# Supplementary material for: Comparative functional genomics analysis of cytochrome P450 gene superfamily in wheat and maize
Source: BMC Plant Biol. 2020 Mar 2;20:93. doi: 10.1186/s12870-020-2288-7 (PMC7052972; doi:10.1186/s12870-020-2288-7)
Supplement: Supplementary file 1 — Additional file 1: Table S1. Summary of identified TaCYP450s. [file 12870_2020_2288_MOESM1_ESM.xlsx]

## Sheet: Sheet1
Table S1. Summary of identified TaCYP450s
1Length of the TaCYP450 protein sequences
2Position of amino acid corresponding to TaCYP450 domain
3Number of transmembrane helices
4Predicted the position of the transmembrane helices separated by ' i ' if the loop is on the inside or ' o ' if it is on the outside
5Molecular weight
6Isoelectric point
CYP name	Gene ID (TGACv1.32 version, Ensembl ID)	Protein ID (TGACv1.32 version, Ensembl ID)	length1	P450 domain2	PredHel3	Topology4	Mw(kDa)5	pI6	Subcellular Localization
TaCYP51G1_4A	TRIAE_CS42_4AL_TGACv1_290920_AA0990520	TRIAE_CS42_4AL_TGACv1_290920_AA0990520.1	501	40-476	1	i12-34o	56.35	6.41	endoplasmic reticulum membrane
TaCYP51G1_4D	TRIAE_CS42_4DS_TGACv1_361422_AA1167650	TRIAE_CS42_4DS_TGACv1_361422_AA1167650.1	653	203-642	0	o	72.79	7.89	endoplasmic reticulum membrane
TaCYP51G3_2A	TRIAE_CS42_2AS_TGACv1_112606_AA0342120	TRIAE_CS42_2AS_TGACv1_112606_AA0342120.1	437	38-424	1	i7-24o	48.78	7.91	endoplasmic reticulum membrane
TaCYP51G3_2B	TRIAE_CS42_2BS_TGACv1_148150_AA0490940	TRIAE_CS42_2BS_TGACv1_148150_AA0490940.1	463	7-452	0	o	51.96	8.58	endoplasmic reticulum membrane
TaCYP51G3_2D	TRIAE_CS42_2DS_TGACv1_177196_AA0568470	TRIAE_CS42_2DS_TGACv1_177196_AA0568470.1	496	40-485	1	i5-24o	55.85	9	endoplasmic reticulum membrane
TaCYP51G38_1A	TRIAE_CS42_1AS_TGACv1_019626_AA0069070	TRIAE_CS42_1AS_TGACv1_019626_AA0069070.1	530	74-520	1	i38-60o	59.66	8.81	endoplasmic reticulum membrane
TaCYP51G39_3B	TRIAE_CS42_3B_TGACv1_229533_AA0828840	TRIAE_CS42_3B_TGACv1_229533_AA0828840.1	509	43-486	1	i7-29o	57.36	10.07	endoplasmic reticulum membrane
TaCYP51G40_U	TRIAE_CS42_U_TGACv1_641002_AA2081970	TRIAE_CS42_U_TGACv1_641002_AA2081970.1	365	5-342	0	o	41.49	9.9	endoplasmic reticulum membrane
TaCYP51H13_5A	TRIAE_CS42_5AS_TGACv1_393642_AA1274840	TRIAE_CS42_5AS_TGACv1_393642_AA1274840.1	491	43-484	2	o5-22i70-92o	55.86	8.63	endoplasmic reticulum membrane
TaCYP51H31_2A	TRIAE_CS42_2AS_TGACv1_112749_AA0344570	TRIAE_CS42_2AS_TGACv1_112749_AA0344570.1	495	42-485	1	i13-35o	56.67	8.47	endoplasmic reticulum membrane
TaCYP51H31_2B	TRIAE_CS42_2BS_TGACv1_147266_AA0480770	TRIAE_CS42_2BS_TGACv1_147266_AA0480770.1	495	43-485	2	o10-32i207-229o	56.35	8	endoplasmic reticulum membrane
TaCYP51H31_2D	TRIAE_CS42_2DS_TGACv1_177716_AA0583100	TRIAE_CS42_2DS_TGACv1_177716_AA0583100.1	504	42-494	2	o10-27i69-86o	57.56	8.07	endoplasmic reticulum membrane
TaCYP51H33_2B	TRIAE_CS42_2BS_TGACv1_146797_AA0473020	TRIAE_CS42_2BS_TGACv1_146797_AA0473020.2	400	58-400	1	o25-47i	45.46	6.51	endoplasmic reticulum membrane
TaCYP51H33_2D	TRIAE_CS42_2DS_TGACv1_179516_AA0607740	TRIAE_CS42_2DS_TGACv1_179516_AA0607740.2	490	38-480	1	i5-27o	55.75	8.17	endoplasmic reticulum membrane
TaCYP51H34_2D	TRIAE_CS42_5AS_TGACv1_392841_AA1265310	TRIAE_CS42_5AS_TGACv1_392841_AA1265310.1	897	452-892	0	o	102.06	8.47	endoplasmic reticulum membrane
TaCYP51H34_5B	TRIAE_CS42_5BS_TGACv1_424441_AA1389770	TRIAE_CS42_5BS_TGACv1_424441_AA1389770.1	490	45-485	2	o5-22i72-94o	55.9	8.69	endoplasmic reticulum membrane
TaCYP51H35_5A	TRIAE_CS42_5AS_TGACv1_393642_AA1274830	TRIAE_CS42_5AS_TGACv1_393642_AA1274830.1	504	50-492	2	o10-29i77-99o	57.54	8.3	endoplasmic reticulum membrane
TaCYP51H35_5D	TRIAE_CS42_5DS_TGACv1_457988_AA1491260	TRIAE_CS42_5DS_TGACv1_457988_AA1491260.1	500	50-492	2	o10-29i77-99o	56.96	8.29	endoplasmic reticulum membrane
TaCYP51H36_5D	TRIAE_CS42_5DS_TGACv1_456903_AA1479730	TRIAE_CS42_5DS_TGACv1_456903_AA1479730.1	868	413-856	2	o370-392i440-462o	97.28	7.56	endoplasmic reticulum membrane
TaCYP51H37_5A	TRIAE_CS42_5AS_TGACv1_393642_AA1274850	TRIAE_CS42_5AS_TGACv1_393642_AA1274850.1	491	39-482	1	i7-25o	55.89	8.63	endoplasmic reticulum membrane
TaCYP51H37_5D	TRIAE_CS42_5DS_TGACv1_457426_AA1486410	TRIAE_CS42_5DS_TGACv1_457426_AA1486410.1	491	39-482	1	i7-25o	55.87	8.95	endoplasmic reticulum membrane
TaCYP51H38_5D	TRIAE_CS42_5DS_TGACv1_456755_AA1477540	TRIAE_CS42_5DS_TGACv1_456755_AA1477540.1	492	40-483	1	i7-29o	55.62	8.88	endoplasmic reticulum membrane
TaCYP51H39_5A	TRIAE_CS42_5AS_TGACv1_395108_AA1282630	TRIAE_CS42_5AS_TGACv1_395108_AA1282630.1	310	1-301	0	o	35.75	9.33	endoplasmic reticulum membrane
TaCYP51H39_5B	TRIAE_CS42_5BS_TGACv1_423631_AA1380970	TRIAE_CS42_5BS_TGACv1_423631_AA1380970.1	488	34-479	0	o	55.58	9.12	endoplasmic reticulum membrane
TaCYP51H39_5D	TRIAE_CS42_5DS_TGACv1_457419_AA1486330	TRIAE_CS42_5DS_TGACv1_457419_AA1486330.2	488	36-479	0	o	55.56	9.11	endoplasmic reticulum membrane
TaCYP51H40_3B	TRIAE_CS42_3B_TGACv1_220915_AA0723560	TRIAE_CS42_3B_TGACv1_220915_AA0723560.1	489	41-481	1	i7-26o	55.29	9.31	endoplasmic reticulum membrane
TaCYP51H41_4D	TRIAE_CS42_4DL_TGACv1_342399_AA1112490	TRIAE_CS42_4DL_TGACv1_342399_AA1112490.1	486	38-483	3	i9-28o43-62i69-88o	54.94	8.91	endoplasmic reticulum membrane
TaCYP51H42_4D	TRIAE_CS42_4DL_TGACv1_342433_AA1113580	TRIAE_CS42_4DL_TGACv1_342433_AA1113580.1	488	35-478	1	i7-26o	55.41	9.02	endoplasmic reticulum membrane
TaCYP51H43_5B	TRIAE_CS42_5BS_TGACv1_423576_AA1379810	TRIAE_CS42_5BS_TGACv1_423576_AA1379810.1	487	34-477	0	o	55.4	8.21	endoplasmic reticulum membrane
TaCYP51H44_5B	TRIAE_CS42_5BS_TGACv1_424511_AA1390340	TRIAE_CS42_5BS_TGACv1_424511_AA1390340.1	482	35-476	2	o4-26i39-61o	54.99	8.9	endoplasmic reticulum membrane
TaCYP51H45_1D	TRIAE_CS42_1DL_TGACv1_063863_AA0231360	TRIAE_CS42_1DL_TGACv1_063863_AA0231360.1	365	8-328	0	o	42.29	8.5	endoplasmic reticulum membrane
TaCYP51H46_4B	TRIAE_CS42_4BL_TGACv1_321182_AA1056780	TRIAE_CS42_4BL_TGACv1_321182_AA1056780.1	485	38-479	3	i7-29o39-56i69-91o	55.94	8.68	endoplasmic reticulum membrane
TaCYP51H47_2D	TRIAE_CS42_2DS_TGACv1_177916_AA0587180	TRIAE_CS42_2DS_TGACv1_177916_AA0587180.1	515	53-505	2	o10-32i53-70o	58.06	8.4	endoplasmic reticulum membrane
TaCYP51H48_3D	TRIAE_CS42_3DS_TGACv1_271826_AA0908910	TRIAE_CS42_3DS_TGACv1_271826_AA0908910.1	557	104-548	0	o	62.09	8.54	endoplasmic reticulum membrane
TaCYP51H49_4B	TRIAE_CS42_4BL_TGACv1_320935_AA1052030	TRIAE_CS42_4BL_TGACv1_320935_AA1052030.1	497	42-489	1	i5-27o	56.1	8.3	endoplasmic reticulum membrane
TaCYP51H49_4D	TRIAE_CS42_4DL_TGACv1_344128_AA1144000	TRIAE_CS42_4DL_TGACv1_344128_AA1144000.2	467	14-459	0	o	52.89	7.8	endoplasmic reticulum membrane
TaCYP51H50_7B	TRIAE_CS42_7BL_TGACv1_577202_AA1868710	TRIAE_CS42_7BL_TGACv1_577202_AA1868710.1	492	38-484	0	o	55.74	7.96	endoplasmic reticulum membrane
TaCYP74A1_4A	TRIAE_CS42_4AS_TGACv1_307830_AA1023750	TRIAE_CS42_4AS_TGACv1_307830_AA1023750.1	482	299-454	0	o	52.71	7.09	chloroplast
TaCYP74A1_4B	TRIAE_CS42_4BL_TGACv1_320799_AA1049040	TRIAE_CS42_4BL_TGACv1_320799_AA1049040.1	482	299-454	0	o	52.81	7.46	chloroplast
TaCYP74A1_4D	TRIAE_CS42_4DL_TGACv1_344123_AA1143980	TRIAE_CS42_4DL_TGACv1_344123_AA1143980.1	482	299-454	0	o	52.91	7.45	chloroplast
TaCYP74A97_4D	TRIAE_CS42_4DL_TGACv1_344738_AA1149350	TRIAE_CS42_4DL_TGACv1_344738_AA1149350.1	539	228-381	0	o	60.06	9.48	chloroplast
TaCYP74A98_4A	TRIAE_CS42_4AS_TGACv1_306619_AA1011060	TRIAE_CS42_4AS_TGACv1_306619_AA1011060.1	480	292-455	0	o	52.61	7.75	chloroplast
TaCYP74A98_4B	TRIAE_CS42_4BL_TGACv1_320974_AA1052880	TRIAE_CS42_4BL_TGACv1_320974_AA1052880.1	480	292-451	0	o	52.58	7.75	chloroplast
TaCYP74A98_4D	TRIAE_CS42_4DL_TGACv1_342936_AA1125650	TRIAE_CS42_4DL_TGACv1_342936_AA1125650.1	480	293-450	0	o	52.65	7.75	chloroplast
TaCYP74A99_5A	TRIAE_CS42_5AL_TGACv1_375200_AA1217570	TRIAE_CS42_5AL_TGACv1_375200_AA1217570.1	551	376-540	0	o	60.71	8.65	chloroplast
TaCYP74A99_5B	TRIAE_CS42_5BL_TGACv1_406096_AA1340710	TRIAE_CS42_5BL_TGACv1_406096_AA1340710.1	325	150-316	0	o	35.89	5.9	chloroplast
TaCYP74A99_5D	TRIAE_CS42_5DL_TGACv1_436698_AA1462800	TRIAE_CS42_5DL_TGACv1_436698_AA1462800.1	540	376-528	0	o	59.88	9.31	chloroplast
TaCYP74E7_6A	TRIAE_CS42_6AS_TGACv1_486219_AA1558340	TRIAE_CS42_6AS_TGACv1_486219_AA1558340.1	560	321-557	0	o	61.74	8.38	chloroplast
TaCYP74E7_6B	TRIAE_CS42_6BS_TGACv1_513489_AA1643000	TRIAE_CS42_6BS_TGACv1_513489_AA1643000.1	491	253-487	0	o	53.72	6.94	chloroplast
TaCYP74E7_6D	TRIAE_CS42_6DS_TGACv1_542449_AA1720570	TRIAE_CS42_6DS_TGACv1_542449_AA1720570.1	491	252-487	0	o	53.65	7.75	chloroplast
TaCYP74F5_6A	TRIAE_CS42_6AS_TGACv1_488396_AA1575340	TRIAE_CS42_6AS_TGACv1_488396_AA1575340.1	484	246-431	1	o286-308i	53.32	5.58	chloroplast
TaCYP74F5_6B	TRIAE_CS42_6BS_TGACv1_513139_AA1631600	TRIAE_CS42_6BS_TGACv1_513139_AA1631600.1	481	244-429	1	o284-306i	53.17	5.58	chloroplast
TaCYP97A59_6A	TRIAE_CS42_6AL_TGACv1_472548_AA1523390	TRIAE_CS42_6AL_TGACv1_472548_AA1523390.1	569	107-558	0	o	62.47	6.02	endoplasmic reticulum membrane
TaCYP97A59_6B	TRIAE_CS42_6BL_TGACv1_500437_AA1604620	TRIAE_CS42_6BL_TGACv1_500437_AA1604620.1	550	88-538	0	o	60.47	6.22	endoplasmic reticulum membrane
TaCYP97A59_6D	TRIAE_CS42_6DL_TGACv1_527175_AA1700080	TRIAE_CS42_6DL_TGACv1_527175_AA1700080.1	569	107-558	0	o	62.51	5.68	endoplasmic reticulum membrane
TaCYP97A60_6A	TRIAE_CS42_6AL_TGACv1_473668_AA1532300	TRIAE_CS42_6AL_TGACv1_473668_AA1532300.2	713	123-580	0	o	78.29	7.53	endoplasmic reticulum membrane
TaCYP97A60_6B	TRIAE_CS42_6BL_TGACv1_499343_AA1578650	TRIAE_CS42_6BL_TGACv1_499343_AA1578650.1	641	132-589	0	o	69.45	5.95	endoplasmic reticulum membrane
TaCYP97A60_6D	TRIAE_CS42_6DL_TGACv1_526455_AA1684140	TRIAE_CS42_6DL_TGACv1_526455_AA1684140.3	643	126-591	0	o	69.98	5.38	endoplasmic reticulum membrane
TaCYP97B4_6A	TRIAE_CS42_6AS_TGACv1_485852_AA1553330	TRIAE_CS42_6AS_TGACv1_485852_AA1553330.1	409	86-404	0	o	45.95	7.08	endoplasmic reticulum membrane
TaCYP97B4_6B	TRIAE_CS42_6BS_TGACv1_513878_AA1651190	TRIAE_CS42_6BS_TGACv1_513878_AA1651190.1	571	86-566	0	o	64.29	7.07	endoplasmic reticulum membrane
TaCYP97B4_6D	TRIAE_CS42_6DS_TGACv1_544208_AA1747240	TRIAE_CS42_6DS_TGACv1_544208_AA1747240.1	571	87-566	0	o	64.29	6.56	endoplasmic reticulum membrane
TaCYP97C2_1A	TRIAE_CS42_1AL_TGACv1_001107_AA0025150	TRIAE_CS42_1AL_TGACv1_001107_AA0025150.3	568	86-550	0	o	63.11	5.52	endoplasmic reticulum membrane
TaCYP97C2_1B	TRIAE_CS42_1BL_TGACv1_032233_AA0127200	TRIAE_CS42_1BL_TGACv1_032233_AA0127200.1	548	84-530	0	o	60.8	5.23	endoplasmic reticulum membrane
TaCYP97C2_1D	TRIAE_CS42_1DL_TGACv1_061214_AA0189100	TRIAE_CS42_1DL_TGACv1_061214_AA0189100.1	550	86-532	0	o	60.95	5.4	endoplasmic reticulum membrane
TaCYP710A8_3A	TRIAE_CS42_3AS_TGACv1_211574_AA0691730	TRIAE_CS42_3AS_TGACv1_211574_AA0691730.1	665	197-640	0	o	73.17	9.25	nucleus
TaCYP710A8_3B	TRIAE_CS42_3B_TGACv1_223644_AA0785060	TRIAE_CS42_3B_TGACv1_223644_AA0785060.1	510	42-480	0	o	57.09	7.49	endoplasmic reticulum membrane
TaCYP710A8_3D	TRIAE_CS42_3DS_TGACv1_272244_AA0917680	TRIAE_CS42_3DS_TGACv1_272244_AA0917680.1	510	42-480	0	o	57	7.03	endoplasmic reticulum membrane
TaCYP710A96_4B	TRIAE_CS42_4BL_TGACv1_320935_AA1052020	TRIAE_CS42_4BL_TGACv1_320935_AA1052020.1	517	52-500	2	o15-37i49-68o	57.68	6.91	endoplasmic reticulum membrane
TaCYP710A96_4D	TRIAE_CS42_4DL_TGACv1_345346_AA1152750	TRIAE_CS42_4DL_TGACv1_345346_AA1152750.1	512	47-497	2	o15-34i219-238o	56.99	7.14	endoplasmic reticulum membrane
TaCYP710A97_7B	TRIAE_CS42_7BS_TGACv1_592053_AA1929360	TRIAE_CS42_7BS_TGACv1_592053_AA1929360.1	495	38-471	2	o4-26i208-227o	55.25	6.73	endoplasmic reticulum membrane
TaCYP710A97_U	TRIAE_CS42_U_TGACv1_641354_AA2092810	TRIAE_CS42_U_TGACv1_641354_AA2092810.1	495	39-472	2	o4-26i208-227o	55.36	7.26	endoplasmic reticulum membrane
TaCYP711A67_6A	TRIAE_CS42_6AS_TGACv1_486653_AA1563710	TRIAE_CS42_6AS_TGACv1_486653_AA1563710.1	537	52-524	1	i27-49o	59.71	7.87	endoplasmic reticulum membrane
TaCYP711A67_6B	TRIAE_CS42_6BS_TGACv1_514305_AA1658120	TRIAE_CS42_6BS_TGACv1_514305_AA1658120.2	537	52-524	1	i26-48o	59.72	8.15	endoplasmic reticulum membrane
TaCYP711A67_6D	TRIAE_CS42_6DS_TGACv1_542509_AA1723100	TRIAE_CS42_6DS_TGACv1_542509_AA1723100.1	544	52-524	1	i26-48o	60.24	7.87	endoplasmic reticulum membrane
TaCYP711A68_3B	TRIAE_CS42_3B_TGACv1_223519_AA0783390	TRIAE_CS42_3B_TGACv1_223519_AA0783390.1	530	49-524	1	i20-42o	58.81	8	endoplasmic reticulum membrane
TaCYP711A68_4A	TRIAE_CS42_4AL_TGACv1_291365_AA0994210	TRIAE_CS42_4AL_TGACv1_291365_AA0994210.1	530	48-525	1	i21-43o	59.19	8.23	endoplasmic reticulum membrane
TaCYP711A68_4D	TRIAE_CS42_4DL_TGACv1_343285_AA1132680	TRIAE_CS42_4DL_TGACv1_343285_AA1132680.1	529	49-523	1	i20-42o	58.82	7.9	endoplasmic reticulum membrane
TaCYP711A69_3B	TRIAE_CS42_3B_TGACv1_225048_AA0804310	TRIAE_CS42_3B_TGACv1_225048_AA0804310.1	428	49-392	1	i20-42o	47.97	7.63	endoplasmic reticulum membrane
TaCYP711A69_3D	TRIAE_CS42_3DS_TGACv1_274056_AA0934530	TRIAE_CS42_3DS_TGACv1_274056_AA0934530.2	484	1-479	0	o	54.97	8.66	endoplasmic reticulum membrane
TaCYP711A70_7A	TRIAE_CS42_7AL_TGACv1_557417_AA1781050	TRIAE_CS42_7AL_TGACv1_557417_AA1781050.1	518	35-507	1	i7-29o	57.12	9.1	endoplasmic reticulum membrane
TaCYP711A70_7B	TRIAE_CS42_7BL_TGACv1_577215_AA1869260	TRIAE_CS42_7BL_TGACv1_577215_AA1869260.1	518	35-507	1	i7-29o	57.09	9.36	endoplasmic reticulum membrane
TaCYP711A70_7D	TRIAE_CS42_7DL_TGACv1_604930_AA2003180	TRIAE_CS42_7DL_TGACv1_604930_AA2003180.1	616	135-605	1	i108-130o	68.52	9.28	endoplasmic reticulum membrane
TaCYP711A71_3A	TRIAE_CS42_3AL_TGACv1_196608_AA0661880	TRIAE_CS42_3AL_TGACv1_196608_AA0661880.1	536	37-529	1	i12-34o	59.66	7.13	endoplasmic reticulum membrane
TaCYP727A2_2A	TRIAE_CS42_2AS_TGACv1_112156_AA0331640	TRIAE_CS42_2AS_TGACv1_112156_AA0331640.1	596	102-589	0	o	64.64	8.05	endoplasmic reticulum membrane
TaCYP727A2_2B	TRIAE_CS42_2BS_TGACv1_146410_AA0464500	TRIAE_CS42_2BS_TGACv1_146410_AA0464500.1	600	106-593	0	o	64.81	8.66	chloroplast
TaCYP727A2_2D	TRIAE_CS42_2DS_TGACv1_179419_AA0606990	TRIAE_CS42_2DS_TGACv1_179419_AA0606990.1	574	80-565	2	o6-28i49-68o	62.39	8.23	endoplasmic reticulum membrane
TaCYP71AA15_5A	TRIAE_CS42_5AL_TGACv1_374397_AA1199000	TRIAE_CS42_5AL_TGACv1_374397_AA1199000.1	521	46-514	1	i12-29o	57.79	7.89	endoplasmic reticulum
TaCYP71AA15_5B	TRIAE_CS42_5BL_TGACv1_406820_AA1350140	TRIAE_CS42_5BL_TGACv1_406820_AA1350140.1	520	46-513	1	i12-29o	57.58	6.68	endoplasmic reticulum
TaCYP71AA15_5D	TRIAE_CS42_5DL_TGACv1_434153_AA1430530	TRIAE_CS42_5DL_TGACv1_434153_AA1430530.1	515	43-508	1	i7-24o	57.15	9.01	endoplasmic reticulum
TaCYP71AA16_7A	TRIAE_CS42_7AL_TGACv1_556001_AA1752070	TRIAE_CS42_7AL_TGACv1_556001_AA1752070.2	686	475-683	0	o	76.5	8.07	endoplasmic reticulum membrane
TaCYP71AA16_7D	TRIAE_CS42_7DL_TGACv1_602767_AA1967930	TRIAE_CS42_7DL_TGACv1_602767_AA1967930.2	868	476-852	0	o	96.53	6.91	endoplasmic reticulum membrane
TaCYP71AB16_1A	TRIAE_CS42_1AS_TGACv1_019137_AA0061470	TRIAE_CS42_1AS_TGACv1_019137_AA0061470.1	508	39-497	1	i7-26o	56.67	6.06	endoplasmic reticulum
TaCYP71AB16_1D	TRIAE_CS42_1DS_TGACv1_080969_AA0256220	TRIAE_CS42_1DS_TGACv1_080969_AA0256220.1	387	39-354	1	i7-26o	43.29	6.62	endoplasmic reticulum
TaCYP71AB17_2A	TRIAE_CS42_2AL_TGACv1_093467_AA0280610	TRIAE_CS42_2AL_TGACv1_093467_AA0280610.1	503	34-492	0	o	56.42	8.21	endoplasmic reticulum
TaCYP71AB18_2B	TRIAE_CS42_2BS_TGACv1_145978_AA0451620	TRIAE_CS42_2BS_TGACv1_145978_AA0451620.1	507	30-494	1	i3-20o	57.4	6.39	endoplasmic reticulum
TaCYP71AB19_2B	TRIAE_CS42_2BS_TGACv1_148066_AA0490270	TRIAE_CS42_2BS_TGACv1_148066_AA0490270.1	503	33-490	2	i5-23o437-459i	57.3	6.85	endoplasmic reticulum
TaCYP71AB20_5B	TRIAE_CS42_5BL_TGACv1_405919_AA1337610	TRIAE_CS42_5BL_TGACv1_405919_AA1337610.1	506	37-496	1	i5-27o	56.47	7.56	endoplasmic reticulum
TaCYP71AB21_7B	TRIAE_CS42_7BL_TGACv1_577628_AA1879850	TRIAE_CS42_7BL_TGACv1_577628_AA1879850.1	503	36-492	1	i5-24o	56.55	6.54	endoplasmic reticulum
TaCYP71AB21_7D	TRIAE_CS42_7DL_TGACv1_604239_AA1995630	TRIAE_CS42_7DL_TGACv1_604239_AA1995630.1	503	36-492	1	i5-24o	56.61	6.6	endoplasmic reticulum
TaCYP71AB22_7D	TRIAE_CS42_7DS_TGACv1_624558_AA2061950	TRIAE_CS42_7DS_TGACv1_624558_AA2061950.1	522	37-483	1	i5-27o	58.59	6.27	endoplasmic reticulum
TaCYP71AD7_1A	TRIAE_CS42_1AL_TGACv1_001586_AA0032540	TRIAE_CS42_1AL_TGACv1_001586_AA0032540.1	523	33-512	0	o	56.63	6.12	endoplasmic reticulum
TaCYP71AD7_1D	TRIAE_CS42_1DL_TGACv1_061653_AA0201100	TRIAE_CS42_1DL_TGACv1_061653_AA0201100.1	456	33-449	0	o	49.68	6.25	endoplasmic reticulum
TaCYP71AD7_U	TRIAE_CS42_U_TGACv1_640699_AA2069300	TRIAE_CS42_U_TGACv1_640699_AA2069300.1	520	33-504	0	o	56.86	6.29	endoplasmic reticulum
TaCYP71AF11_6B	TRIAE_CS42_6BS_TGACv1_513322_AA1638240	TRIAE_CS42_6BS_TGACv1_513322_AA1638240.1	536	40-508	1	i13-30o	58.37	7.12	endoplasmic reticulum
TaCYP71AF11_6D	TRIAE_CS42_6DS_TGACv1_544342_AA1747850	TRIAE_CS42_6DS_TGACv1_544342_AA1747850.1	570	40-442	1	i13-30o	62.44	9.85	endoplasmic reticulum
TaCYP71AF12_7A	TRIAE_CS42_7AL_TGACv1_556500_AA1764250	TRIAE_CS42_7AL_TGACv1_556500_AA1764250.1	524	42-326	1	i13-30o	56.76	11.21	endoplasmic reticulum
TaCYP71AF12_7D	TRIAE_CS42_7DL_TGACv1_602838_AA1969770	TRIAE_CS42_7DL_TGACv1_602838_AA1969770.2	505	41-492	1	i13-30o	54.98	8.64	endoplasmic reticulum
TaCYP71AF13_7A	TRIAE_CS42_7AL_TGACv1_556693_AA1769030	TRIAE_CS42_7AL_TGACv1_556693_AA1769030.1	270	1-257	0	o	29.84	5.18	endoplasmic reticulum
TaCYP71AF13_7D	TRIAE_CS42_7DL_TGACv1_602700_AA1965660	TRIAE_CS42_7DL_TGACv1_602700_AA1965660.1	531	56-519	1	i21-43o	58.64	5.99	endoplasmic reticulum
TaCYP71AF14_7A	TRIAE_CS42_7AL_TGACv1_556693_AA1769040	TRIAE_CS42_7AL_TGACv1_556693_AA1769040.1	523	48-511	1	i16-35o	57.24	7.48	endoplasmic reticulum
TaCYP71AF14_7B	TRIAE_CS42_7BL_TGACv1_577407_AA1874660	TRIAE_CS42_7BL_TGACv1_577407_AA1874660.1	523	48-511	1	i12-34o	57.81	7.24	endoplasmic reticulum
TaCYP71AF15_7A	TRIAE_CS42_7AL_TGACv1_557774_AA1785930	TRIAE_CS42_7AL_TGACv1_557774_AA1785930.1	282	1-273	0	o	30.73	5.2	endoplasmic reticulum
TaCYP71AF15_7B	TRIAE_CS42_7BL_TGACv1_579392_AA1906880	TRIAE_CS42_7BL_TGACv1_579392_AA1906880.1	451	1-432	0	o	48.13	5.78	endoplasmic reticulum
TaCYP71AF15_7D	TRIAE_CS42_7DL_TGACv1_605438_AA2006570	TRIAE_CS42_7DL_TGACv1_605438_AA2006570.1	432	1-423	0	o	46.18	5.5	endoplasmic reticulum
TaCYP71AF16_7B	TRIAE_CS42_7BL_TGACv1_576958_AA1861250	TRIAE_CS42_7BL_TGACv1_576958_AA1861250.1	506	37-497	1	i7-25o	54.77	8.49	endoplasmic reticulum
TaCYP71AF17_7B	TRIAE_CS42_7BL_TGACv1_577593_AA1879170	TRIAE_CS42_7BL_TGACv1_577593_AA1879170.1	520	41-502	1	i13-32o	57.01	6.83	endoplasmic reticulum
TaCYP71AF17_7D	TRIAE_CS42_7DL_TGACv1_603355_AA1981740	TRIAE_CS42_7DL_TGACv1_603355_AA1981740.1	509	42-500	1	i7-25o	54.65	6.9	endoplasmic reticulum
TaCYP71AF18_7B	TRIAE_CS42_7BL_TGACv1_578122_AA1889710	TRIAE_CS42_7BL_TGACv1_578122_AA1889710.1	509	41-500	1	i7-29o	55.09	6.68	endoplasmic reticulum
TaCYP71AF9_3A	TRIAE_CS42_3AS_TGACv1_213065_AA0705140	TRIAE_CS42_3AS_TGACv1_213065_AA0705140.1	523	48-512	2	o15-37i86-108o	57.56	8.48	endoplasmic reticulum
TaCYP71AK13_4A	TRIAE_CS42_4AL_TGACv1_289513_AA0972330	TRIAE_CS42_4AL_TGACv1_289513_AA0972330.1	502	31-492	0	o	54.03	7.13	endoplasmic reticulum membrane
TaCYP71AK13_5A	TRIAE_CS42_5AL_TGACv1_375830_AA1227710	TRIAE_CS42_5AL_TGACv1_375830_AA1227710.1	503	31-493	0	o	54.33	7.97	endoplasmic reticulum
TaCYP71AK13_5D	TRIAE_CS42_5DL_TGACv1_436223_AA1459290	TRIAE_CS42_5DL_TGACv1_436223_AA1459290.1	503	31-493	0	o	54.23	7.13	endoplasmic reticulum
TaCYP71AK14_5A	TRIAE_CS42_5AL_TGACv1_374852_AA1210210	TRIAE_CS42_5AL_TGACv1_374852_AA1210210.1	512	36-499	1	i5-22o	55.5	8.09	endoplasmic reticulum
TaCYP71AK14_5B	TRIAE_CS42_5BL_TGACv1_404871_AA1313380	TRIAE_CS42_5BL_TGACv1_404871_AA1313380.1	508	34-495	1	i5-22o	55.21	8.12	endoplasmic reticulum
TaCYP71AK14_5D	TRIAE_CS42_5DL_TGACv1_436335_AA1460100	TRIAE_CS42_5DL_TGACv1_436335_AA1460100.1	587	117-577	1	i86-105o	64.45	8.47	endoplasmic reticulum
TaCYP71AK15_5B	TRIAE_CS42_5BL_TGACv1_405687_AA1333030	TRIAE_CS42_5BL_TGACv1_405687_AA1333030.1	502	31-493	0	o	54.24	7.3	endoplasmic reticulum membrane
TaCYP71AK15_5D	TRIAE_CS42_5DL_TGACv1_434796_AA1441840	TRIAE_CS42_5DL_TGACv1_434796_AA1441840.1	501	30-492	0	o	54.3	7.54	endoplasmic reticulum membrane
TaCYP71AK16_5D	TRIAE_CS42_5DL_TGACv1_434109_AA1429500	TRIAE_CS42_5DL_TGACv1_434109_AA1429500.1	501	30-492	0	o	53.74	6.69	endoplasmic reticulum membrane
TaCYP71AK17_5D	TRIAE_CS42_5DL_TGACv1_435951_AA1456670	TRIAE_CS42_5DL_TGACv1_435951_AA1456670.1	503	32-495	1	o4-21i	54.89	7.11	endoplasmic reticulum
TaCYP71AM10_6A	TRIAE_CS42_6AL_TGACv1_472331_AA1520960	TRIAE_CS42_6AL_TGACv1_472331_AA1520960.1	519	52-510	1	i20-42o	59.5	8.46	endoplasmic reticulum
TaCYP71AM10_6D	TRIAE_CS42_6DL_TGACv1_527536_AA1705430	TRIAE_CS42_6DL_TGACv1_527536_AA1705430.1	503	36-492	1	i7-26o	58.04	9.1	endoplasmic reticulum
TaCYP71AM11_6B	TRIAE_CS42_6BL_TGACv1_500056_AA1597990	TRIAE_CS42_6BL_TGACv1_500056_AA1597990.1	531	67-521	0	o	60.55	8.19	endoplasmic reticulum
TaCYP71AM12_6D	TRIAE_CS42_6DL_TGACv1_527090_AA1698320	TRIAE_CS42_6DL_TGACv1_527090_AA1698320.1	505	38-496	1	i7-26o	57.91	8.65	endoplasmic reticulum
TaCYP71AM13_6D	TRIAE_CS42_6DL_TGACv1_527649_AA1706850	TRIAE_CS42_6DL_TGACv1_527649_AA1706850.1	448	87-436	1	i55-77o	51.2	9.32	endoplasmic reticulum
TaCYP71AM7_1D	TRIAE_CS42_1DL_TGACv1_062408_AA0214040	TRIAE_CS42_1DL_TGACv1_062408_AA0214040.1	516	48-507	1	i7-29o	58.54	8.22	endoplasmic reticulum
TaCYP71AM8_4A	TRIAE_CS42_4AL_TGACv1_288348_AA0945700	TRIAE_CS42_4AL_TGACv1_288348_AA0945700.1	513	43-502	1	i13-35o	58.24	7.84	endoplasmic reticulum
TaCYP71AM9_4A	TRIAE_CS42_4AL_TGACv1_288455_AA0949050	TRIAE_CS42_4AL_TGACv1_288455_AA0949050.1	511	41-500	1	i7-29o	57.83	7.15	endoplasmic reticulum
TaCYP71BU1_4D	TRIAE_CS42_4DL_TGACv1_344031_AA1142680	TRIAE_CS42_4DL_TGACv1_344031_AA1142680.1	535	42-521	2	o4-22i320-342o	58.25	7.88	endoplasmic reticulum
TaCYP71BU10_1D	TRIAE_CS42_1DS_TGACv1_080270_AA0244890	TRIAE_CS42_1DS_TGACv1_080270_AA0244890.1	523	46-517	1	i7-29o	57.72	7.86	endoplasmic reticulum
TaCYP71BU11_3D	TRIAE_CS42_3DS_TGACv1_272225_AA0917250	TRIAE_CS42_3DS_TGACv1_272225_AA0917250.1	307	168-304	0	o	32.72	10.97	secreted
TaCYP71BU12_5A	TRIAE_CS42_5AL_TGACv1_374224_AA1194200	TRIAE_CS42_5AL_TGACv1_374224_AA1194200.1	532	45-523	2	o15-33i321-343o	57.73	6.6	endoplasmic reticulum
TaCYP71BU13_5A	TRIAE_CS42_5AL_TGACv1_376351_AA1235660	TRIAE_CS42_5AL_TGACv1_376351_AA1235660.1	513	44-502	1	i7-29o	56.77	9.98	endoplasmic reticulum membrane
TaCYP71BU13_5B	TRIAE_CS42_5BL_TGACv1_404696_AA1308660	TRIAE_CS42_5BL_TGACv1_404696_AA1308660.1	332	26-291	0	o	36.13	10.87	endoplasmic reticulum
TaCYP71BU14_7B	TRIAE_CS42_7BL_TGACv1_579054_AA1903530	TRIAE_CS42_7BL_TGACv1_579054_AA1903530.1	440	1-432	0	o	48.96	7.7	endoplasmic reticulum
TaCYP71BU14_7D	TRIAE_CS42_7DL_TGACv1_603390_AA1982620	TRIAE_CS42_7DL_TGACv1_603390_AA1982620.1	490	19-482	0	o	54.14	8.43	endoplasmic reticulum
TaCYP71BU9_1B	TRIAE_CS42_1BS_TGACv1_049816_AA0162030	TRIAE_CS42_1BS_TGACv1_049816_AA0162030.1	586	94-570	1	i59-81o	63.69	7.66	endoplasmic reticulum
TaCYP71C10_3A	TRIAE_CS42_3AS_TGACv1_210427_AA0671780	TRIAE_CS42_3AS_TGACv1_210427_AA0671780.1	514	45-509	0	o	57.61	8.37	endoplasmic reticulum
TaCYP71C10_3B	TRIAE_CS42_3B_TGACv1_222351_AA0762810	TRIAE_CS42_3B_TGACv1_222351_AA0762810.2	514	45-509	0	o	57.59	8.82	endoplasmic reticulum
TaCYP71C10_3D	TRIAE_CS42_3DS_TGACv1_271997_AA0912700	TRIAE_CS42_3DS_TGACv1_271997_AA0912700.1	514	45-509	0	o	57.59	7.99	endoplasmic reticulum
TaCYP71C11_2A	TRIAE_CS42_2AS_TGACv1_112278_AA0334750	TRIAE_CS42_2AS_TGACv1_112278_AA0334750.1	503	66-497	2	o20-42i101-123o	55.92	7.49	endoplasmic reticulum
TaCYP71C11_2B	TRIAE_CS42_2BS_TGACv1_147288_AA0481180	TRIAE_CS42_2BS_TGACv1_147288_AA0481180.1	487	66-456	1	o20-42i	54.1	7.24	endoplasmic reticulum
TaCYP71C11_U	TRIAE_CS42_U_TGACv1_642664_AA2121150	TRIAE_CS42_U_TGACv1_642664_AA2121150.1	537	66-531	0	o	59.8	7.49	endoplasmic reticulum
TaCYP71C116_3A	TRIAE_CS42_3AS_TGACv1_213233_AA0706180	TRIAE_CS42_3AS_TGACv1_213233_AA0706180.1	335	1-326	0	o	38.18	7.76	endoplasmic reticulum membrane
TaCYP71C116_3B	TRIAE_CS42_3B_TGACv1_222351_AA0762810	TRIAE_CS42_3B_TGACv1_222351_AA0762810.1	514	45-508	0	o	57.62	7.69	endoplasmic reticulum
TaCYP71C116_3D	TRIAE_CS42_3DS_TGACv1_271619_AA0904070	TRIAE_CS42_3DS_TGACv1_271619_AA0904070.1	515	46-510	1	i13-35o	57.81	7.77	endoplasmic reticulum
TaCYP71C138_1A	TRIAE_CS42_1AL_TGACv1_002090_AA0038670	TRIAE_CS42_1AL_TGACv1_002090_AA0038670.1	437	1-408	0	o	49.38	7.48	endoplasmic reticulum
TaCYP71C139_1A	TRIAE_CS42_1AS_TGACv1_020323_AA0076650	TRIAE_CS42_1AS_TGACv1_020323_AA0076650.1	312	1-305	0	o	34.96	4.9	endoplasmic reticulum
TaCYP71C139_1B	TRIAE_CS42_1BS_TGACv1_049748_AA0160770	TRIAE_CS42_1BS_TGACv1_049748_AA0160770.1	533	52-526	1	i21-43o	59.43	6.77	endoplasmic reticulum
TaCYP71C139_1D	TRIAE_CS42_1DS_TGACv1_080383_AA0247120	TRIAE_CS42_1DS_TGACv1_080383_AA0247120.1	529	47-521	1	i21-38o	59.15	7.12	endoplasmic reticulum
TaCYP71C140_1A	TRIAE_CS42_1AS_TGACv1_024699_AA0082820	TRIAE_CS42_1AS_TGACv1_024699_AA0082820.1	452	40-452	1	i12-29o	50.16	7.64	endoplasmic reticulum
TaCYP71C140_1D	TRIAE_CS42_1DS_TGACv1_080653_AA0251660	TRIAE_CS42_1DS_TGACv1_080653_AA0251660.1	503	40-495	1	i12-29o	56.32	6.26	endoplasmic reticulum
TaCYP71C141_1B	TRIAE_CS42_1BS_TGACv1_049543_AA0156400	TRIAE_CS42_1BS_TGACv1_049543_AA0156400.1	550	71-535	1	i36-58o	62.36	7.43	endoplasmic reticulum
TaCYP71C142_2A	TRIAE_CS42_2AL_TGACv1_095555_AA0312090	TRIAE_CS42_2AL_TGACv1_095555_AA0312090.1	531	48-522	1	o10-32i	58.95	7.05	endoplasmic reticulum
TaCYP71C142_2D	TRIAE_CS42_2DL_TGACv1_159662_AA0541210	TRIAE_CS42_2DL_TGACv1_159662_AA0541210.1	534	48-525	1	o10-32i	59.12	7.09	endoplasmic reticulum
TaCYP71C143_2A	TRIAE_CS42_2AS_TGACv1_112278_AA0334700	TRIAE_CS42_2AS_TGACv1_112278_AA0334700.2	535	63-524	1	i20-39o	60.11	7.07	endoplasmic reticulum
TaCYP71C143_2D	TRIAE_CS42_2DS_TGACv1_177308_AA0572950	TRIAE_CS42_2DS_TGACv1_177308_AA0572950.1	537	65-525	1	o20-42i	60.33	7.66	endoplasmic reticulum
TaCYP71C144_2A	TRIAE_CS42_2AS_TGACv1_112278_AA0334710	TRIAE_CS42_2AS_TGACv1_112278_AA0334710.1	533	62-526	2	o20-42i98-120o	60.23	7.07	endoplasmic reticulum
TaCYP71C145_2A	TRIAE_CS42_2AS_TGACv1_112278_AA0334770	TRIAE_CS42_2AS_TGACv1_112278_AA0334770.1	493	58-428	1	o20-42i	54.97	7.87	endoplasmic reticulum
TaCYP71C145_2B	TRIAE_CS42_2BS_TGACv1_147288_AA0481190	TRIAE_CS42_2BS_TGACv1_147288_AA0481190.1	530	59-524	1	i25-47o	59.56	8.14	endoplasmic reticulum
TaCYP71C146_2A	TRIAE_CS42_2AS_TGACv1_113098_AA0351170	TRIAE_CS42_2AS_TGACv1_113098_AA0351170.1	377	1-370	0	o	42.42	7.23	endoplasmic reticulum
TaCYP71C147_2B	TRIAE_CS42_2BS_TGACv1_146055_AA0454370	TRIAE_CS42_2BS_TGACv1_146055_AA0454370.1	528	47-521	1	o15-34i	59.82	8.67	endoplasmic reticulum
TaCYP71C147_2D	TRIAE_CS42_2DS_TGACv1_178348_AA0594350	TRIAE_CS42_2DS_TGACv1_178348_AA0594350.1	447	1-440	0	o	51.02	8.64	endoplasmic reticulum
TaCYP71C148_2A	TRIAE_CS42_2AS_TGACv1_113296_AA0354180	TRIAE_CS42_2AS_TGACv1_113296_AA0354180.1	331	1-326	0	o	37.76	5.41	endoplasmic reticulum membrane
TaCYP71C148_2B	TRIAE_CS42_2BS_TGACv1_149896_AA0497770	TRIAE_CS42_2BS_TGACv1_149896_AA0497770.1	515	46-509	1	i13-32o	58.4	8.22	endoplasmic reticulum
TaCYP71C149_2A	TRIAE_CS42_2AS_TGACv1_114467_AA0367440	TRIAE_CS42_2AS_TGACv1_114467_AA0367440.1	516	48-511	1	o10-32i	58.5	8.16	endoplasmic reticulum
TaCYP71C149_2D	TRIAE_CS42_2DS_TGACv1_179491_AA0607600	TRIAE_CS42_2DS_TGACv1_179491_AA0607600.1	511	43-506	1	i5-27o	57.84	7.75	endoplasmic reticulum
TaCYP71C150_2B	TRIAE_CS42_2BS_TGACv1_146805_AA0473170	TRIAE_CS42_2BS_TGACv1_146805_AA0473170.1	520	48-513	1	i13-35o	58.48	7.34	endoplasmic reticulum
TaCYP71C150_2D	TRIAE_CS42_2DS_TGACv1_180649_AA0611140	TRIAE_CS42_2DS_TGACv1_180649_AA0611140.1	520	48-513	1	i13-35o	58.39	6.91	endoplasmic reticulum
TaCYP71C151_2B	TRIAE_CS42_2BS_TGACv1_147288_AA0481170	TRIAE_CS42_2BS_TGACv1_147288_AA0481170.1	298	63-297	1	o22-44i	33.1	10.46	endoplasmic reticulum
TaCYP71C152_2B	TRIAE_CS42_2BS_TGACv1_148034_AA0490030	TRIAE_CS42_2BS_TGACv1_148034_AA0490030.1	507	38-502	0	o	57.07	7.38	endoplasmic reticulum
TaCYP71C153_2B	TRIAE_CS42_2BS_TGACv1_148491_AA0493210	TRIAE_CS42_2BS_TGACv1_148491_AA0493210.1	381	38-380	0	o	42.8	8.42	endoplasmic reticulum
TaCYP71C153_2D	TRIAE_CS42_2DS_TGACv1_177233_AA0569770	TRIAE_CS42_2DS_TGACv1_177233_AA0569770.1	407	39-405	0	o	45.63	8.46	endoplasmic reticulum
TaCYP71C154_2B	TRIAE_CS42_2BS_TGACv1_148249_AA0491670	TRIAE_CS42_2BS_TGACv1_148249_AA0491670.1	536	65-529	2	o20-42i100-122o	59.99	7.45	endoplasmic reticulum
TaCYP71C155_2B	TRIAE_CS42_2BS_TGACv1_148409_AA0492680	TRIAE_CS42_2BS_TGACv1_148409_AA0492680.1	321	8-315	0	o	36.25	6.06	endoplasmic reticulum
TaCYP71C156_2B	TRIAE_CS42_2BS_TGACv1_151219_AA0498540	TRIAE_CS42_2BS_TGACv1_151219_AA0498540.1	331	1-326	0	o	37.79	5.28	endoplasmic reticulum
TaCYP71C157_3A	TRIAE_CS42_3AS_TGACv1_210427_AA0671790	TRIAE_CS42_3AS_TGACv1_210427_AA0671790.1	426	45-421	1	i13-35o	47.96	6.74	endoplasmic reticulum membrane
TaCYP71C158_3B	TRIAE_CS42_3B_TGACv1_223280_AA0779550	TRIAE_CS42_3B_TGACv1_223280_AA0779550.1	411	1-406	0	o	46.41	8.9	endoplasmic reticulum
TaCYP71C159_3B	TRIAE_CS42_3B_TGACv1_223280_AA0779560	TRIAE_CS42_3B_TGACv1_223280_AA0779560.1	425	222-420	0	o	47.9	9.53	endoplasmic reticulum
TaCYP71C160_3D	TRIAE_CS42_3DS_TGACv1_271997_AA0912690	TRIAE_CS42_3DS_TGACv1_271997_AA0912690.1	326	7-326	0	o	36.68	5.38	endoplasmic reticulum
TaCYP71C161_4D	TRIAE_CS42_4DL_TGACv1_346434_AA1155700	TRIAE_CS42_4DL_TGACv1_346434_AA1155700.1	506	41-499	1	i12-29o	56.15	6.69	endoplasmic reticulum
TaCYP71C162_5A	TRIAE_CS42_5AL_TGACv1_375854_AA1228050	TRIAE_CS42_5AL_TGACv1_375854_AA1228050.1	538	48-529	1	o5-27i	60.09	7.63	endoplasmic reticulum
TaCYP71C162_5B	TRIAE_CS42_5BL_TGACv1_407549_AA1357830	TRIAE_CS42_5BL_TGACv1_407549_AA1357830.1	528	45-521	1	i13-30o	58.95	7.36	endoplasmic reticulum
TaCYP71C162_5D	TRIAE_CS42_5DL_TGACv1_435522_AA1451580	TRIAE_CS42_5DL_TGACv1_435522_AA1451580.1	542	57-533	1	i12-34o	60.73	7.59	endoplasmic reticulum
TaCYP71C163_5B	TRIAE_CS42_5BL_TGACv1_404151_AA1286940	TRIAE_CS42_5BL_TGACv1_404151_AA1286940.1	535	44-526	0	o	59.86	6.81	endoplasmic reticulum
TaCYP71C164_5D	TRIAE_CS42_5DL_TGACv1_433953_AA1426160	TRIAE_CS42_5DL_TGACv1_433953_AA1426160.1	521	52-516	1	o15-34i	58.91	6.5	endoplasmic reticulum
TaCYP71C165_5D	TRIAE_CS42_5DL_TGACv1_434655_AA1439510	TRIAE_CS42_5DL_TGACv1_434655_AA1439510.1	496	44-400	1	i5-27o	55.32	9.64	endoplasmic reticulum
TaCYP71C166_6A	TRIAE_CS42_6AS_TGACv1_485342_AA1543600	TRIAE_CS42_6AS_TGACv1_485342_AA1543600.2	254	1-238	0	o	28.4	7.81	endoplasmic reticulum
TaCYP71C166_6D	TRIAE_CS42_6DS_TGACv1_542874_AA1731880	TRIAE_CS42_6DS_TGACv1_542874_AA1731880.2	537	52-520	1	i7-29o	59.24	5.85	endoplasmic reticulum
TaCYP71C167_6A	TRIAE_CS42_6AS_TGACv1_486336_AA1559920	TRIAE_CS42_6AS_TGACv1_486336_AA1559920.2	524	51-516	2	o15-34i85-107o	58.63	6.68	endoplasmic reticulum
TaCYP71C167_6D	TRIAE_CS42_6DS_TGACv1_542717_AA1728690	TRIAE_CS42_6DS_TGACv1_542717_AA1728690.1	521	48-513	1	i13-32o	58.37	7.26	endoplasmic reticulum
TaCYP71C168_6B	TRIAE_CS42_6BS_TGACv1_513213_AA1634770	TRIAE_CS42_6BS_TGACv1_513213_AA1634770.1	526	54-516	1	i7-29o	58.26	5.94	endoplasmic reticulum
TaCYP71C168_U	TRIAE_CS42_U_TGACv1_641461_AA2095640	TRIAE_CS42_U_TGACv1_641461_AA2095640.1	526	54-517	1	i7-29o	58.13	5.89	endoplasmic reticulum
TaCYP71C169_6B	TRIAE_CS42_6BS_TGACv1_513854_AA1650770	TRIAE_CS42_6BS_TGACv1_513854_AA1650770.1	543	60-521	1	i13-35o	60.19	6.18	endoplasmic reticulum
TaCYP71C170_6B	TRIAE_CS42_6BS_TGACv1_513198_AA1633950	TRIAE_CS42_6BS_TGACv1_513198_AA1633950.1	486	65-476	0	o	53.98	8.21	endoplasmic reticulum
TaCYP71C170_6D	TRIAE_CS42_6DS_TGACv1_546932_AA1750810	TRIAE_CS42_6DS_TGACv1_546932_AA1750810.1	527	52-522	1	i7-29o	58.36	6.65	endoplasmic reticulum
TaCYP71C171_7D	TRIAE_CS42_7DL_TGACv1_604893_AA2002780	TRIAE_CS42_7DL_TGACv1_604893_AA2002780.1	526	44-513	1	i7-29o	58.08	6.59	endoplasmic reticulum
TaCYP71C172_U	TRIAE_CS42_U_TGACv1_641200_AA2088040	TRIAE_CS42_U_TGACv1_641200_AA2088040.1	515	48-506	1	o10-32i	57.06	9.88	endoplasmic reticulum
TaCYP71C6_5A	TRIAE_CS42_5AS_TGACv1_392955_AA1266780	TRIAE_CS42_5AS_TGACv1_392955_AA1266780.1	528	55-515	1	i21-38o	59.33	6.65	endoplasmic reticulum
TaCYP71C6_5B	TRIAE_CS42_5BS_TGACv1_423592_AA1380190	TRIAE_CS42_5BS_TGACv1_423592_AA1380190.1	528	55-515	1	i21-38o	59.6	6.8	endoplasmic reticulum
TaCYP71C6_5D	TRIAE_CS42_5DS_TGACv1_456522_AA1472950	TRIAE_CS42_5DS_TGACv1_456522_AA1472950.1	528	55-516	1	i21-38o	59.56	6.77	endoplasmic reticulum
TaCYP71C7_5A	TRIAE_CS42_5AS_TGACv1_392955_AA1266790	TRIAE_CS42_5AS_TGACv1_392955_AA1266790.1	527	54-516	2	o15-37i90-112o	59.1	6.85	endoplasmic reticulum
TaCYP71C7_5B	TRIAE_CS42_5BS_TGACv1_423592_AA1380200	TRIAE_CS42_5BS_TGACv1_423592_AA1380200.1	527	54-516	2	o15-37i90-112o	59.19	7.06	endoplasmic reticulum
TaCYP71C7_5D	TRIAE_CS42_5DS_TGACv1_456522_AA1472960	TRIAE_CS42_5DS_TGACv1_456522_AA1472960.1	527	54-516	2	o15-37i90-112o	59.26	6.87	endoplasmic reticulum
TaCYP71C8_5A	TRIAE_CS42_5AS_TGACv1_394740_AA1281640	TRIAE_CS42_5AS_TGACv1_394740_AA1281640.1	523	51-516	1	i12-34o	58.97	7.86	endoplasmic reticulum
TaCYP71C8_5B	TRIAE_CS42_5BS_TGACv1_424799_AA1391810	TRIAE_CS42_5BS_TGACv1_424799_AA1391810.1	547	75-539	2	o40-62i111-133o	61.43	7.97	endoplasmic reticulum
TaCYP71C8_5D	TRIAE_CS42_5DS_TGACv1_456522_AA1472930	TRIAE_CS42_5DS_TGACv1_456522_AA1472930.1	523	51-515	2	o20-39i87-109o	58.93	7.86	endoplasmic reticulum
TaCYP71C9_4A	TRIAE_CS42_4AS_TGACv1_306233_AA1004810	TRIAE_CS42_4AS_TGACv1_306233_AA1004810.1	528	57-524	1	i20-42o	59.16	6.85	endoplasmic reticulum
TaCYP71C9_4B	TRIAE_CS42_4BL_TGACv1_320486_AA1041090	TRIAE_CS42_4BL_TGACv1_320486_AA1041090.1	528	57-524	1	i20-42o	59.19	6.85	endoplasmic reticulum
TaCYP71C9_U	TRIAE_CS42_U_TGACv1_642000_AA2109100	TRIAE_CS42_U_TGACv1_642000_AA2109100.1	528	57-524	1	i20-42o	59.29	6.87	endoplasmic reticulum
TaCYP71DK2_5B	TRIAE_CS42_5BL_TGACv1_405342_AA1325550	TRIAE_CS42_5BL_TGACv1_405342_AA1325550.1	509	43-498	1	i5-27o	56.69	8.42	endoplasmic reticulum
TaCYP71E12_4A	TRIAE_CS42_4AL_TGACv1_289293_AA0968530	TRIAE_CS42_4AL_TGACv1_289293_AA0968530.1	299	7-290	0	o	33.97	5.51	endoplasmic reticulum
TaCYP71E12_7A	TRIAE_CS42_7AS_TGACv1_569577_AA1819410	TRIAE_CS42_7AS_TGACv1_569577_AA1819410.1	514	43-508	2	o15-32i307-329o	57.58	7.01	endoplasmic reticulum
TaCYP71E12_7D	TRIAE_CS42_7DS_TGACv1_621754_AA2025310	TRIAE_CS42_7DS_TGACv1_621754_AA2025310.1	517	43-508	2	o15-32i307-329o	57.82	7.25	endoplasmic reticulum
TaCYP71E24_3B	TRIAE_CS42_3B_TGACv1_220925_AA0724080	TRIAE_CS42_3B_TGACv1_220925_AA0724080.1	512	43-505	2	o15-32i307-329o	57.25	8.83	endoplasmic reticulum
TaCYP71E28_2A	TRIAE_CS42_2AL_TGACv1_092893_AA0266220	TRIAE_CS42_2AL_TGACv1_092893_AA0266220.1	520	42-508	2	o13-30i305-327o	57.44	7.12	endoplasmic reticulum
TaCYP71E29_2A	TRIAE_CS42_2AS_TGACv1_115367_AA0372120	TRIAE_CS42_2AS_TGACv1_115367_AA0372120.1	512	43-504	0	o	58.05	8.73	endoplasmic reticulum
TaCYP71E29_2B	TRIAE_CS42_2BS_TGACv1_146374_AA0463700	TRIAE_CS42_2BS_TGACv1_146374_AA0463700.1	512	43-504	0	o	58.05	8.93	endoplasmic reticulum
TaCYP71E30_2A	TRIAE_CS42_2AS_TGACv1_115694_AA0372890	TRIAE_CS42_2AS_TGACv1_115694_AA0372890.2	511	42-503	0	o	57.61	8.59	endoplasmic reticulum
TaCYP71E31_2D	TRIAE_CS42_2DL_TGACv1_161800_AA0560670	TRIAE_CS42_2DL_TGACv1_161800_AA0560670.1	495	29-486	0	o	55.51	7.98	endoplasmic reticulum
TaCYP71E32_3A	TRIAE_CS42_3AL_TGACv1_194659_AA0637350	TRIAE_CS42_3AL_TGACv1_194659_AA0637350.1	508	42-503	0	o	57	7.09	endoplasmic reticulum
TaCYP71E32_3D	TRIAE_CS42_3DL_TGACv1_250146_AA0862960	TRIAE_CS42_3DL_TGACv1_250146_AA0862960.1	508	42-503	0	o	57.29	7.86	endoplasmic reticulum
TaCYP71E33_3A	TRIAE_CS42_3AL_TGACv1_194659_AA0637360	TRIAE_CS42_3AL_TGACv1_194659_AA0637360.1	519	53-513	0	o	57.92	7.84	endoplasmic reticulum
TaCYP71E34_3A	TRIAE_CS42_3AL_TGACv1_194833_AA0640280	TRIAE_CS42_3AL_TGACv1_194833_AA0640280.1	515	46-506	2	o15-34i307-329o	57.98	8.69	endoplasmic reticulum
TaCYP71E34_3D	TRIAE_CS42_3DL_TGACv1_251785_AA0884870	TRIAE_CS42_3DL_TGACv1_251785_AA0884870.1	511	45-504	2	o15-34i306-328o	57.31	8.89	endoplasmic reticulum
TaCYP71E35_3B	TRIAE_CS42_3B_TGACv1_221997_AA0754850	TRIAE_CS42_3B_TGACv1_221997_AA0754850.1	344	2-338	0	o	38.91	5.25	endoplasmic reticulum
TaCYP71E36_3B	TRIAE_CS42_3B_TGACv1_222929_AA0773400	TRIAE_CS42_3B_TGACv1_222929_AA0773400.1	508	42-502	0	o	57.35	9.13	endoplasmic reticulum
TaCYP71E37_3B	TRIAE_CS42_3B_TGACv1_222942_AA0773640	TRIAE_CS42_3B_TGACv1_222942_AA0773640.1	507	42-501	0	o	57.61	6.84	endoplasmic reticulum
TaCYP71E38_3B	TRIAE_CS42_3B_TGACv1_222968_AA0774380	TRIAE_CS42_3B_TGACv1_222968_AA0774380.1	507	41-501	0	o	57.16	8.52	endoplasmic reticulum
TaCYP71E39_4A	TRIAE_CS42_4AL_TGACv1_289351_AA0969620	TRIAE_CS42_4AL_TGACv1_289351_AA0969620.1	523	50-513	1	i13-35o	58.73	6.77	endoplasmic reticulum
TaCYP71E40_4A	TRIAE_CS42_4AL_TGACv1_289837_AA0977530	TRIAE_CS42_4AL_TGACv1_289837_AA0977530.1	533	53-526	1	i20-42o	59.07	7.86	endoplasmic reticulum membrane
TaCYP71E41_4A	TRIAE_CS42_4AL_TGACv1_289837_AA0977550	TRIAE_CS42_4AL_TGACv1_289837_AA0977550.1	572	98-564	1	i64-86o	62.54	8.25	endoplasmic reticulum
TaCYP71E42_4A	TRIAE_CS42_4AL_TGACv1_290518_AA0986240	TRIAE_CS42_4AL_TGACv1_290518_AA0986240.1	517	44-509	2	o15-32i308-330o	57.81	8.34	endoplasmic reticulum
TaCYP71E43_4A	TRIAE_CS42_4AL_TGACv1_291009_AA0991330	TRIAE_CS42_4AL_TGACv1_291009_AA0991330.1	517	44-509	2	o15-32i308-330o	57.86	8.26	endoplasmic reticulum
TaCYP71E44_4A	TRIAE_CS42_4AL_TGACv1_291166_AA0992650	TRIAE_CS42_4AL_TGACv1_291166_AA0992650.1	513	45-507	1	i7-29o	57.89	6.5	endoplasmic reticulum
TaCYP71E45_4A	TRIAE_CS42_4AL_TGACv1_291941_AA0997160	TRIAE_CS42_4AL_TGACv1_291941_AA0997160.1	553	78-545	0	o	61.88	9.39	endoplasmic reticulum
TaCYP71E46_4D	TRIAE_CS42_4DL_TGACv1_343303_AA1132950	TRIAE_CS42_4DL_TGACv1_343303_AA1132950.1	532	58-519	0	o	59.19	9.18	endoplasmic reticulum
TaCYP71E46_U	TRIAE_CS42_U_TGACv1_646250_AA2146220	TRIAE_CS42_U_TGACv1_646250_AA2146220.1	537	44-522	2	o15-33i323-345o	59.68	9.24	endoplasmic reticulum
TaCYP71E47_5A	TRIAE_CS42_5AL_TGACv1_375689_AA1225690	TRIAE_CS42_5AL_TGACv1_375689_AA1225690.1	507	36-500	2	o4-23i133-150o	55.85	6.41	endoplasmic reticulum
TaCYP71E47_U	TRIAE_CS42_U_TGACv1_644612_AA2140710	TRIAE_CS42_U_TGACv1_644612_AA2140710.1	507	36-501	1	i7-24o	55.87	7.56	endoplasmic reticulum
TaCYP71E48_5B	TRIAE_CS42_5BL_TGACv1_404542_AA1303530	TRIAE_CS42_5BL_TGACv1_404542_AA1303530.3	514	47-510	0	o	57.91	8.29	endoplasmic reticulum
TaCYP71E49_5B	TRIAE_CS42_5BL_TGACv1_409502_AA1366060	TRIAE_CS42_5BL_TGACv1_409502_AA1366060.1	514	47-510	0	o	57.91	8.29	endoplasmic reticulum
TaCYP71E50_5B	TRIAE_CS42_5BL_TGACv1_404977_AA1316940	TRIAE_CS42_5BL_TGACv1_404977_AA1316940.1	560	82-550	0	o	61.44	8.82	endoplasmic reticulum
TaCYP71E50_5D	TRIAE_CS42_5DL_TGACv1_433873_AA1424180	TRIAE_CS42_5DL_TGACv1_433873_AA1424180.1	560	82-550	0	o	61.45	8.61	endoplasmic reticulum
TaCYP71E51_5B	TRIAE_CS42_5BL_TGACv1_407207_AA1354330	TRIAE_CS42_5BL_TGACv1_407207_AA1354330.1	523	46-514	1	i13-35o	56.86	6.64	endoplasmic reticulum
TaCYP71E52_5B	TRIAE_CS42_5BL_TGACv1_407207_AA1354340	TRIAE_CS42_5BL_TGACv1_407207_AA1354340.1	362	53-349	1	i20-42o	39.43	6.71	endoplasmic reticulum membrane
TaCYP71E53_5B	TRIAE_CS42_5BL_TGACv1_407988_AA1360830	TRIAE_CS42_5BL_TGACv1_407988_AA1360830.1	438	1-432	0	o	48.03	6.62	endoplasmic reticulum
TaCYP71E53_5D	TRIAE_CS42_5DL_TGACv1_433741_AA1421010	TRIAE_CS42_5DL_TGACv1_433741_AA1421010.1	506	35-500	1	i5-22o	55.42	6.95	endoplasmic reticulum
TaCYP71E54_5D	TRIAE_CS42_5DL_TGACv1_434954_AA1444030	TRIAE_CS42_5DL_TGACv1_434954_AA1444030.1	542	79-534	1	i45-67o	58.67	7.99	endoplasmic reticulum
TaCYP71E55_6B	TRIAE_CS42_6BS_TGACv1_513694_AA1647540	TRIAE_CS42_6BS_TGACv1_513694_AA1647540.1	535	47-512	0	o	59.32	9	endoplasmic reticulum
TaCYP71E56_6B	TRIAE_CS42_6BS_TGACv1_513694_AA1647520	TRIAE_CS42_6BS_TGACv1_513694_AA1647520.1	387	12-361	0	o	43.14	5.89	endoplasmic reticulum
TaCYP71E57_7A	TRIAE_CS42_7AS_TGACv1_569244_AA1811230	TRIAE_CS42_7AS_TGACv1_569244_AA1811230.1	518	44-509	2	o15-32i308-330o	58.17	8.9	endoplasmic reticulum
TaCYP71E57_7D	TRIAE_CS42_7DS_TGACv1_625931_AA2065980	TRIAE_CS42_7DS_TGACv1_625931_AA2065980.1	518	44-509	2	o15-32i308-330o	58.3	8.52	endoplasmic reticulum
TaCYP71E58_7A	TRIAE_CS42_7AS_TGACv1_569265_AA1811960	TRIAE_CS42_7AS_TGACv1_569265_AA1811960.1	524	47-511	0	o	58	7.71	endoplasmic reticulum
TaCYP71E58_7B	TRIAE_CS42_7BS_TGACv1_591906_AA1925290	TRIAE_CS42_7BS_TGACv1_591906_AA1925290.1	521	47-511	0	o	57.91	7.48	endoplasmic reticulum
TaCYP71E58_7D	TRIAE_CS42_7DS_TGACv1_622330_AA2037770	TRIAE_CS42_7DS_TGACv1_622330_AA2037770.1	521	47-511	0	o	58.08	7.72	endoplasmic reticulum
TaCYP71E59_7D	TRIAE_CS42_7DS_TGACv1_621779_AA2025790	TRIAE_CS42_7DS_TGACv1_621779_AA2025790.1	517	44-507	2	o10-32i306-328o	58.3	6.45	endoplasmic reticulum
TaCYP71E60_7D	TRIAE_CS42_7DS_TGACv1_621997_AA2030810	TRIAE_CS42_7DS_TGACv1_621997_AA2030810.1	518	43-510	0	o	58.25	8.39	endoplasmic reticulum
TaCYP71E60_U	TRIAE_CS42_U_TGACv1_640757_AA2072720	TRIAE_CS42_U_TGACv1_640757_AA2072720.1	518	43-510	0	o	58.19	8.24	endoplasmic reticulum
TaCYP71F1_7B	TRIAE_CS42_7BL_TGACv1_576958_AA1861340	TRIAE_CS42_7BL_TGACv1_576958_AA1861340.3	514	39-500	1	i5-24o	57.2	6.68	endoplasmic reticulum
TaCYP71F16_3B	TRIAE_CS42_3B_TGACv1_220721_AA0716590	TRIAE_CS42_3B_TGACv1_220721_AA0716590.1	508	38-493	2	o4-26i72-94o	56.8	6.7	endoplasmic reticulum
TaCYP71F18_1B	TRIAE_CS42_1BS_TGACv1_050582_AA0173640	TRIAE_CS42_1BS_TGACv1_050582_AA0173640.1	509	36-495	1	i7-26o	56.61	8.22	endoplasmic reticulum
TaCYP71F19_1B	TRIAE_CS42_1BS_TGACv1_050867_AA0176300	TRIAE_CS42_1BS_TGACv1_050867_AA0176300.1	506	36-495	0	o	56.45	8.86	endoplasmic reticulum
TaCYP71F19_1D	TRIAE_CS42_1DS_TGACv1_080285_AA0245250	TRIAE_CS42_1DS_TGACv1_080285_AA0245250.1	211	3-197	0	o	24.19	6.15	endoplasmic reticulum membrane
TaCYP71F20_2A	TRIAE_CS42_2AL_TGACv1_093343_AA0278080	TRIAE_CS42_2AL_TGACv1_093343_AA0278080.1	385	34-385	0	o	42.26	6.63	endoplasmic reticulum
TaCYP71F20_2B	TRIAE_CS42_2BL_TGACv1_130335_AA0409030	TRIAE_CS42_2BL_TGACv1_130335_AA0409030.1	506	32-492	1	i5-22o	56.36	6.11	endoplasmic reticulum
TaCYP71F20_2D	TRIAE_CS42_2DL_TGACv1_158514_AA0520590	TRIAE_CS42_2DL_TGACv1_158514_AA0520590.1	508	34-494	0	o	56.75	6.16	endoplasmic reticulum
TaCYP71F21_2A	TRIAE_CS42_2AL_TGACv1_096108_AA0317190	TRIAE_CS42_2AL_TGACv1_096108_AA0317190.1	507	37-493	1	i7-26o	57.03	6.08	endoplasmic reticulum
TaCYP71F21_2B	TRIAE_CS42_2BL_TGACv1_129297_AA0377200	TRIAE_CS42_2BL_TGACv1_129297_AA0377200.1	504	34-490	1	i5-23o	56.82	5.93	endoplasmic reticulum
TaCYP71F21_2D	TRIAE_CS42_2DL_TGACv1_160927_AA0555290	TRIAE_CS42_2DL_TGACv1_160927_AA0555290.1	509	37-495	1	i7-26o	57.33	6.17	endoplasmic reticulum
TaCYP71F22_2A	TRIAE_CS42_2AS_TGACv1_112273_AA0334620	TRIAE_CS42_2AS_TGACv1_112273_AA0334620.1	506	32-492	1	i3-22o	56.6	7.75	endoplasmic reticulum
TaCYP71F22_2D	TRIAE_CS42_2DS_TGACv1_178278_AA0593740	TRIAE_CS42_2DS_TGACv1_178278_AA0593740.1	506	32-492	1	i3-22o	56.65	7.58	endoplasmic reticulum
TaCYP71F23_2A	TRIAE_CS42_2AS_TGACv1_112788_AA0345200	TRIAE_CS42_2AS_TGACv1_112788_AA0345200.1	385	6-371	0	o	42.82	5.62	endoplasmic reticulum
TaCYP71F24_2A	TRIAE_CS42_2AS_TGACv1_114122_AA0364220	TRIAE_CS42_2AS_TGACv1_114122_AA0364220.1	514	36-500	0	o	57.56	6.44	endoplasmic reticulum
TaCYP71F24_2D	TRIAE_CS42_2DS_TGACv1_177333_AA0573920	TRIAE_CS42_2DS_TGACv1_177333_AA0573920.1	507	37-493	0	o	56.96	6.7	endoplasmic reticulum
TaCYP71F25_2A	TRIAE_CS42_2AS_TGACv1_115977_AA0373480	TRIAE_CS42_2AS_TGACv1_115977_AA0373480.1	507	33-495	1	i3-20o	56.75	6.53	endoplasmic reticulum
TaCYP71F25_2B	TRIAE_CS42_2BS_TGACv1_147291_AA0481250	TRIAE_CS42_2BS_TGACv1_147291_AA0481250.1	273	33-150	0	o	29.81	10.57	endoplasmic reticulum
TaCYP71F25_2D	TRIAE_CS42_2DS_TGACv1_178026_AA0589410	TRIAE_CS42_2DS_TGACv1_178026_AA0589410.1	506	33-495	0	o	56.61	6.49	endoplasmic reticulum
TaCYP71F26_2A	TRIAE_CS42_2AS_TGACv1_115977_AA0373470	TRIAE_CS42_2AS_TGACv1_115977_AA0373470.1	508	36-493	0	o	56.46	7.3	endoplasmic reticulum
TaCYP71F26_2D	TRIAE_CS42_2DS_TGACv1_178026_AA0589420	TRIAE_CS42_2DS_TGACv1_178026_AA0589420.1	512	40-497	1	i7-25o	57.03	7.84	endoplasmic reticulum
TaCYP71F27_2B	TRIAE_CS42_2BS_TGACv1_146240_AA0460020	TRIAE_CS42_2BS_TGACv1_146240_AA0460020.1	517	42-503	1	i7-29o	57.33	8.56	endoplasmic reticulum
TaCYP71F27_2D	TRIAE_CS42_2DS_TGACv1_178200_AA0592670	TRIAE_CS42_2DS_TGACv1_178200_AA0592670.1	526	51-511	0	o	58.14	7.41	endoplasmic reticulum
TaCYP71F28_2B	TRIAE_CS42_2BS_TGACv1_146574_AA0468580	TRIAE_CS42_2BS_TGACv1_146574_AA0468580.1	517	42-502	1	i7-29o	57.34	7.69	endoplasmic reticulum
TaCYP71F29_2B	TRIAE_CS42_2BS_TGACv1_146594_AA0468950	TRIAE_CS42_2BS_TGACv1_146594_AA0468950.1	507	37-488	0	o	56.57	7.27	endoplasmic reticulum
TaCYP71F30_2B	TRIAE_CS42_2BS_TGACv1_146993_AA0476350	TRIAE_CS42_2BS_TGACv1_146993_AA0476350.1	506	38-492	0	o	56.35	7.35	endoplasmic reticulum
TaCYP71F30_2D	TRIAE_CS42_2DS_TGACv1_178608_AA0598090	TRIAE_CS42_2DS_TGACv1_178608_AA0598090.1	506	38-492	0	o	56.47	7.61	endoplasmic reticulum
TaCYP71F31_2B	TRIAE_CS42_2BS_TGACv1_146993_AA0476360	TRIAE_CS42_2BS_TGACv1_146993_AA0476360.3	507	39-494	0	o	56.19	6.6	endoplasmic reticulum
TaCYP71F31_2D	TRIAE_CS42_2DS_TGACv1_178608_AA0598080	TRIAE_CS42_2DS_TGACv1_178608_AA0598080.1	506	39-490	0	o	55.94	6.59	endoplasmic reticulum
TaCYP71F32_2B	TRIAE_CS42_2BS_TGACv1_147204_AA0479720	TRIAE_CS42_2BS_TGACv1_147204_AA0479720.1	538	55-519	1	i23-40o	59.19	7.99	endoplasmic reticulum
TaCYP71F32_2D	TRIAE_CS42_2DS_TGACv1_177333_AA0573940	TRIAE_CS42_2DS_TGACv1_177333_AA0573940.1	515	37-500	1	i5-22o	56.93	7.28	endoplasmic reticulum
TaCYP71F33_2B	TRIAE_CS42_2BS_TGACv1_147339_AA0481940	TRIAE_CS42_2BS_TGACv1_147339_AA0481940.2	519	54-503	0	o	58.03	7.34	endoplasmic reticulum
TaCYP71F34_2B	TRIAE_CS42_2BS_TGACv1_149312_AA0496730	TRIAE_CS42_2BS_TGACv1_149312_AA0496730.1	406	1-394	0	o	45.73	5.74	endoplasmic reticulum
TaCYP71F35_2D	TRIAE_CS42_2DS_TGACv1_177478_AA0578170	TRIAE_CS42_2DS_TGACv1_177478_AA0578170.1	510	38-497	1	i7-26o	57.32	8.38	endoplasmic reticulum
TaCYP71F36_2D	TRIAE_CS42_2DS_TGACv1_177578_AA0580370	TRIAE_CS42_2DS_TGACv1_177578_AA0580370.1	334	33-324	1	i2-21o	36.96	7.5	endoplasmic reticulum
TaCYP71F37_2D	TRIAE_CS42_2DS_TGACv1_177886_AA0586580	TRIAE_CS42_2DS_TGACv1_177886_AA0586580.1	501	39-492	0	o	55.82	7.29	endoplasmic reticulum
TaCYP71F38_2D	TRIAE_CS42_2DS_TGACv1_177928_AA0587600	TRIAE_CS42_2DS_TGACv1_177928_AA0587600.1	486	45-453	0	o	54.59	8.64	endoplasmic reticulum
TaCYP71F39_2D	TRIAE_CS42_2DS_TGACv1_180185_AA0610360	TRIAE_CS42_2DS_TGACv1_180185_AA0610360.1	500	32-484	1	i5-22o	56.33	8.5	endoplasmic reticulum
TaCYP71F40_2D	TRIAE_CS42_2DS_TGACv1_180601_AA0611110	TRIAE_CS42_2DS_TGACv1_180601_AA0611110.1	376	36-376	0	o	41.81	7.9	endoplasmic reticulum
TaCYP71F41_2D	TRIAE_CS42_2DS_TGACv1_180601_AA0611120	TRIAE_CS42_2DS_TGACv1_180601_AA0611120.1	462	33-451	0	o	51.7	7.07	endoplasmic reticulum
TaCYP71F42_3A	TRIAE_CS42_3AL_TGACv1_194118_AA0626780	TRIAE_CS42_3AL_TGACv1_194118_AA0626780.1	277	1-276	0	o	30.32	7.72	endoplasmic reticulum
TaCYP71F42_3B	TRIAE_CS42_3B_TGACv1_222283_AA0761210	TRIAE_CS42_3B_TGACv1_222283_AA0761210.1	504	38-492	0	o	56.05	8.65	endoplasmic reticulum
TaCYP71F43_3B	TRIAE_CS42_3B_TGACv1_222283_AA0761240	TRIAE_CS42_3B_TGACv1_222283_AA0761240.1	415	1-402	0	o	46.09	7.13	endoplasmic reticulum
TaCYP71F44_3D	TRIAE_CS42_3DS_TGACv1_273440_AA0931230	TRIAE_CS42_3DS_TGACv1_273440_AA0931230.1	483	35-352	0	o	53.35	9.54	endoplasmic reticulum
TaCYP71F44_U	TRIAE_CS42_U_TGACv1_641685_AA2101500	TRIAE_CS42_U_TGACv1_641685_AA2101500.1	568	96-551	0	o	63.06	8.88	endoplasmic reticulum
TaCYP71F45_4A	TRIAE_CS42_4AL_TGACv1_291627_AA0995680	TRIAE_CS42_4AL_TGACv1_291627_AA0995680.1	511	43-503	1	i7-24o	56.77	8.51	endoplasmic reticulum
TaCYP71F45_5B	TRIAE_CS42_5BL_TGACv1_404968_AA1316530	TRIAE_CS42_5BL_TGACv1_404968_AA1316530.1	511	43-503	1	i7-24o	56.28	8.68	endoplasmic reticulum
TaCYP71F45_5D	TRIAE_CS42_5DL_TGACv1_433667_AA1418930	TRIAE_CS42_5DL_TGACv1_433667_AA1418930.1	514	45-506	1	i7-26o	56.78	8.68	endoplasmic reticulum
TaCYP71F46_5A	TRIAE_CS42_5AL_TGACv1_374346_AA1197560	TRIAE_CS42_5AL_TGACv1_374346_AA1197560.1	283	32-270	1	o4-21i	31.51	10.15	endoplasmic reticulum
TaCYP71F46_5B	TRIAE_CS42_5BL_TGACv1_407013_AA1352520	TRIAE_CS42_5BL_TGACv1_407013_AA1352520.2	530	63-516	1	i30-52o	59.32	7.56	endoplasmic reticulum
TaCYP71F47_5A	TRIAE_CS42_5AL_TGACv1_374717_AA1207320	TRIAE_CS42_5AL_TGACv1_374717_AA1207320.1	553	309-553	0	o	60.4	9.1	endoplasmic reticulum
TaCYP71F47_5B	TRIAE_CS42_5BL_TGACv1_404956_AA1316280	TRIAE_CS42_5BL_TGACv1_404956_AA1316280.1	511	39-498	1	i7-29o	57.29	6.7	endoplasmic reticulum
TaCYP71F47_5D	TRIAE_CS42_5DL_TGACv1_433072_AA1400820	TRIAE_CS42_5DL_TGACv1_433072_AA1400820.1	513	39-499	1	i7-29o	57.38	7.7	endoplasmic reticulum
TaCYP71F48_5D	TRIAE_CS42_5DL_TGACv1_433065_AA1400470	TRIAE_CS42_5DL_TGACv1_433065_AA1400470.1	380	35-380	1	i3-22o	41.52	7.37	endoplasmic reticulum
TaCYP71F49_7A	TRIAE_CS42_7AL_TGACv1_560697_AA1802520	TRIAE_CS42_7AL_TGACv1_560697_AA1802520.1	363	1-350	0	o	40.64	5.38	endoplasmic reticulum
TaCYP71F50_7A	TRIAE_CS42_7AS_TGACv1_570383_AA1834900	TRIAE_CS42_7AS_TGACv1_570383_AA1834900.1	331	3-315	0	o	37.92	4.92	endoplasmic reticulum membrane
TaCYP71F50_7B	TRIAE_CS42_7BS_TGACv1_592437_AA1938140	TRIAE_CS42_7BS_TGACv1_592437_AA1938140.1	430	35-409	0	o	47.61	7.35	endoplasmic reticulum membrane
TaCYP71F50_7D	TRIAE_CS42_7DS_TGACv1_621659_AA2022450	TRIAE_CS42_7DS_TGACv1_621659_AA2022450.1	511	33-495	0	o	57.28	7.53	endoplasmic reticulum
TaCYP71F51_7D	TRIAE_CS42_7DL_TGACv1_602767_AA1967990	TRIAE_CS42_7DL_TGACv1_602767_AA1967990.1	508	35-489	1	i2-21o	56.57	8.26	endoplasmic reticulum
TaCYP71F52_U	TRIAE_CS42_U_TGACv1_642039_AA2110040	TRIAE_CS42_U_TGACv1_642039_AA2110040.1	508	36-493	1	i3-25o	57.24	8.96	endoplasmic reticulum
TaCYP71F53_U	TRIAE_CS42_U_TGACv1_642083_AA2110950	TRIAE_CS42_U_TGACv1_642083_AA2110950.1	503	32-491	0	o	56.32	7.46	endoplasmic reticulum
TaCYP71K38_1A	TRIAE_CS42_1AL_TGACv1_001169_AA0026440	TRIAE_CS42_1AL_TGACv1_001169_AA0026440.1	525	39-500	1	i7-24o	58.34	8.99	endoplasmic reticulum
TaCYP71K38_1D	TRIAE_CS42_1DL_TGACv1_061449_AA0195550	TRIAE_CS42_1DL_TGACv1_061449_AA0195550.1	522	39-496	1	i7-24o	58.23	7.43	endoplasmic reticulum
TaCYP71K38_U	TRIAE_CS42_U_TGACv1_641051_AA2083400	TRIAE_CS42_U_TGACv1_641051_AA2083400.1	526	38-501	1	i7-24o	58.6	7.93	endoplasmic reticulum
TaCYP71K39_2A	TRIAE_CS42_2AL_TGACv1_096343_AA0318720	TRIAE_CS42_2AL_TGACv1_096343_AA0318720.1	339	1-339	0	o	37.77	7.03	endoplasmic reticulum
TaCYP71K39_2B	TRIAE_CS42_2BL_TGACv1_130142_AA0404890	TRIAE_CS42_2BL_TGACv1_130142_AA0404890.1	522	53-509	1	o15-37i	57.88	8.46	endoplasmic reticulum
TaCYP71K39_2D	TRIAE_CS42_2DL_TGACv1_157984_AA0504810	TRIAE_CS42_2DL_TGACv1_157984_AA0504810.1	522	53-509	2	o15-37i87-106o	57.7	8	endoplasmic reticulum
TaCYP71K40_2A	TRIAE_CS42_2AL_TGACv1_097014_AA0322590	TRIAE_CS42_2AL_TGACv1_097014_AA0322590.1	401	40-294	2	o5-27i74-93o	44.23	11.52	endoplasmic reticulum
TaCYP71K40_2D	TRIAE_CS42_2DL_TGACv1_157984_AA0504750	TRIAE_CS42_2DL_TGACv1_157984_AA0504750.1	538	70-527	1	i32-51o	60.26	8.64	endoplasmic reticulum
TaCYP71K41_2B	TRIAE_CS42_2BS_TGACv1_145978_AA0451630	TRIAE_CS42_2BS_TGACv1_145978_AA0451630.1	509	44-501	1	i13-35o	57.45	7.48	endoplasmic reticulum
TaCYP71K41_2D	TRIAE_CS42_2DS_TGACv1_178550_AA0597390	TRIAE_CS42_2DS_TGACv1_178550_AA0597390.1	501	36-494	1	i7-26o	56.63	7.43	endoplasmic reticulum
TaCYP71K42_2B	TRIAE_CS42_2BS_TGACv1_148034_AA0490010	TRIAE_CS42_2BS_TGACv1_148034_AA0490010.1	470	69-461	1	i7-29o	52.61	6.52	endoplasmic reticulum
TaCYP71K43_3A	TRIAE_CS42_3AS_TGACv1_210908_AA0681290	TRIAE_CS42_3AS_TGACv1_210908_AA0681290.1	516	42-505	1	i7-29o	57.66	8.74	endoplasmic reticulum
TaCYP71K44_4B	TRIAE_CS42_4BL_TGACv1_321182_AA1056760	TRIAE_CS42_4BL_TGACv1_321182_AA1056760.1	514	39-502	2	o5-27i73-92o	58.04	8.98	endoplasmic reticulum
TaCYP71K45_5A	TRIAE_CS42_5AL_TGACv1_375254_AA1218630	TRIAE_CS42_5AL_TGACv1_375254_AA1218630.1	507	38-489	1	i7-24o	56.7	9.11	endoplasmic reticulum
TaCYP71K46_6A	TRIAE_CS42_6AS_TGACv1_486871_AA1565960	TRIAE_CS42_6AS_TGACv1_486871_AA1565960.1	511	41-496	1	i2-21o	56.28	7.8	endoplasmic reticulum
TaCYP71K46_6B	TRIAE_CS42_6BS_TGACv1_514843_AA1664980	TRIAE_CS42_6BS_TGACv1_514843_AA1664980.1	551	129-441	1	i88-110o	60.01	10.43	endoplasmic reticulum
TaCYP71K46_6D	TRIAE_CS42_6DS_TGACv1_544097_AA1746440	TRIAE_CS42_6DS_TGACv1_544097_AA1746440.1	511	41-496	1	i2-21o	56.35	6.68	endoplasmic reticulum
TaCYP71K47_6A	TRIAE_CS42_6AS_TGACv1_487404_AA1570430	TRIAE_CS42_6AS_TGACv1_487404_AA1570430.1	518	41-507	1	i7-26o	57.44	6.7	endoplasmic reticulum
TaCYP71K47_6B	TRIAE_CS42_6BS_TGACv1_514020_AA1653980	TRIAE_CS42_6BS_TGACv1_514020_AA1653980.1	518	41-507	1	i7-26o	57.48	7.03	endoplasmic reticulum
TaCYP71K47_6D	TRIAE_CS42_6DS_TGACv1_543183_AA1736590	TRIAE_CS42_6DS_TGACv1_543183_AA1736590.1	518	41-507	1	i7-26o	57.34	6.71	endoplasmic reticulum
TaCYP71K48_6B	TRIAE_CS42_6BS_TGACv1_513330_AA1638400	TRIAE_CS42_6BS_TGACv1_513330_AA1638400.1	317	3-317	0	o	35.4	6.52	endoplasmic reticulum
TaCYP71K49_6B	TRIAE_CS42_6BS_TGACv1_513361_AA1638880	TRIAE_CS42_6BS_TGACv1_513361_AA1638880.1	523	120-507	1	i35-57o	58.38	8.79	endoplasmic reticulum
TaCYP71K50_7A	TRIAE_CS42_7AL_TGACv1_556693_AA1769070	TRIAE_CS42_7AL_TGACv1_556693_AA1769070.1	508	45-499	1	i7-29o	56.13	8.29	endoplasmic reticulum
TaCYP71K50_7B	TRIAE_CS42_7BL_TGACv1_579747_AA1909810	TRIAE_CS42_7BL_TGACv1_579747_AA1909810.1	509	46-500	1	i9-31o	56.23	8.51	endoplasmic reticulum
TaCYP71K50_7D	TRIAE_CS42_7DL_TGACv1_602700_AA1965690	TRIAE_CS42_7DL_TGACv1_602700_AA1965690.1	510	47-501	1	o10-32i	56.34	8.31	endoplasmic reticulum
TaCYP71K51_7A	TRIAE_CS42_7AL_TGACv1_558599_AA1794640	TRIAE_CS42_7AL_TGACv1_558599_AA1794640.1	510	36-493	0	o	56.83	8.13	endoplasmic reticulum
TaCYP71K51_7D	TRIAE_CS42_7DL_TGACv1_602700_AA1965630	TRIAE_CS42_7DL_TGACv1_602700_AA1965630.1	234	3-233	0	o	26.12	9.68	endoplasmic reticulum
TaCYP71K52_7B	TRIAE_CS42_7BL_TGACv1_577407_AA1874680	TRIAE_CS42_7BL_TGACv1_577407_AA1874680.1	529	61-518	2	o26-45i194-216o	59.12	8.47	endoplasmic reticulum
TaCYP71K53_U	TRIAE_CS42_U_TGACv1_641296_AA2091150	TRIAE_CS42_U_TGACv1_641296_AA2091150.1	512	37-501	1	i7-26o	57.1	6.33	endoplasmic reticulum
TaCYP71M3_7A	TRIAE_CS42_7AS_TGACv1_571076_AA1844200	TRIAE_CS42_7AS_TGACv1_571076_AA1844200.1	513	46-505	1	i13-35o	57.46	8.23	endoplasmic reticulum
TaCYP71M3_7B	TRIAE_CS42_7BS_TGACv1_592239_AA1934100	TRIAE_CS42_7BS_TGACv1_592239_AA1934100.1	513	46-507	2	o15-37i306-328o	57.59	8.67	endoplasmic reticulum
TaCYP71M3_7D	TRIAE_CS42_7DS_TGACv1_622019_AA2031240	TRIAE_CS42_7DS_TGACv1_622019_AA2031240.2	528	82-523	0	o	58.82	6.62	endoplasmic reticulum
TaCYP71M4_7B	TRIAE_CS42_7BS_TGACv1_592239_AA1934060	TRIAE_CS42_7BS_TGACv1_592239_AA1934060.1	352	47-352	1	o15-37i	39.03	9.71	endoplasmic reticulum
TaCYP71M5_7D	TRIAE_CS42_7DS_TGACv1_622670_AA2043680	TRIAE_CS42_7DS_TGACv1_622670_AA2043680.1	424	46-414	1	o15-34i	47.74	9.39	endoplasmic reticulum membrane
TaCYP71P10_6A	TRIAE_CS42_6AS_TGACv1_485604_AA1548360	TRIAE_CS42_6AS_TGACv1_485604_AA1548360.1	521	37-503	1	i7-24o	57.74	6.13	endoplasmic reticulum membrane
TaCYP71P10_6B	TRIAE_CS42_6BS_TGACv1_515617_AA1671390	TRIAE_CS42_6BS_TGACv1_515617_AA1671390.1	521	37-503	1	i7-26o	57.82	6.22	endoplasmic reticulum
TaCYP71P10_6D	TRIAE_CS42_6DS_TGACv1_543093_AA1735260	TRIAE_CS42_6DS_TGACv1_543093_AA1735260.1	521	37-503	1	i7-24o	57.86	6.33	endoplasmic reticulum
TaCYP71P9_4B	TRIAE_CS42_4BL_TGACv1_322190_AA1069500	TRIAE_CS42_4BL_TGACv1_322190_AA1069500.1	512	34-498	1	i5-24o	57.42	6.08	endoplasmic reticulum
TaCYP71P9_4D	TRIAE_CS42_4DL_TGACv1_342938_AA1125720	TRIAE_CS42_4DL_TGACv1_342938_AA1125720.1	514	36-500	1	i5-24o	57.68	5.98	endoplasmic reticulum
TaCYP71Q10_7A	TRIAE_CS42_7AL_TGACv1_556796_AA1770900	TRIAE_CS42_7AL_TGACv1_556796_AA1770900.1	517	50-512	2	o15-34i313-335o	57.74	7.85	endoplasmic reticulum
TaCYP71Q10_7B	TRIAE_CS42_7BL_TGACv1_577780_AA1883170	TRIAE_CS42_7BL_TGACv1_577780_AA1883170.1	505	37-499	0	o	57.02	8.06	endoplasmic reticulum
TaCYP71Q10_7D	TRIAE_CS42_7DL_TGACv1_605047_AA2004120	TRIAE_CS42_7DL_TGACv1_605047_AA2004120.1	517	50-512	2	o15-34i313-335o	58.03	7.96	endoplasmic reticulum
TaCYP71R11_1A	TRIAE_CS42_1AL_TGACv1_001359_AA0029300	TRIAE_CS42_1AL_TGACv1_001359_AA0029300.1	512	41-499	1	i9-28o	56.65	6.89	endoplasmic reticulum
TaCYP71R11_1D	TRIAE_CS42_1DL_TGACv1_063481_AA0227760	TRIAE_CS42_1DL_TGACv1_063481_AA0227760.1	516	41-505	1	i9-28o	57.1	7.64	endoplasmic reticulum
TaCYP71R12_1A	TRIAE_CS42_1AL_TGACv1_002594_AA0043400	TRIAE_CS42_1AL_TGACv1_002594_AA0043400.1	337	41-336	1	i7-29o	37.33	10.26	endoplasmic reticulum
TaCYP71R12_1D	TRIAE_CS42_1DL_TGACv1_061485_AA0196640	TRIAE_CS42_1DL_TGACv1_061485_AA0196640.1	505	42-492	1	i13-30o	56.09	6.72	endoplasmic reticulum
TaCYP71R12_U	TRIAE_CS42_U_TGACv1_643213_AA2129080	TRIAE_CS42_U_TGACv1_643213_AA2129080.1	212	1-198	0	o	23.99	4.95	endoplasmic reticulum
TaCYP71R13_1A	TRIAE_CS42_1AL_TGACv1_002693_AA0044510	TRIAE_CS42_1AL_TGACv1_002693_AA0044510.1	508	37-498	1	i7-29o	56.31	7.14	endoplasmic reticulum
TaCYP71R13_1B	TRIAE_CS42_1BL_TGACv1_031303_AA0111150	TRIAE_CS42_1BL_TGACv1_031303_AA0111150.1	251	1-242	0	o	27.94	4.55	endoplasmic reticulum
TaCYP71R13_1D	TRIAE_CS42_1DL_TGACv1_063072_AA0223580	TRIAE_CS42_1DL_TGACv1_063072_AA0223580.3	507	37-496	1	i9-31o	56.06	7.98	endoplasmic reticulum
TaCYP71R14_1B	TRIAE_CS42_1BL_TGACv1_030611_AA0095700	TRIAE_CS42_1BL_TGACv1_030611_AA0095700.1	413	37-413	0	o	45.6	8	endoplasmic reticulum
TaCYP71R14_1D	TRIAE_CS42_1DL_TGACv1_061847_AA0204270	TRIAE_CS42_1DL_TGACv1_061847_AA0204270.1	498	139-488	1	i7-29o	54.59	7.12	endoplasmic reticulum
TaCYP71S9_2B	TRIAE_CS42_2BL_TGACv1_130156_AA0405200	TRIAE_CS42_2BL_TGACv1_130156_AA0405200.1	511	40-504	0	o	55.06	6.6	endoplasmic reticulum
TaCYP71S9_2D	TRIAE_CS42_2DL_TGACv1_158691_AA0524530	TRIAE_CS42_2DL_TGACv1_158691_AA0524530.1	510	41-505	0	o	55	6.45	endoplasmic reticulum
TaCYP71T39_3A	TRIAE_CS42_3AS_TGACv1_212327_AA0699990	TRIAE_CS42_3AS_TGACv1_212327_AA0699990.1	532	50-506	1	i12-34o	58.45	6.78	endoplasmic reticulum
TaCYP71T39_3B	TRIAE_CS42_3B_TGACv1_223781_AA0787170	TRIAE_CS42_3B_TGACv1_223781_AA0787170.1	532	50-502	1	i12-34o	58.61	6.43	endoplasmic reticulum
TaCYP71T39_3D	TRIAE_CS42_3DS_TGACv1_272615_AA0923170	TRIAE_CS42_3DS_TGACv1_272615_AA0923170.1	328	51-327	1	o15-34i	35.94	8.68	endoplasmic reticulum
TaCYP71T40_3A	TRIAE_CS42_3AS_TGACv1_212457_AA0701000	TRIAE_CS42_3AS_TGACv1_212457_AA0701000.1	515	41-507	1	i5-23o	56.26	6.71	endoplasmic reticulum
TaCYP71T40_3D	TRIAE_CS42_3DS_TGACv1_272012_AA0913100	TRIAE_CS42_3DS_TGACv1_272012_AA0913100.1	516	41-508	1	i5-23o	56.34	7.31	endoplasmic reticulum
TaCYP71T42_1A	TRIAE_CS42_1AL_TGACv1_000778_AA0019020	TRIAE_CS42_1AL_TGACv1_000778_AA0019020.1	478	43-468	1	i7-29o	53.23	7.37	endoplasmic reticulum
TaCYP71T42_1B	TRIAE_CS42_1BL_TGACv1_032942_AA0135640	TRIAE_CS42_1BL_TGACv1_032942_AA0135640.1	467	7-457	0	o	52.24	6.81	endoplasmic reticulum
TaCYP71T42_1D	TRIAE_CS42_1DL_TGACv1_061238_AA0189650	TRIAE_CS42_1DL_TGACv1_061238_AA0189650.1	505	43-495	1	i7-29o	56.27	8.57	endoplasmic reticulum
TaCYP71T43_1B	TRIAE_CS42_1BL_TGACv1_030548_AA0093680	TRIAE_CS42_1BL_TGACv1_030548_AA0093680.1	520	38-511	1	i2-24o	57.2	7.05	endoplasmic reticulum
TaCYP71T44_3B	TRIAE_CS42_3B_TGACv1_221057_AA0728560	TRIAE_CS42_3B_TGACv1_221057_AA0728560.1	437	41-430	1	i5-23o	47.81	11.37	endoplasmic reticulum
TaCYP71T45_3B	TRIAE_CS42_3B_TGACv1_223781_AA0787150	TRIAE_CS42_3B_TGACv1_223781_AA0787150.1	529	47-506	1	i7-29o	57.84	6.19	endoplasmic reticulum
TaCYP71T45_3D	TRIAE_CS42_3DS_TGACv1_272615_AA0923110	TRIAE_CS42_3DS_TGACv1_272615_AA0923110.1	529	46-506	1	i7-29o	57.85	5.85	endoplasmic reticulum
TaCYP71T45_U	TRIAE_CS42_U_TGACv1_642625_AA2120500	TRIAE_CS42_U_TGACv1_642625_AA2120500.1	549	47-517	1	i7-29o	60.57	6	endoplasmic reticulum
TaCYP71T46_3D	TRIAE_CS42_3DS_TGACv1_272466_AA0921250	TRIAE_CS42_3DS_TGACv1_272466_AA0921250.1	300	91-271	0	o	33.34	6.81	endoplasmic reticulum
TaCYP71T47_5B	TRIAE_CS42_5BL_TGACv1_405282_AA1324010	TRIAE_CS42_5BL_TGACv1_405282_AA1324010.1	509	39-495	1	i13-32o	54.9	6.04	endoplasmic reticulum membrane
TaCYP71T47_5D	TRIAE_CS42_5DL_TGACv1_436222_AA1459280	TRIAE_CS42_5DL_TGACv1_436222_AA1459280.1	515	42-502	1	i7-29o	55.44	6.94	endoplasmic reticulum
TaCYP71T47_U	TRIAE_CS42_U_TGACv1_641662_AA2100780	TRIAE_CS42_U_TGACv1_641662_AA2100780.1	475	42-461	1	i9-31o	51.05	7.23	endoplasmic reticulum
TaCYP71U10_2A	TRIAE_CS42_2AS_TGACv1_116348_AA0373820	TRIAE_CS42_2AS_TGACv1_116348_AA0373820.1	330	1-329	0	o	36.71	7.67	endoplasmic reticulum membrane
TaCYP71U11_2D	TRIAE_CS42_2DS_TGACv1_179451_AA0607280	TRIAE_CS42_2DS_TGACv1_179451_AA0607280.1	327	28-316	0	o	36.59	7.31	endoplasmic reticulum
TaCYP71U12_7A	TRIAE_CS42_7AS_TGACv1_570167_AA1831520	TRIAE_CS42_7AS_TGACv1_570167_AA1831520.1	525	34-508	0	o	56.98	7.81	endoplasmic reticulum membrane
TaCYP71U12_7B	TRIAE_CS42_7BS_TGACv1_594013_AA1955510	TRIAE_CS42_7BS_TGACv1_594013_AA1955510.1	412	3-395	0	o	45.27	8.43	endoplasmic reticulum
TaCYP71U12_7D	TRIAE_CS42_7DS_TGACv1_622293_AA2037210	TRIAE_CS42_7DS_TGACv1_622293_AA2037210.1	518	26-501	0	o	56.39	8.44	endoplasmic reticulum membrane
TaCYP71U6_3A	TRIAE_CS42_3AS_TGACv1_213065_AA0705150	TRIAE_CS42_3AS_TGACv1_213065_AA0705150.1	510	43-497	1	i7-29o	56.13	7.06	endoplasmic reticulum
TaCYP71U7_2A	TRIAE_CS42_2AL_TGACv1_094975_AA0305450	TRIAE_CS42_2AL_TGACv1_094975_AA0305450.1	518	40-506	1	i7-29o	57	8.21	endoplasmic reticulum
TaCYP71U8_2A	TRIAE_CS42_2AS_TGACv1_112336_AA0335820	TRIAE_CS42_2AS_TGACv1_112336_AA0335820.1	513	37-499	1	i7-29o	56.58	8	endoplasmic reticulum
TaCYP71U8_2D	TRIAE_CS42_2DS_TGACv1_177916_AA0587170	TRIAE_CS42_2DS_TGACv1_177916_AA0587170.1	523	39-512	1	i7-29o	57.76	7.01	endoplasmic reticulum
TaCYP71U9_2A	TRIAE_CS42_2AS_TGACv1_112925_AA0347830	TRIAE_CS42_2AS_TGACv1_112925_AA0347830.1	529	39-518	1	i7-29o	58.46	7.49	endoplasmic reticulum
TaCYP71V25_3A	TRIAE_CS42_3AS_TGACv1_213065_AA0705130	TRIAE_CS42_3AS_TGACv1_213065_AA0705130.1	509	36-499	1	i9-28o	56.66	6.8	endoplasmic reticulum
TaCYP71V28_2B	TRIAE_CS42_2BL_TGACv1_130918_AA0419870	TRIAE_CS42_2BL_TGACv1_130918_AA0419870.2	485	89-474	0	o	53.72	7.49	endoplasmic reticulum
TaCYP71V28_2D	TRIAE_CS42_2DL_TGACv1_160320_AA0549300	TRIAE_CS42_2DL_TGACv1_160320_AA0549300.1	473	86-462	0	o	52.73	7.76	endoplasmic reticulum
TaCYP71V29_3B	TRIAE_CS42_3B_TGACv1_225252_AA0806450	TRIAE_CS42_3B_TGACv1_225252_AA0806450.1	507	33-497	1	i5-22o	56.27	7.96	endoplasmic reticulum
TaCYP71V29_3D	TRIAE_CS42_3DS_TGACv1_271804_AA0908350	TRIAE_CS42_3DS_TGACv1_271804_AA0908350.1	507	34-497	0	o	56.28	8.25	endoplasmic reticulum
TaCYP71V30_4A	TRIAE_CS42_4AL_TGACv1_288825_AA0958960	TRIAE_CS42_4AL_TGACv1_288825_AA0958960.1	327	34-327	0	o	36.6	8.96	endoplasmic reticulum
TaCYP71V31_5A	TRIAE_CS42_5AL_TGACv1_374147_AA1191720	TRIAE_CS42_5AL_TGACv1_374147_AA1191720.1	508	34-499	0	o	56.16	7.93	endoplasmic reticulum
TaCYP71V31_5B	TRIAE_CS42_5BL_TGACv1_404279_AA1293670	TRIAE_CS42_5BL_TGACv1_404279_AA1293670.1	507	34-498	0	o	56.04	8.23	endoplasmic reticulum
TaCYP71V31_5D	TRIAE_CS42_5DL_TGACv1_433304_AA1408860	TRIAE_CS42_5DL_TGACv1_433304_AA1408860.1	507	34-498	0	o	55.98	7.61	endoplasmic reticulum
TaCYP71V32_5B	TRIAE_CS42_5BL_TGACv1_404279_AA1293680	TRIAE_CS42_5BL_TGACv1_404279_AA1293680.1	508	34-499	0	o	56.24	7.24	endoplasmic reticulum
TaCYP71V33_6A	TRIAE_CS42_6AS_TGACv1_486746_AA1564730	TRIAE_CS42_6AS_TGACv1_486746_AA1564730.1	509	33-500	0	o	55.98	8.72	endoplasmic reticulum
TaCYP71V33_6B	TRIAE_CS42_6BS_TGACv1_513399_AA1640360	TRIAE_CS42_6BS_TGACv1_513399_AA1640360.1	586	33-499	0	o	64.8	8.56	endoplasmic reticulum
TaCYP71V33_6D	TRIAE_CS42_6DS_TGACv1_543462_AA1740450	TRIAE_CS42_6DS_TGACv1_543462_AA1740450.1	508	33-499	0	o	56.09	9.3	endoplasmic reticulum
TaCYP71V34_6B	TRIAE_CS42_6BS_TGACv1_515346_AA1669480	TRIAE_CS42_6BS_TGACv1_515346_AA1669480.1	337	2-326	0	o	37.56	5.94	endoplasmic reticulum
TaCYP71V35_7A	TRIAE_CS42_7AS_TGACv1_569613_AA1820340	TRIAE_CS42_7AS_TGACv1_569613_AA1820340.1	497	23-488	0	o	54.81	8.37	endoplasmic reticulum
TaCYP71V35_U	TRIAE_CS42_U_TGACv1_647019_AA2147320	TRIAE_CS42_U_TGACv1_647019_AA2147320.1	508	34-498	0	o	56.19	8.28	endoplasmic reticulum
TaCYP71W28_2A	TRIAE_CS42_2AS_TGACv1_113850_AA0361480	TRIAE_CS42_2AS_TGACv1_113850_AA0361480.1	395	1-385	0	o	43.96	5.66	endoplasmic reticulum
TaCYP71W28_2D	TRIAE_CS42_2DS_TGACv1_182109_AA0612000	TRIAE_CS42_2DS_TGACv1_182109_AA0612000.1	501	37-500	1	i7-29o	55.6	6.46	endoplasmic reticulum
TaCYP71W29_5A	TRIAE_CS42_5AL_TGACv1_374210_AA1193730	TRIAE_CS42_5AL_TGACv1_374210_AA1193730.1	527	49-517	1	o15-33i	58.28	6.93	endoplasmic reticulum
TaCYP71W30_5A	TRIAE_CS42_5AS_TGACv1_393899_AA1277080	TRIAE_CS42_5AS_TGACv1_393899_AA1277080.1	505	34-494	1	i7-26o	56.65	8.38	endoplasmic reticulum
TaCYP71W30_5B	TRIAE_CS42_5BS_TGACv1_423873_AA1384480	TRIAE_CS42_5BS_TGACv1_423873_AA1384480.1	507	34-496	1	i7-26o	57.35	9.11	endoplasmic reticulum
TaCYP71W30_5D	TRIAE_CS42_5DS_TGACv1_458316_AA1493280	TRIAE_CS42_5DS_TGACv1_458316_AA1493280.2	510	34-499	1	i7-26o	57.54	7.89	endoplasmic reticulum
TaCYP71W31_5A	TRIAE_CS42_5AS_TGACv1_394130_AA1278290	TRIAE_CS42_5AS_TGACv1_394130_AA1278290.1	508	37-497	1	i7-29o	57.37	7.48	endoplasmic reticulum
TaCYP71W31_5B	TRIAE_CS42_5BS_TGACv1_423687_AA1381940	TRIAE_CS42_5BS_TGACv1_423687_AA1381940.1	512	37-497	1	i7-29o	57.81	8.4	endoplasmic reticulum
TaCYP71W31_5D	TRIAE_CS42_5DS_TGACv1_456976_AA1480540	TRIAE_CS42_5DS_TGACv1_456976_AA1480540.1	508	37-497	1	i7-29o	57.25	7.85	endoplasmic reticulum
TaCYP71W32_6B	TRIAE_CS42_6BS_TGACv1_514934_AA1665980	TRIAE_CS42_6BS_TGACv1_514934_AA1665980.1	516	40-506	1	i2-24o	57.09	7.31	endoplasmic reticulum
TaCYP71W32_6D	TRIAE_CS42_6DS_TGACv1_543857_AA1744800	TRIAE_CS42_6DS_TGACv1_543857_AA1744800.1	517	39-508	1	i2-24o	57.22	7.1	endoplasmic reticulum
TaCYP71X30_1D	TRIAE_CS42_1DL_TGACv1_062983_AA0222570	TRIAE_CS42_1DL_TGACv1_062983_AA0222570.1	508	37-500	1	i5-21o	57.32	6.95	endoplasmic reticulum
TaCYP71X31_2A	TRIAE_CS42_2AS_TGACv1_113492_AA0356890	TRIAE_CS42_2AS_TGACv1_113492_AA0356890.1	550	35-542	1	i7-24o	60.79	5.79	endoplasmic reticulum
TaCYP71X32_2A	TRIAE_CS42_2AS_TGACv1_113492_AA0356900	TRIAE_CS42_2AS_TGACv1_113492_AA0356900.1	508	35-500	0	o	55.9	6.04	endoplasmic reticulum
TaCYP71X32_2B	TRIAE_CS42_2BS_TGACv1_146791_AA0472870	TRIAE_CS42_2BS_TGACv1_146791_AA0472870.1	509	35-500	1	i7-24o	56.22	6.21	endoplasmic reticulum
TaCYP71X32_2D	TRIAE_CS42_2DS_TGACv1_177918_AA0587350	TRIAE_CS42_2DS_TGACv1_177918_AA0587350.1	509	35-501	1	i7-24o	56.25	6.55	endoplasmic reticulum
TaCYP71X33_2B	TRIAE_CS42_2BS_TGACv1_145999_AA0452400	TRIAE_CS42_2BS_TGACv1_145999_AA0452400.1	323	1-312	0	o	36.69	5.11	endoplasmic reticulum
TaCYP71X33_6B	TRIAE_CS42_6BS_TGACv1_513143_AA1631860	TRIAE_CS42_6BS_TGACv1_513143_AA1631860.1	544	67-532	1	i36-53o	60.94	7.87	endoplasmic reticulum
TaCYP71X33_6D	TRIAE_CS42_6DS_TGACv1_543600_AA1741980	TRIAE_CS42_6DS_TGACv1_543600_AA1741980.1	518	41-507	1	i9-27o	57.99	7.99	endoplasmic reticulum
TaCYP71X34_2B	TRIAE_CS42_2BS_TGACv1_145999_AA0452430	TRIAE_CS42_2BS_TGACv1_145999_AA0452430.1	544	67-533	0	o	60.71	7.82	endoplasmic reticulum
TaCYP71X35_2B	TRIAE_CS42_2BS_TGACv1_148550_AA0493690	TRIAE_CS42_2BS_TGACv1_148550_AA0493690.1	420	35-412	1	i7-24o	46.89	7.17	endoplasmic reticulum
TaCYP71X36_2D	TRIAE_CS42_2DS_TGACv1_177918_AA0587340	TRIAE_CS42_2DS_TGACv1_177918_AA0587340.1	560	37-500	0	o	62.33	7.06	endoplasmic reticulum
TaCYP71X37_4A	TRIAE_CS42_4AL_TGACv1_289956_AA0979520	TRIAE_CS42_4AL_TGACv1_289956_AA0979520.1	508	37-500	1	o4-21i	57.46	8.4	endoplasmic reticulum
TaCYP71X38_4D	TRIAE_CS42_4DL_TGACv1_343058_AA1128750	TRIAE_CS42_4DL_TGACv1_343058_AA1128750.1	488	39-488	1	i5-22o	54.97	6.82	endoplasmic reticulum
TaCYP71X39_6A	TRIAE_CS42_6AS_TGACv1_485311_AA1543030	TRIAE_CS42_6AS_TGACv1_485311_AA1543030.1	510	38-498	1	i7-29o	57.23	7.1	endoplasmic reticulum
TaCYP71X39_6B	TRIAE_CS42_6BS_TGACv1_513593_AA1645480	TRIAE_CS42_6BS_TGACv1_513593_AA1645480.1	510	38-498	1	i7-24o	57.17	6.81	endoplasmic reticulum
TaCYP71X40_6A	TRIAE_CS42_6AS_TGACv1_485396_AA1544660	TRIAE_CS42_6AS_TGACv1_485396_AA1544660.1	499	34-490	1	i7-24o	55.86	7.15	endoplasmic reticulum
TaCYP71X40_6B	TRIAE_CS42_6BS_TGACv1_515551_AA1670850	TRIAE_CS42_6BS_TGACv1_515551_AA1670850.1	499	34-490	1	i7-24o	55.81	6.49	endoplasmic reticulum
TaCYP71X40_6D	TRIAE_CS42_6DS_TGACv1_542771_AA1729960	TRIAE_CS42_6DS_TGACv1_542771_AA1729960.1	499	34-490	1	i7-24o	55.9	6.83	endoplasmic reticulum
TaCYP71X41_6A	TRIAE_CS42_6AS_TGACv1_485415_AA1544970	TRIAE_CS42_6AS_TGACv1_485415_AA1544970.1	507	33-499	0	o	57.32	7.16	endoplasmic reticulum
TaCYP71X41_6B	TRIAE_CS42_6BS_TGACv1_513637_AA1646410	TRIAE_CS42_6BS_TGACv1_513637_AA1646410.1	598	125-590	1	i96-113o	67.17	9.14	endoplasmic reticulum
TaCYP71X41_6D	TRIAE_CS42_6DS_TGACv1_544065_AA1746230	TRIAE_CS42_6DS_TGACv1_544065_AA1746230.1	503	33-495	0	o	56.54	8.32	endoplasmic reticulum
TaCYP71X42_6A	TRIAE_CS42_6AS_TGACv1_486686_AA1564050	TRIAE_CS42_6AS_TGACv1_486686_AA1564050.1	330	41-306	1	i9-27o	36.63	9.89	endoplasmic reticulum
TaCYP71X43_6B	TRIAE_CS42_6BS_TGACv1_513422_AA1641120	TRIAE_CS42_6BS_TGACv1_513422_AA1641120.1	532	57-525	2	o20-42i471-493o	60.37	8.38	endoplasmic reticulum
TaCYP71X43_6D	TRIAE_CS42_6DS_TGACv1_542520_AA1723410	TRIAE_CS42_6DS_TGACv1_542520_AA1723410.2	404	37-403	0	o	45.58	9.79	endoplasmic reticulum
TaCYP71X43_U	TRIAE_CS42_U_TGACv1_641235_AA2089170	TRIAE_CS42_U_TGACv1_641235_AA2089170.1	511	37-504	0	o	57.65	8.25	endoplasmic reticulum
TaCYP71X44_6B	TRIAE_CS42_6BS_TGACv1_513637_AA1646400	TRIAE_CS42_6BS_TGACv1_513637_AA1646400.1	505	33-496	1	o4-21i	56.92	7.54	endoplasmic reticulum
TaCYP71X45_U	TRIAE_CS42_U_TGACv1_642219_AA2113670	TRIAE_CS42_U_TGACv1_642219_AA2113670.1	217	1-217	0	o	24.16	6.56	endoplasmic reticulum
TaCYP71Y14_3A	TRIAE_CS42_3AS_TGACv1_212026_AA0696850	TRIAE_CS42_3AS_TGACv1_212026_AA0696850.1	513	37-494	1	i9-26o	57.33	7.79	endoplasmic reticulum
TaCYP71Y16_1A	TRIAE_CS42_1AL_TGACv1_000591_AA0015340	TRIAE_CS42_1AL_TGACv1_000591_AA0015340.1	513	41-500	1	i5-22o	56.48	8.49	endoplasmic reticulum
TaCYP71Y16_1B	TRIAE_CS42_1BL_TGACv1_032741_AA0133580	TRIAE_CS42_1BL_TGACv1_032741_AA0133580.1	430	144-419	0	o	47.21	10.77	endoplasmic reticulum
TaCYP71Y16_1D	TRIAE_CS42_1DL_TGACv1_063686_AA0229890	TRIAE_CS42_1DL_TGACv1_063686_AA0229890.1	530	60-519	1	i23-42o	58.33	8.76	endoplasmic reticulum
TaCYP71Y17_1A	TRIAE_CS42_1AL_TGACv1_002363_AA0041160	TRIAE_CS42_1AL_TGACv1_002363_AA0041160.1	427	1-416	0	o	47.47	7.06	endoplasmic reticulum
TaCYP71Y17_1B	TRIAE_CS42_1BL_TGACv1_032534_AA0131040	TRIAE_CS42_1BL_TGACv1_032534_AA0131040.1	507	45-495	1	i5-27o	56.47	8.12	endoplasmic reticulum
TaCYP71Y18_1A	TRIAE_CS42_1AL_TGACv1_002363_AA0041170	TRIAE_CS42_1AL_TGACv1_002363_AA0041170.1	504	37-492	1	i5-22o	56.09	5.97	endoplasmic reticulum
TaCYP71Y18_1B	TRIAE_CS42_1BL_TGACv1_032534_AA0131050	TRIAE_CS42_1BL_TGACv1_032534_AA0131050.2	504	37-491	1	i5-22o	55.89	6.14	endoplasmic reticulum
TaCYP71Y18_1D	TRIAE_CS42_1DL_TGACv1_063686_AA0229870	TRIAE_CS42_1DL_TGACv1_063686_AA0229870.1	504	37-492	1	i5-22o	55.9	6.14	endoplasmic reticulum
TaCYP71Y19_2A	TRIAE_CS42_2AL_TGACv1_093745_AA0285900	TRIAE_CS42_2AL_TGACv1_093745_AA0285900.1	504	34-489	1	i5-24o	55.9	6.18	endoplasmic reticulum
TaCYP71Y20_2A	TRIAE_CS42_2AS_TGACv1_112414_AA0337600	TRIAE_CS42_2AS_TGACv1_112414_AA0337600.1	519	37-494	2	o4-23i294-316o	58.06	6.58	endoplasmic reticulum
TaCYP71Y21_2B	TRIAE_CS42_2BL_TGACv1_132998_AA0440830	TRIAE_CS42_2BL_TGACv1_132998_AA0440830.1	508	30-488	0	o	56.6	7.51	endoplasmic reticulum
TaCYP71Y22_3B	TRIAE_CS42_3B_TGACv1_223521_AA0783480	TRIAE_CS42_3B_TGACv1_223521_AA0783480.1	508	34-491	1	i5-22o	57.28	7.21	endoplasmic reticulum
TaCYP71Y23_3D	TRIAE_CS42_3DS_TGACv1_272751_AA0924830	TRIAE_CS42_3DS_TGACv1_272751_AA0924830.1	472	4-462	0	o	52.32	5.66	endoplasmic reticulum
TaCYP71Y24_4A	TRIAE_CS42_4AL_TGACv1_289933_AA0978950	TRIAE_CS42_4AL_TGACv1_289933_AA0978950.1	450	31-431	1	i5-22o	49.49	9.79	endoplasmic reticulum
TaCYP71Y25_4A	TRIAE_CS42_4AS_TGACv1_306963_AA1015560	TRIAE_CS42_4AS_TGACv1_306963_AA1015560.1	564	4-417	0	o	62.18	8.65	endoplasmic reticulum
TaCYP71Y25_4D	TRIAE_CS42_4DL_TGACv1_345417_AA1153110	TRIAE_CS42_4DL_TGACv1_345417_AA1153110.1	458	33-458	1	i5-22o	51.37	7.92	endoplasmic reticulum
TaCYP71Y26_4B	TRIAE_CS42_4BS_TGACv1_328596_AA1090820	TRIAE_CS42_4BS_TGACv1_328596_AA1090820.1	446	1-427	0	o	49.67	6.33	endoplasmic reticulum
TaCYP71Y26_4D	TRIAE_CS42_4DS_TGACv1_362280_AA1178470	TRIAE_CS42_4DS_TGACv1_362280_AA1178470.1	516	55-507	1	i29-46o	57.34	8.41	endoplasmic reticulum
TaCYP71Y27_4D	TRIAE_CS42_4DL_TGACv1_342817_AA1122900	TRIAE_CS42_4DL_TGACv1_342817_AA1122900.1	512	45-497	1	o10-32i	57.05	7.56	endoplasmic reticulum
TaCYP71Y28_5B	TRIAE_CS42_5BL_TGACv1_406603_AA1347660	TRIAE_CS42_5BL_TGACv1_406603_AA1347660.1	509	34-498	1	i5-22o	56.41	8.12	endoplasmic reticulum
TaCYP71Y29_7A	TRIAE_CS42_7AL_TGACv1_557847_AA1787020	TRIAE_CS42_7AL_TGACv1_557847_AA1787020.1	516	37-504	0	o	56.92	6.17	endoplasmic reticulum
TaCYP71Y29_7B	TRIAE_CS42_7BL_TGACv1_577768_AA1882890	TRIAE_CS42_7BL_TGACv1_577768_AA1882890.1	520	37-505	0	o	57.4	6.1	endoplasmic reticulum
TaCYP71Y29_7D	TRIAE_CS42_7DL_TGACv1_602700_AA1965590	TRIAE_CS42_7DL_TGACv1_602700_AA1965590.1	516	37-505	0	o	56.99	6.45	endoplasmic reticulum
TaCYP71Y30_7A	TRIAE_CS42_7AL_TGACv1_558523_AA1793950	TRIAE_CS42_7AL_TGACv1_558523_AA1793950.1	274	57-274	1	o22-44i	30.86	11	endoplasmic reticulum
TaCYP71Y30_7B	TRIAE_CS42_7BL_TGACv1_576874_AA1858090	TRIAE_CS42_7BL_TGACv1_576874_AA1858090.1	510	40-496	1	i12-29o	56.51	6.64	endoplasmic reticulum
TaCYP71Y30_7D	TRIAE_CS42_7DL_TGACv1_604330_AA1996950	TRIAE_CS42_7DL_TGACv1_604330_AA1996950.1	518	48-504	1	i20-37o	57.74	7.54	endoplasmic reticulum
TaCYP73A17_3A	TRIAE_CS42_3AS_TGACv1_211169_AA0686310	TRIAE_CS42_3AS_TGACv1_211169_AA0686310.1	501	34-495	0	o	56.78	8.6	endoplasmic reticulum
TaCYP73A17_3B	TRIAE_CS42_3B_TGACv1_221264_AA0735620	TRIAE_CS42_3B_TGACv1_221264_AA0735620.2	501	34-495	1	i5-24o	56.81	8.79	endoplasmic reticulum
TaCYP73A17_3D	TRIAE_CS42_3DS_TGACv1_271628_AA0904230	TRIAE_CS42_3DS_TGACv1_271628_AA0904230.2	501	34-495	1	i5-24o	56.85	8.59	endoplasmic reticulum
TaCYP73A201_3A	TRIAE_CS42_3AL_TGACv1_194598_AA0636520	TRIAE_CS42_3AL_TGACv1_194598_AA0636520.2	506	34-500	0	o	58.03	8.85	endoplasmic reticulum
TaCYP73A201_3B	TRIAE_CS42_3B_TGACv1_220699_AA0715850	TRIAE_CS42_3B_TGACv1_220699_AA0715850.1	506	34-500	0	o	58.02	8.98	endoplasmic reticulum
TaCYP73A202_7A	TRIAE_CS42_7AL_TGACv1_558392_AA1793090	TRIAE_CS42_7AL_TGACv1_558392_AA1793090.3	531	57-525	0	o	59.39	8.72	endoplasmic reticulum
TaCYP73A202_7D	TRIAE_CS42_7DL_TGACv1_603296_AA1980330	TRIAE_CS42_7DL_TGACv1_603296_AA1980330.1	534	59-527	1	i7-29o	59.56	8.72	endoplasmic reticulum
TaCYP73A203_2B	TRIAE_CS42_2BS_TGACv1_148390_AA0492590	TRIAE_CS42_2BS_TGACv1_148390_AA0492590.1	532	59-526	0	o	59.33	8.72	endoplasmic reticulum
TaCYP73A203_2D	TRIAE_CS42_2DS_TGACv1_179225_AA0605450	TRIAE_CS42_2DS_TGACv1_179225_AA0605450.1	533	58-524	0	o	59.48	8.88	endoplasmic reticulum
TaCYP73A204_2D	TRIAE_CS42_2DL_TGACv1_159997_AA0545350	TRIAE_CS42_2DL_TGACv1_159997_AA0545350.1	506	34-500	0	o	57.12	8.44	endoplasmic reticulum membrane
TaCYP73A205_4B	TRIAE_CS42_4BL_TGACv1_320500_AA1041640	TRIAE_CS42_4BL_TGACv1_320500_AA1041640.1	500	34-493	1	i5-24o	56.84	9.19	endoplasmic reticulum
TaCYP73A205_4D	TRIAE_CS42_4DL_TGACv1_343403_AA1134010	TRIAE_CS42_4DL_TGACv1_343403_AA1134010.1	500	34-493	1	i5-24o	56.9	9.08	endoplasmic reticulum
TaCYP73A205_5A	TRIAE_CS42_5AL_TGACv1_378388_AA1253080	TRIAE_CS42_5AL_TGACv1_378388_AA1253080.1	501	35-494	1	i5-24o	57.02	9.19	endoplasmic reticulum
TaCYP73A206_7B	TRIAE_CS42_7BL_TGACv1_580949_AA1916070	TRIAE_CS42_7BL_TGACv1_580949_AA1916070.1	499	58-493	0	o	55.55	8.09	endoplasmic reticulum
TaCYP75A79_2A	TRIAE_CS42_2AL_TGACv1_092926_AA0267240	TRIAE_CS42_2AL_TGACv1_092926_AA0267240.1	477	37-435	2	o10-29i42-64o	52.52	9.33	endoplasmic reticulum membrane
TaCYP75A79_2B	TRIAE_CS42_2BL_TGACv1_130665_AA0415560	TRIAE_CS42_2BL_TGACv1_130665_AA0415560.1	512	37-497	2	o10-29i42-64o	56.11	6.8	endoplasmic reticulum membrane
TaCYP75A79_2D	TRIAE_CS42_2DL_TGACv1_158141_AA0510260	TRIAE_CS42_2DL_TGACv1_158141_AA0510260.1	511	37-497	2	o10-29i42-64o	56.09	7.49	endoplasmic reticulum membrane
TaCYP75A80_7D	TRIAE_CS42_7DS_TGACv1_621953_AA2030210	TRIAE_CS42_7DS_TGACv1_621953_AA2030210.1	547	1-244	0	o	59.3	8.88	endoplasmic reticulum
TaCYP75A81_6A	TRIAE_CS42_6AS_TGACv1_485180_AA1539260	TRIAE_CS42_6AS_TGACv1_485180_AA1539260.1	513	40-500	0	o	56.31	6.3	endoplasmic reticulum
TaCYP75A81_6B	TRIAE_CS42_6BS_TGACv1_514261_AA1657580	TRIAE_CS42_6BS_TGACv1_514261_AA1657580.1	513	40-500	2	o10-32i45-67o	56.27	6.52	endoplasmic reticulum
TaCYP75A81_6D	TRIAE_CS42_6DS_TGACv1_542768_AA1729910	TRIAE_CS42_6DS_TGACv1_542768_AA1729910.1	634	161-621	0	o	69.36	6.46	endoplasmic reticulum
TaCYP75A82_6B	TRIAE_CS42_6BS_TGACv1_514476_AA1660330	TRIAE_CS42_6BS_TGACv1_514476_AA1660330.1	513	40-500	0	o	56.15	6.76	endoplasmic reticulum
TaCYP75A83_4A	TRIAE_CS42_4AL_TGACv1_288303_AA0944070	TRIAE_CS42_4AL_TGACv1_288303_AA0944070.1	343	28-329	0	o	38.24	5.15	endoplasmic reticulum membrane
TaCYP75A84_4A	TRIAE_CS42_4AL_TGACv1_288928_AA0961670	TRIAE_CS42_4AL_TGACv1_288928_AA0961670.1	511	38-497	0	o	55.89	6.49	endoplasmic reticulum membrane
TaCYP75A85_7D	TRIAE_CS42_7DS_TGACv1_621953_AA2030200	TRIAE_CS42_7DS_TGACv1_621953_AA2030200.1	509	37-496	0	o	55.49	6.8	endoplasmic reticulum
TaCYP75A86_6B	TRIAE_CS42_6BS_TGACv1_514343_AA1658610	TRIAE_CS42_6BS_TGACv1_514343_AA1658610.1	512	37-499	0	o	56.04	6.57	endoplasmic reticulum membrane
TaCYP75A87_6A	TRIAE_CS42_6AL_TGACv1_471142_AA1503370	TRIAE_CS42_6AL_TGACv1_471142_AA1503370.1	567	90-554	2	o52-74i221-243o	62.13	7.61	endoplasmic reticulum membrane
TaCYP75A87_6D	TRIAE_CS42_6DL_TGACv1_526388_AA1681650	TRIAE_CS42_6DL_TGACv1_526388_AA1681650.1	525	43-512	2	o5-27i218-240o	57.76	7.46	endoplasmic reticulum membrane
TaCYP75A88_4D	TRIAE_CS42_4DL_TGACv1_343533_AA1136150	TRIAE_CS42_4DL_TGACv1_343533_AA1136150.1	466	41-463	1	i13-31o	51.41	8.97	endoplasmic reticulum membrane
TaCYP75A89_6B	TRIAE_CS42_6BL_TGACv1_499668_AA1588770	TRIAE_CS42_6BL_TGACv1_499668_AA1588770.1	509	34-496	0	o	55.98	7.44	endoplasmic reticulum membrane
TaCYP75A90_6B	TRIAE_CS42_6BL_TGACv1_500719_AA1608720	TRIAE_CS42_6BL_TGACv1_500719_AA1608720.1	523	44-509	2	o10-29i219-241o	57.47	7.92	endoplasmic reticulum membrane
TaCYP75B121_1A	TRIAE_CS42_1AL_TGACv1_000659_AA0016580	TRIAE_CS42_1AL_TGACv1_000659_AA0016580.1	521	39-509	1	i5-24o	56.93	6.25	endoplasmic reticulum membrane
TaCYP75B121_1B	TRIAE_CS42_1BL_TGACv1_031708_AA0119360	TRIAE_CS42_1BL_TGACv1_031708_AA0119360.1	520	35-508	1	i5-24o	56.6	6.6	endoplasmic reticulum membrane
TaCYP75B121_1D	TRIAE_CS42_1DL_TGACv1_061729_AA0202610	TRIAE_CS42_1DL_TGACv1_061729_AA0202610.1	544	62-532	1	i29-47o	59.27	6.65	endoplasmic reticulum membrane
TaCYP75B122_2B	TRIAE_CS42_2BL_TGACv1_129502_AA0386280	TRIAE_CS42_2BL_TGACv1_129502_AA0386280.1	519	35-505	1	i5-27o	56.24	6.84	endoplasmic reticulum membrane
TaCYP75B123_6A	TRIAE_CS42_6AS_TGACv1_487646_AA1572010	TRIAE_CS42_6AS_TGACv1_487646_AA1572010.1	484	36-471	1	i7-26o	52.84	7.47	endoplasmic reticulum membrane
TaCYP75B123_6B	TRIAE_CS42_6BS_TGACv1_513245_AA1635810	TRIAE_CS42_6BS_TGACv1_513245_AA1635810.1	522	36-509	1	i5-27o	57.19	7.38	endoplasmic reticulum membrane
TaCYP75B123_6D	TRIAE_CS42_6DS_TGACv1_542639_AA1726070	TRIAE_CS42_6DS_TGACv1_542639_AA1726070.1	520	35-508	1	i5-27o	56.83	6.59	endoplasmic reticulum membrane
TaCYP75B125_7A	TRIAE_CS42_7AL_TGACv1_557429_AA1781230	TRIAE_CS42_7AL_TGACv1_557429_AA1781230.1	544	57-529	1	i24-46o	58.9	7.48	endoplasmic reticulum membrane
TaCYP75B125_7D	TRIAE_CS42_7DL_TGACv1_603549_AA1985580	TRIAE_CS42_7DL_TGACv1_603549_AA1985580.1	526	39-512	2	o10-29i72-91o	57.11	7.16	endoplasmic reticulum membrane
TaCYP76AS4_2D	TRIAE_CS42_2DS_TGACv1_178200_AA0592710	TRIAE_CS42_2DS_TGACv1_178200_AA0592710.1	400	32-390	1	o294-316i	44.42	8.5	endoplasmic reticulum membrane
TaCYP76AS5_2B	TRIAE_CS42_2BS_TGACv1_146240_AA0460050	TRIAE_CS42_2BS_TGACv1_146240_AA0460050.1	516	37-511	0	o	56.75	8.86	endoplasmic reticulum membrane
TaCYP76AS6_6D	TRIAE_CS42_6DS_TGACv1_543001_AA1733990	TRIAE_CS42_6DS_TGACv1_543001_AA1733990.1	517	37-510	1	i2-24o	56.63	9.08	endoplasmic reticulum membrane
TaCYP76H2_7D	TRIAE_CS42_7DS_TGACv1_623929_AA2057530	TRIAE_CS42_7DS_TGACv1_623929_AA2057530.1	499	32-491	1	i3-25o	55.65	6.59	endoplasmic reticulum membrane
TaCYP76H3_4A	TRIAE_CS42_4AL_TGACv1_288580_AA0952580	TRIAE_CS42_4AL_TGACv1_288580_AA0952580.1	499	32-491	1	i2-24o	55.74	6.67	endoplasmic reticulum membrane
TaCYP76H34_2A	TRIAE_CS42_2AL_TGACv1_093125_AA0272690	TRIAE_CS42_2AL_TGACv1_093125_AA0272690.1	499	35-490	1	i5-27o	55.27	8.4	endoplasmic reticulum membrane
TaCYP76H34_2B	TRIAE_CS42_2BL_TGACv1_132101_AA0435290	TRIAE_CS42_2BL_TGACv1_132101_AA0435290.1	499	35-490	1	i7-29o	55.33	9.95	endoplasmic reticulum membrane
TaCYP76H35_2A	TRIAE_CS42_2AL_TGACv1_093447_AA0280270	TRIAE_CS42_2AL_TGACv1_093447_AA0280270.1	339	1-329	0	o	38.33	6.64	endoplasmic reticulum membrane
TaCYP76H36_2A	TRIAE_CS42_2AL_TGACv1_096053_AA0316920	TRIAE_CS42_2AL_TGACv1_096053_AA0316920.1	370	1-361	0	o	41.37	5.65	endoplasmic reticulum membrane
TaCYP76H36_2B	TRIAE_CS42_2BL_TGACv1_129452_AA0384450	TRIAE_CS42_2BL_TGACv1_129452_AA0384450.1	500	35-491	1	i2-24o	55.18	7.01	endoplasmic reticulum membrane
TaCYP76H36_2D	TRIAE_CS42_2DL_TGACv1_158283_AA0514680	TRIAE_CS42_2DL_TGACv1_158283_AA0514680.1	500	35-491	1	i2-24o	55.53	8.76	endoplasmic reticulum membrane
TaCYP76H37_2A	TRIAE_CS42_2AL_TGACv1_093473_AA0280710	TRIAE_CS42_2AL_TGACv1_093473_AA0280710.1	377	77-369	0	o	42.11	7.58	endoplasmic reticulum membrane
TaCYP76H38_2A	TRIAE_CS42_2AL_TGACv1_093447_AA0280260	TRIAE_CS42_2AL_TGACv1_093447_AA0280260.1	500	35-492	1	i2-24o	55.44	7.31	endoplasmic reticulum membrane
TaCYP76H39_2B	TRIAE_CS42_2BL_TGACv1_129452_AA0384420	TRIAE_CS42_2BL_TGACv1_129452_AA0384420.1	501	35-491	1	i2-24o	55.47	9.79	endoplasmic reticulum membrane
TaCYP76H39_2D	TRIAE_CS42_2DL_TGACv1_160638_AA0552480	TRIAE_CS42_2DL_TGACv1_160638_AA0552480.1	523	48-503	1	i13-35o	58.05	8.78	endoplasmic reticulum membrane
TaCYP76H40_2B	TRIAE_CS42_2BL_TGACv1_129452_AA0384410	TRIAE_CS42_2BL_TGACv1_129452_AA0384410.1	499	35-489	1	i2-24o	55.15	7.63	endoplasmic reticulum membrane
TaCYP76H40_2D	TRIAE_CS42_2DL_TGACv1_160638_AA0552490	TRIAE_CS42_2DL_TGACv1_160638_AA0552490.1	499	35-489	1	i2-24o	55.32	8.21	endoplasmic reticulum membrane
TaCYP76H41_2B	TRIAE_CS42_2BL_TGACv1_129747_AA0394600	TRIAE_CS42_2BL_TGACv1_129747_AA0394600.1	499	35-490	1	i5-27o	55.53	9.93	endoplasmic reticulum membrane
TaCYP76H42_3A	TRIAE_CS42_3AL_TGACv1_196739_AA0662560	TRIAE_CS42_3AL_TGACv1_196739_AA0662560.1	497	31-491	1	i3-25o	55.48	7.19	endoplasmic reticulum membrane
TaCYP76H42_3D	TRIAE_CS42_3DL_TGACv1_249364_AA0846710	TRIAE_CS42_3DL_TGACv1_249364_AA0846710.1	433	1-427	0	o	48.62	6.01	endoplasmic reticulum membrane
TaCYP76H43_4A	TRIAE_CS42_4AL_TGACv1_289363_AA0969740	TRIAE_CS42_4AL_TGACv1_289363_AA0969740.1	515	34-500	1	i7-26o	56.94	7.44	endoplasmic reticulum membrane
TaCYP76H44_4A	TRIAE_CS42_4AL_TGACv1_289933_AA0978970	TRIAE_CS42_4AL_TGACv1_289933_AA0978970.1	501	32-492	1	i3-25o	56.1	7.83	endoplasmic reticulum membrane
TaCYP76H44_4B	TRIAE_CS42_4BS_TGACv1_328596_AA1090810	TRIAE_CS42_4BS_TGACv1_328596_AA1090810.1	501	32-492	1	i3-25o	55.8	6.57	endoplasmic reticulum membrane
TaCYP76H45_7A	TRIAE_CS42_7AS_TGACv1_570037_AA1829190	TRIAE_CS42_7AS_TGACv1_570037_AA1829190.1	499	32-489	1	i3-25o	55.85	6.26	endoplasmic reticulum membrane
TaCYP76H46_7A	TRIAE_CS42_7AS_TGACv1_571861_AA1850350	TRIAE_CS42_7AS_TGACv1_571861_AA1850350.1	514	33-501	1	i7-26o	57.09	9.49	endoplasmic reticulum membrane
TaCYP76H46_7D	TRIAE_CS42_7DS_TGACv1_626230_AA2066490	TRIAE_CS42_7DS_TGACv1_626230_AA2066490.1	514	33-499	1	i5-27o	57.05	9.29	endoplasmic reticulum membrane
TaCYP76H47_7D	TRIAE_CS42_7DL_TGACv1_603356_AA1981770	TRIAE_CS42_7DL_TGACv1_603356_AA1981770.1	506	35-489	1	i7-29o	56.3	9.25	endoplasmic reticulum membrane
TaCYP76H48_7D	TRIAE_CS42_7DL_TGACv1_603356_AA1981790	TRIAE_CS42_7DL_TGACv1_603356_AA1981790.1	270	1-270	0	o	29.75	5.95	endoplasmic reticulum membrane
TaCYP76H49_U	TRIAE_CS42_U_TGACv1_643668_AA2134010	TRIAE_CS42_U_TGACv1_643668_AA2134010.1	472	31-464	0	o	52.81	7.51	endoplasmic reticulum membrane
TaCYP76K3_5A	TRIAE_CS42_5AL_TGACv1_374155_AA1191910	TRIAE_CS42_5AL_TGACv1_374155_AA1191910.1	506	38-483	0	o	55.04	6.7	endoplasmic reticulum membrane
TaCYP76K3_5B	TRIAE_CS42_5BL_TGACv1_409682_AA1366370	TRIAE_CS42_5BL_TGACv1_409682_AA1366370.1	506	38-482	0	o	55.23	6.53	endoplasmic reticulum membrane
TaCYP76K3_5D	TRIAE_CS42_5DL_TGACv1_433965_AA1426380	TRIAE_CS42_5DL_TGACv1_433965_AA1426380.1	506	38-482	0	o	54.89	6.88	endoplasmic reticulum membrane
TaCYP76L6_5A	TRIAE_CS42_5AL_TGACv1_375685_AA1225600	TRIAE_CS42_5AL_TGACv1_375685_AA1225600.1	501	40-492	0	o	55.73	8.19	endoplasmic reticulum membrane
TaCYP76L6_5B	TRIAE_CS42_5BL_TGACv1_408733_AA1364250	TRIAE_CS42_5BL_TGACv1_408733_AA1364250.1	501	40-492	0	o	55.66	8.01	endoplasmic reticulum membrane
TaCYP76L6_5D	TRIAE_CS42_5DL_TGACv1_434010_AA1427140	TRIAE_CS42_5DL_TGACv1_434010_AA1427140.1	501	40-492	1	i7-24o	55.98	8.18	endoplasmic reticulum membrane
TaCYP76L7_5B	TRIAE_CS42_5BL_TGACv1_405405_AA1326640	TRIAE_CS42_5BL_TGACv1_405405_AA1326640.1	494	33-486	1	i7-26o	55.08	7.2	endoplasmic reticulum membrane
TaCYP76L7_5D	TRIAE_CS42_5DL_TGACv1_434560_AA1437960	TRIAE_CS42_5DL_TGACv1_434560_AA1437960.1	494	33-486	1	i7-26o	55	7.15	endoplasmic reticulum membrane
TaCYP76L8_5A	TRIAE_CS42_5AL_TGACv1_374455_AA1200640	TRIAE_CS42_5AL_TGACv1_374455_AA1200640.1	494	33-486	1	i7-26o	54.75	6.73	endoplasmic reticulum membrane
TaCYP76L8_5D	TRIAE_CS42_5DL_TGACv1_435483_AA1451250	TRIAE_CS42_5DL_TGACv1_435483_AA1451250.1	487	26-479	0	o	54.17	7.72	endoplasmic reticulum membrane
TaCYP76M26_2A	TRIAE_CS42_2AS_TGACv1_112606_AA0342100	TRIAE_CS42_2AS_TGACv1_112606_AA0342100.1	384	2-371	0	o	42.03	5	endoplasmic reticulum membrane
TaCYP76M27_2A	TRIAE_CS42_2AS_TGACv1_112606_AA0342110	TRIAE_CS42_2AS_TGACv1_112606_AA0342110.1	562	36-530	1	i5-27o	61.34	7.25	endoplasmic reticulum membrane
TaCYP76M28_2D	TRIAE_CS42_2DS_TGACv1_177150_AA0566860	TRIAE_CS42_2DS_TGACv1_177150_AA0566860.1	501	33-492	1	i5-22o	55	6.31	endoplasmic reticulum membrane
TaCYP76M29_4A	TRIAE_CS42_4AL_TGACv1_288157_AA0938760	TRIAE_CS42_4AL_TGACv1_288157_AA0938760.1	503	34-491	1	i5-22o	55.06	6.41	endoplasmic reticulum membrane
TaCYP76M30_4A	TRIAE_CS42_4AL_TGACv1_288157_AA0938790	TRIAE_CS42_4AL_TGACv1_288157_AA0938790.1	513	36-495	1	i5-22o	55.76	6.24	endoplasmic reticulum membrane
TaCYP76M30_7D	TRIAE_CS42_7DS_TGACv1_623242_AA2051120	TRIAE_CS42_7DS_TGACv1_623242_AA2051120.1	506	36-493	1	i5-22o	55.27	7.66	endoplasmic reticulum membrane
TaCYP76M31_6B	TRIAE_CS42_6BS_TGACv1_513922_AA1652220	TRIAE_CS42_6BS_TGACv1_513922_AA1652220.1	537	69-524	1	i40-59o	58.37	7.04	endoplasmic reticulum membrane
TaCYP76M31_6D	TRIAE_CS42_6DS_TGACv1_543449_AA1740270	TRIAE_CS42_6DS_TGACv1_543449_AA1740270.1	402	1-389	0	o	43.66	7.88	endoplasmic reticulum membrane
TaCYP76M31_U	TRIAE_CS42_U_TGACv1_647004_AA2147290	TRIAE_CS42_U_TGACv1_647004_AA2147290.1	475	34-475	1	i5-24o	51.89	7.35	endoplasmic reticulum membrane
TaCYP76M32_6B	TRIAE_CS42_6BS_TGACv1_513204_AA1634270	TRIAE_CS42_6BS_TGACv1_513204_AA1634270.1	523	55-512	0	o	58.12	9.35	endoplasmic reticulum membrane
TaCYP76M33_6D	TRIAE_CS42_6DS_TGACv1_544352_AA1747880	TRIAE_CS42_6DS_TGACv1_544352_AA1747880.1	402	33-402	1	i7-24o	45.14	8.02	endoplasmic reticulum membrane
TaCYP76M34_7A	TRIAE_CS42_7AS_TGACv1_570027_AA1829050	TRIAE_CS42_7AS_TGACv1_570027_AA1829050.1	503	34-491	1	i5-22o	54.65	8.27	endoplasmic reticulum membrane
TaCYP76M35_7D	TRIAE_CS42_7DS_TGACv1_623242_AA2051090	TRIAE_CS42_7DS_TGACv1_623242_AA2051090.1	439	1-425	0	o	47.76	5.84	endoplasmic reticulum membrane
TaCYP76P15_1A	TRIAE_CS42_1AS_TGACv1_021389_AA0081640	TRIAE_CS42_1AS_TGACv1_021389_AA0081640.1	506	32-498	1	i2-24o	56.17	7.37	endoplasmic reticulum membrane
TaCYP76P15_1B	TRIAE_CS42_1BS_TGACv1_049754_AA0160900	TRIAE_CS42_1BS_TGACv1_049754_AA0160900.1	507	32-498	1	i2-24o	56.29	6.65	endoplasmic reticulum membrane
TaCYP76P15_1D	TRIAE_CS42_1DS_TGACv1_080119_AA0240170	TRIAE_CS42_1DS_TGACv1_080119_AA0240170.1	506	32-498	1	i2-24o	55.89	6.54	endoplasmic reticulum membrane
TaCYP76Q4_2A	TRIAE_CS42_2AL_TGACv1_096963_AA0322310	TRIAE_CS42_2AL_TGACv1_096963_AA0322310.1	506	33-499	1	i2-24o	56.06	6.63	endoplasmic reticulum membrane
TaCYP76Q4_2D	TRIAE_CS42_2DL_TGACv1_158070_AA0507860	TRIAE_CS42_2DL_TGACv1_158070_AA0507860.1	506	33-499	1	i2-24o	56.03	7.18	endoplasmic reticulum membrane
TaCYP76V5_1A	TRIAE_CS42_1AS_TGACv1_019140_AA0061520	TRIAE_CS42_1AS_TGACv1_019140_AA0061520.1	496	33-488	0	o	54.66	5.55	endoplasmic reticulum membrane
TaCYP76V5_1D	TRIAE_CS42_1DS_TGACv1_081306_AA0259630	TRIAE_CS42_1DS_TGACv1_081306_AA0259630.1	496	33-487	0	o	54.65	5.64	endoplasmic reticulum membrane
TaCYP77A50_2A	TRIAE_CS42_2AL_TGACv1_095297_AA0309260	TRIAE_CS42_2AL_TGACv1_095297_AA0309260.1	520	59-514	1	i25-47o	58.16	8.59	endoplasmic reticulum membrane
TaCYP77A50_2B	TRIAE_CS42_2BL_TGACv1_130802_AA0418110	TRIAE_CS42_2BL_TGACv1_130802_AA0418110.1	588	109-582	1	i73-95o	65.82	9.52	endoplasmic reticulum membrane
TaCYP77A50_2D	TRIAE_CS42_2DL_TGACv1_159235_AA0535050	TRIAE_CS42_2DL_TGACv1_159235_AA0535050.1	588	109-582	1	i75-97o	65.49	9.24	endoplasmic reticulum membrane
TaCYP77A51_2B	TRIAE_CS42_2BL_TGACv1_129831_AA0397510	TRIAE_CS42_2BL_TGACv1_129831_AA0397510.1	488	34-482	1	i5-24o	54.58	9.22	endoplasmic reticulum membrane
TaCYP77B39_7A	TRIAE_CS42_7AL_TGACv1_561936_AA1803400	TRIAE_CS42_7AL_TGACv1_561936_AA1803400.1	326	33-326	0	o	36.28	8	endoplasmic reticulum membrane
TaCYP78A262_2A	TRIAE_CS42_2AS_TGACv1_114462_AA0367380	TRIAE_CS42_2AS_TGACv1_114462_AA0367380.1	554	92-543	1	i49-71o	60.5	7.85	endoplasmic reticulum membrane
TaCYP78A262_2B	TRIAE_CS42_2BS_TGACv1_146341_AA0463010	TRIAE_CS42_2BS_TGACv1_146341_AA0463010.1	517	55-494	1	i13-35o	56.5	7.77	endoplasmic reticulum membrane
TaCYP78A262_2D	TRIAE_CS42_2DS_TGACv1_178845_AA0601700	TRIAE_CS42_2DS_TGACv1_178845_AA0601700.1	514	56-508	1	i13-35o	56.25	7.34	endoplasmic reticulum membrane
TaCYP78A263_4B	TRIAE_CS42_4BL_TGACv1_320503_AA1041770	TRIAE_CS42_4BL_TGACv1_320503_AA1041770.1	600	130-581	1	i85-107o	65.04	8.65	endoplasmic reticulum membrane
TaCYP78A263_4D	TRIAE_CS42_4DL_TGACv1_344686_AA1148920	TRIAE_CS42_4DL_TGACv1_344686_AA1148920.1	552	82-533	1	i37-59o	59.73	7.77	endoplasmic reticulum membrane
TaCYP78A263_5A	TRIAE_CS42_5AL_TGACv1_375532_AA1223330	TRIAE_CS42_5AL_TGACv1_375532_AA1223330.1	554	83-536	1	i38-60o	59.85	7.69	endoplasmic reticulum membrane
TaCYP78A264_5A	TRIAE_CS42_5AL_TGACv1_375636_AA1224920	TRIAE_CS42_5AL_TGACv1_375636_AA1224920.1	534	70-511	1	i29-51o	58.6	8.13	endoplasmic reticulum membrane
TaCYP78A264_5B	TRIAE_CS42_5BL_TGACv1_405148_AA1321220	TRIAE_CS42_5BL_TGACv1_405148_AA1321220.1	538	70-517	1	i29-51o	58.69	7.96	endoplasmic reticulum membrane
TaCYP78A264_5D	TRIAE_CS42_5DL_TGACv1_433898_AA1424830	TRIAE_CS42_5DL_TGACv1_433898_AA1424830.1	589	121-565	1	i80-102o	64.49	9.01	endoplasmic reticulum membrane
TaCYP78A265_2D	TRIAE_CS42_2DS_TGACv1_177156_AA0567010	TRIAE_CS42_2DS_TGACv1_177156_AA0567010.1	552	74-534	0	o	60.11	7.83	endoplasmic reticulum membrane
TaCYP78A265_7B	TRIAE_CS42_7BS_TGACv1_593350_AA1950750	TRIAE_CS42_7BS_TGACv1_593350_AA1950750.2	552	74-531	1	i28-50o	60.29	8.31	endoplasmic reticulum membrane
TaCYP79A140_2A	TRIAE_CS42_2AS_TGACv1_112362_AA0336440	TRIAE_CS42_2AS_TGACv1_112362_AA0336440.1	533	40-522	1	i3-20o	60.49	8.81	endoplasmic reticulum membrane
TaCYP79A141_2A	TRIAE_CS42_2AS_TGACv1_112430_AA0337830	TRIAE_CS42_2AS_TGACv1_112430_AA0337830.2	530	37-518	0	o	60.2	8.86	endoplasmic reticulum membrane
TaCYP79A141_2B	TRIAE_CS42_2BS_TGACv1_145846_AA0446980	TRIAE_CS42_2BS_TGACv1_145846_AA0446980.1	532	39-521	1	i2-19o	60.13	8.65	endoplasmic reticulum membrane
TaCYP79A141_2D	TRIAE_CS42_2DS_TGACv1_178163_AA0592090	TRIAE_CS42_2DS_TGACv1_178163_AA0592090.1	532	39-521	1	i2-19o	60.17	8.88	endoplasmic reticulum membrane
TaCYP79A142_2A	TRIAE_CS42_2AS_TGACv1_112430_AA0337840	TRIAE_CS42_2AS_TGACv1_112430_AA0337840.1	395	1-384	0	o	44.58	6.62	endoplasmic reticulum membrane
TaCYP79A142_2B	TRIAE_CS42_2BS_TGACv1_148853_AA0495360	TRIAE_CS42_2BS_TGACv1_148853_AA0495360.1	568	76-557	1	i34-56o	63.77	9.17	endoplasmic reticulum membrane
TaCYP79A142_2D	TRIAE_CS42_2DS_TGACv1_180291_AA0610690	TRIAE_CS42_2DS_TGACv1_180291_AA0610690.1	536	37-518	0	o	60.36	8.78	endoplasmic reticulum membrane
TaCYP79A143_2A	TRIAE_CS42_2AS_TGACv1_112570_AA0341410	TRIAE_CS42_2AS_TGACv1_112570_AA0341410.1	540	48-528	1	i7-29o	60.52	7.14	endoplasmic reticulum membrane
TaCYP79A144_3D	TRIAE_CS42_3DL_TGACv1_250834_AA0873850	TRIAE_CS42_3DL_TGACv1_250834_AA0873850.1	507	12-492	0	o	56.76	7.63	endoplasmic reticulum membrane
TaCYP79A145_4A	TRIAE_CS42_4AL_TGACv1_290101_AA0981650	TRIAE_CS42_4AL_TGACv1_290101_AA0981650.1	531	38-516	1	i5-22o	59.59	7.17	endoplasmic reticulum membrane
TaCYP79A146_4D	TRIAE_CS42_4DL_TGACv1_343303_AA1132970	TRIAE_CS42_4DL_TGACv1_343303_AA1132970.1	552	58-536	1	i21-43o	62.11	8.1	endoplasmic reticulum membrane
TaCYP79A146_U	TRIAE_CS42_U_TGACv1_642875_AA2124270	TRIAE_CS42_U_TGACv1_642875_AA2124270.1	552	58-535	1	i21-43o	62.09	8.17	endoplasmic reticulum membrane
TaCYP79A147_5A	TRIAE_CS42_5AL_TGACv1_376175_AA1233240	TRIAE_CS42_5AL_TGACv1_376175_AA1233240.1	546	55-534	1	i13-35o	60.22	8.13	endoplasmic reticulum membrane
TaCYP79A147_5B	TRIAE_CS42_5BL_TGACv1_405484_AA1328380	TRIAE_CS42_5BL_TGACv1_405484_AA1328380.1	553	55-534	1	i13-35o	61.09	8.02	endoplasmic reticulum membrane
TaCYP79A147_5D	TRIAE_CS42_5DL_TGACv1_433459_AA1413660	TRIAE_CS42_5DL_TGACv1_433459_AA1413660.1	552	55-532	1	i13-35o	60.93	7.66	endoplasmic reticulum membrane
TaCYP79A148_5B	TRIAE_CS42_5BL_TGACv1_407468_AA1357220	TRIAE_CS42_5BL_TGACv1_407468_AA1357220.1	549	60-534	1	i5-27o	60.66	7.71	endoplasmic reticulum membrane
TaCYP79A148_5D	TRIAE_CS42_5DL_TGACv1_433082_AA1401240	TRIAE_CS42_5DL_TGACv1_433082_AA1401240.1	550	61-536	1	i5-27o	60.86	7.99	endoplasmic reticulum membrane
TaCYP79A149_6A	TRIAE_CS42_6AS_TGACv1_487269_AA1569580	TRIAE_CS42_6AS_TGACv1_487269_AA1569580.1	536	43-521	1	i2-24o	59.68	7.49	endoplasmic reticulum membrane
TaCYP79A149_7D	TRIAE_CS42_7DL_TGACv1_604417_AA1998020	TRIAE_CS42_7DL_TGACv1_604417_AA1998020.1	536	43-521	1	i2-24o	59.96	7.85	endoplasmic reticulum membrane
TaCYP79A149_U	TRIAE_CS42_U_TGACv1_643278_AA2130100	TRIAE_CS42_U_TGACv1_643278_AA2130100.1	536	43-521	1	i7-24o	59.72	7.89	endoplasmic reticulum membrane
TaCYP79A150_6B	TRIAE_CS42_6BS_TGACv1_513694_AA1647530	TRIAE_CS42_6BS_TGACv1_513694_AA1647530.1	529	39-514	1	i5-24o	59.27	7.33	endoplasmic reticulum membrane
TaCYP79A151_7D	TRIAE_CS42_7DL_TGACv1_602831_AA1969550	TRIAE_CS42_7DL_TGACv1_602831_AA1969550.1	534	42-519	0	o	59.97	7.65	endoplasmic reticulum membrane
TaCYP79A151_U	TRIAE_CS42_U_TGACv1_643322_AA2130630	TRIAE_CS42_U_TGACv1_643322_AA2130630.1	499	7-484	0	o	56.15	6.68	endoplasmic reticulum membrane
TaCYP79A152_U	TRIAE_CS42_U_TGACv1_642039_AA2110060	TRIAE_CS42_U_TGACv1_642039_AA2110060.1	542	55-527	0	o	60.44	7.53	endoplasmic reticulum membrane
TaCYP81A46_2A	TRIAE_CS42_2AL_TGACv1_092977_AA0268430	TRIAE_CS42_2AL_TGACv1_092977_AA0268430.1	312	2-294	0	o	34.77	5.35	endoplasmic reticulum membrane
TaCYP81A47_2A	TRIAE_CS42_2AL_TGACv1_093197_AA0274930	TRIAE_CS42_2AL_TGACv1_093197_AA0274930.1	377	3-363	0	o	41.65	6.21	endoplasmic reticulum membrane
TaCYP81A47_2D	TRIAE_CS42_2DL_TGACv1_158597_AA0522840	TRIAE_CS42_2DL_TGACv1_158597_AA0522840.1	488	37-474	1	i7-26o	54	8.1	endoplasmic reticulum membrane
TaCYP81A48_2A	TRIAE_CS42_2AL_TGACv1_095099_AA0306910	TRIAE_CS42_2AL_TGACv1_095099_AA0306910.1	516	34-496	1	i5-27o	56.94	7.39	endoplasmic reticulum membrane
TaCYP81A48_2B	TRIAE_CS42_2BL_TGACv1_129918_AA0399400	TRIAE_CS42_2BL_TGACv1_129918_AA0399400.1	513	34-495	1	i5-27o	56.98	7.64	endoplasmic reticulum membrane
TaCYP81A48_2D	TRIAE_CS42_2DL_TGACv1_160509_AA0551280	TRIAE_CS42_2DL_TGACv1_160509_AA0551280.1	522	41-504	1	i12-34o	58.06	8	endoplasmic reticulum membrane
TaCYP81A49_3A	TRIAE_CS42_3AS_TGACv1_210785_AA0678950	TRIAE_CS42_3AS_TGACv1_210785_AA0678950.1	525	31-509	1	i5-24o	57.71	8.8	endoplasmic reticulum membrane
TaCYP81A49_3B	TRIAE_CS42_3B_TGACv1_222861_AA0771870	TRIAE_CS42_3B_TGACv1_222861_AA0771870.1	350	40-343	1	i7-29o	38.82	10.9	endoplasmic reticulum membrane
TaCYP81A49_3D	TRIAE_CS42_3DL_TGACv1_252233_AA0888690	TRIAE_CS42_3DL_TGACv1_252233_AA0888690.1	532	40-518	1	i7-29o	58.6	8.48	endoplasmic reticulum membrane
TaCYP81A50_3D	TRIAE_CS42_3DS_TGACv1_271729_AA0906850	TRIAE_CS42_3DS_TGACv1_271729_AA0906850.1	554	32-540	1	i5-22o	61	8.79	endoplasmic reticulum membrane
TaCYP81A51_5A	TRIAE_CS42_5AL_TGACv1_374821_AA1209580	TRIAE_CS42_5AL_TGACv1_374821_AA1209580.1	516	35-498	1	i5-22o	56.62	8.12	endoplasmic reticulum membrane
TaCYP81A51_5B	TRIAE_CS42_5BL_TGACv1_410124_AA1366800	TRIAE_CS42_5BL_TGACv1_410124_AA1366800.1	549	70-531	1	i37-54o	60.8	8.24	endoplasmic reticulum membrane
TaCYP81A51_5D	TRIAE_CS42_5DL_TGACv1_434828_AA1442260	TRIAE_CS42_5DL_TGACv1_434828_AA1442260.1	554	73-536	1	i41-58o	61.09	8.68	endoplasmic reticulum membrane
TaCYP81A52_5A	TRIAE_CS42_5AL_TGACv1_374821_AA1209600	TRIAE_CS42_5AL_TGACv1_374821_AA1209600.1	516	37-499	1	i5-22o	56.88	8.06	endoplasmic reticulum membrane
TaCYP81A52_5B	TRIAE_CS42_5BL_TGACv1_404222_AA1291220	TRIAE_CS42_5BL_TGACv1_404222_AA1291220.1	540	61-523	1	i29-46o	59.42	7.28	endoplasmic reticulum membrane
TaCYP81A52_5D	TRIAE_CS42_5DL_TGACv1_434936_AA1443840	TRIAE_CS42_5DL_TGACv1_434936_AA1443840.1	540	60-523	1	i28-45o	59.32	7.93	endoplasmic reticulum membrane
TaCYP81A53_5A	TRIAE_CS42_5AL_TGACv1_377361_AA1246180	TRIAE_CS42_5AL_TGACv1_377361_AA1246180.1	511	35-494	1	i5-22o	55.96	7.23	endoplasmic reticulum membrane
TaCYP81A53_5B	TRIAE_CS42_5BL_TGACv1_407800_AA1359720	TRIAE_CS42_5BL_TGACv1_407800_AA1359720.1	517	35-499	1	i5-22o	56.16	7.01	endoplasmic reticulum membrane
TaCYP81A53_5D	TRIAE_CS42_5DL_TGACv1_435806_AA1455090	TRIAE_CS42_5DL_TGACv1_435806_AA1455090.1	516	35-499	1	i5-22o	56.41	7.27	endoplasmic reticulum membrane
TaCYP81A54_5A	TRIAE_CS42_5AL_TGACv1_377387_AA1246410	TRIAE_CS42_5AL_TGACv1_377387_AA1246410.1	521	40-504	0	o	56.73	7.5	endoplasmic reticulum membrane
TaCYP81A55_5B	TRIAE_CS42_5BL_TGACv1_407462_AA1357150	TRIAE_CS42_5BL_TGACv1_407462_AA1357150.1	549	70-532	1	i37-54o	60.77	8.8	endoplasmic reticulum membrane
TaCYP81A56_6B	TRIAE_CS42_6BL_TGACv1_501911_AA1621440	TRIAE_CS42_6BL_TGACv1_501911_AA1621440.1	463	312-445	0	o	51.19	8.55	endoplasmic reticulum membrane
TaCYP81L1_3A	TRIAE_CS42_3AL_TGACv1_193672_AA0617260	TRIAE_CS42_3AL_TGACv1_193672_AA0617260.3	423	34-423	1	i5-23o	48.07	9.33	endoplasmic reticulum
TaCYP81L1_3B	TRIAE_CS42_3B_TGACv1_227482_AA0823520	TRIAE_CS42_3B_TGACv1_227482_AA0823520.1	510	34-492	1	i5-23o	57.7	8.03	endoplasmic reticulum membrane
TaCYP81L1_3D	TRIAE_CS42_3DL_TGACv1_249919_AA0858550	TRIAE_CS42_3DL_TGACv1_249919_AA0858550.1	310	32-306	2	o4-21i28-47o	35.34	9.52	endoplasmic reticulum
TaCYP81L12_6B	TRIAE_CS42_6BL_TGACv1_499406_AA1581670	TRIAE_CS42_6BL_TGACv1_499406_AA1581670.1	530	46-512	1	i13-35o	59.22	8.1	endoplasmic reticulum membrane
TaCYP81M9_2A	TRIAE_CS42_2AS_TGACv1_113078_AA0350820	TRIAE_CS42_2AS_TGACv1_113078_AA0350820.1	521	38-502	1	i5-27o	56.92	7.58	endoplasmic reticulum membrane
TaCYP81M9_2B	TRIAE_CS42_2BS_TGACv1_146298_AA0461770	TRIAE_CS42_2BS_TGACv1_146298_AA0461770.1	522	39-503	1	o5-27i	57.38	8.1	endoplasmic reticulum membrane
TaCYP81M9_2D	TRIAE_CS42_2DS_TGACv1_177267_AA0571430	TRIAE_CS42_2DS_TGACv1_177267_AA0571430.1	522	39-503	1	i5-27o	57.28	7.2	endoplasmic reticulum membrane
TaCYP81N17_2D	TRIAE_CS42_2DL_TGACv1_158376_AA0516860	TRIAE_CS42_2DL_TGACv1_158376_AA0516860.1	515	42-501	1	i7-29o	55.29	6.94	endoplasmic reticulum membrane
TaCYP81N18_2D	TRIAE_CS42_2DL_TGACv1_158376_AA0516880	TRIAE_CS42_2DL_TGACv1_158376_AA0516880.1	513	42-499	1	i7-29o	55.01	6.33	endoplasmic reticulum membrane
TaCYP81N19_5A	TRIAE_CS42_5AS_TGACv1_393340_AA1271490	TRIAE_CS42_5AS_TGACv1_393340_AA1271490.1	513	45-498	1	o15-34i	55.9	7.97	endoplasmic reticulum membrane
TaCYP81N19_5B	TRIAE_CS42_5BS_TGACv1_423221_AA1371440	TRIAE_CS42_5BS_TGACv1_423221_AA1371440.1	317	6-303	0	o	35.01	5.68	endoplasmic reticulum membrane
TaCYP81N19_5D	TRIAE_CS42_5DS_TGACv1_456541_AA1473550	TRIAE_CS42_5DS_TGACv1_456541_AA1473550.1	513	45-498	1	i13-32o	55.68	6.79	endoplasmic reticulum membrane
TaCYP81N20_5B	TRIAE_CS42_5BS_TGACv1_423221_AA1371430	TRIAE_CS42_5BS_TGACv1_423221_AA1371430.1	510	42-496	1	i7-29o	55.24	7.73	endoplasmic reticulum membrane
TaCYP81N20_5D	TRIAE_CS42_5DS_TGACv1_456541_AA1473560	TRIAE_CS42_5DS_TGACv1_456541_AA1473560.1	501	35-485	1	i5-22o	54.39	8.62	endoplasmic reticulum membrane
TaCYP81N21_6B	TRIAE_CS42_6BS_TGACv1_514416_AA1659440	TRIAE_CS42_6BS_TGACv1_514416_AA1659440.1	518	45-504	1	i16-33o	55.79	8.12	endoplasmic reticulum membrane
TaCYP81N21_6D	TRIAE_CS42_6DS_TGACv1_543253_AA1737580	TRIAE_CS42_6DS_TGACv1_543253_AA1737580.1	318	7-304	0	o	34.62	5.1	endoplasmic reticulum membrane
TaCYP81P6_5A	TRIAE_CS42_5AS_TGACv1_393569_AA1273880	TRIAE_CS42_5AS_TGACv1_393569_AA1273880.1	524	35-508	1	i5-24o	57.8	7.67	endoplasmic reticulum membrane
TaCYP81P6_5B	TRIAE_CS42_5BS_TGACv1_423564_AA1379560	TRIAE_CS42_5BS_TGACv1_423564_AA1379560.1	525	35-511	2	o5-24i174-196o	57.4	7.94	endoplasmic reticulum membrane
TaCYP81P6_5D	TRIAE_CS42_5DS_TGACv1_457587_AA1488000	TRIAE_CS42_5DS_TGACv1_457587_AA1488000.1	525	35-509	0	o	57.54	7.81	endoplasmic reticulum membrane
TaCYP81P7_5B	TRIAE_CS42_5BS_TGACv1_423221_AA1371420	TRIAE_CS42_5BS_TGACv1_423221_AA1371420.1	553	72-537	1	i38-57o	61.03	8.26	endoplasmic reticulum membrane
TaCYP81P7_5D	TRIAE_CS42_5DS_TGACv1_456541_AA1473570	TRIAE_CS42_5DS_TGACv1_456541_AA1473570.1	549	72-532	1	i38-57o	60.58	8.58	endoplasmic reticulum membrane
TaCYP84A100_1D	TRIAE_CS42_1DL_TGACv1_062003_AA0207290	TRIAE_CS42_1DL_TGACv1_062003_AA0207290.1	387	16-365	0	o	43.05	6.41	endoplasmic reticulum membrane
TaCYP84A101_1D	TRIAE_CS42_1DS_TGACv1_080163_AA0241930	TRIAE_CS42_1DS_TGACv1_080163_AA0241930.1	543	41-513	0	o	59.99	7.35	endoplasmic reticulum
TaCYP84A102_1D	TRIAE_CS42_1DS_TGACv1_081354_AA0260150	TRIAE_CS42_1DS_TGACv1_081354_AA0260150.1	515	41-485	0	o	56.17	6.06	endoplasmic reticulum
TaCYP84A103_2A	TRIAE_CS42_2AL_TGACv1_095197_AA0308230	TRIAE_CS42_2AL_TGACv1_095197_AA0308230.1	533	44-512	0	o	59.12	7.32	endoplasmic reticulum membrane
TaCYP84A103_2B	TRIAE_CS42_2BL_TGACv1_132718_AA0439360	TRIAE_CS42_2BL_TGACv1_132718_AA0439360.1	533	44-512	0	o	59.14	6.18	endoplasmic reticulum membrane
TaCYP84A103_2D	TRIAE_CS42_2DL_TGACv1_161726_AA0560330	TRIAE_CS42_2DL_TGACv1_161726_AA0560330.1	533	44-512	0	o	59.27	7.05	endoplasmic reticulum membrane
TaCYP84A104_2A	TRIAE_CS42_2AL_TGACv1_096463_AA0319340	TRIAE_CS42_2AL_TGACv1_096463_AA0319340.1	524	38-512	0	o	57.96	7.21	endoplasmic reticulum membrane
TaCYP84A104_2B	TRIAE_CS42_2BL_TGACv1_133288_AA0442060	TRIAE_CS42_2BL_TGACv1_133288_AA0442060.1	522	38-510	0	o	57.75	6.41	endoplasmic reticulum membrane
TaCYP84A104_2D	TRIAE_CS42_2DL_TGACv1_158623_AA0523470	TRIAE_CS42_2DL_TGACv1_158623_AA0523470.1	522	38-510	0	o	57.74	6.49	endoplasmic reticulum membrane
TaCYP84A105_2A	TRIAE_CS42_2AS_TGACv1_115897_AA0373320	TRIAE_CS42_2AS_TGACv1_115897_AA0373320.1	513	41-499	0	o	57.51	7.6	endoplasmic reticulum membrane
TaCYP84A106_2B	TRIAE_CS42_2BS_TGACv1_146238_AA0459950	TRIAE_CS42_2BS_TGACv1_146238_AA0459950.1	451	1-437	0	o	50.5	6.42	endoplasmic reticulum membrane
TaCYP84A107_3A	TRIAE_CS42_3AS_TGACv1_212932_AA0704230	TRIAE_CS42_3AS_TGACv1_212932_AA0704230.1	342	42-316	0	o	37.99	7.19	endoplasmic reticulum
TaCYP84A107_3B	TRIAE_CS42_3B_TGACv1_221099_AA0730360	TRIAE_CS42_3B_TGACv1_221099_AA0730360.1	535	42-514	0	o	59.32	6.19	endoplasmic reticulum membrane
TaCYP84A107_3D	TRIAE_CS42_3DS_TGACv1_272025_AA0913320	TRIAE_CS42_3DS_TGACv1_272025_AA0913320.1	537	44-513	0	o	59.58	5.96	endoplasmic reticulum
TaCYP84A108_7A	TRIAE_CS42_7AL_TGACv1_556301_AA1760320	TRIAE_CS42_7AL_TGACv1_556301_AA1760320.1	510	39-498	0	o	56.94	7.86	endoplasmic reticulum membrane
TaCYP84A108_7B	TRIAE_CS42_7BL_TGACv1_577925_AA1886270	TRIAE_CS42_7BL_TGACv1_577925_AA1886270.1	511	40-499	0	o	57.17	6.55	endoplasmic reticulum membrane
TaCYP84A108_7D	TRIAE_CS42_7DL_TGACv1_603339_AA1981250	TRIAE_CS42_7DL_TGACv1_603339_AA1981250.1	513	42-501	0	o	57.41	7.84	endoplasmic reticulum membrane
TaCYP84A94_3A	TRIAE_CS42_3AS_TGACv1_211249_AA0687260	TRIAE_CS42_3AS_TGACv1_211249_AA0687260.1	460	2-446	0	o	50.56	6.97	endoplasmic reticulum membrane
TaCYP84A94_3B	TRIAE_CS42_3B_TGACv1_222157_AA0758530	TRIAE_CS42_3B_TGACv1_222157_AA0758530.1	323	43-322	1	i12-34o	36.28	9.71	endoplasmic reticulum
TaCYP84A95_3B	TRIAE_CS42_3B_TGACv1_220690_AA0715570	TRIAE_CS42_3B_TGACv1_220690_AA0715570.1	515	40-501	1	i7-29o	57.05	7.56	endoplasmic reticulum membrane
TaCYP84A95_3D	TRIAE_CS42_3DS_TGACv1_272772_AA0925100	TRIAE_CS42_3DS_TGACv1_272772_AA0925100.1	515	40-501	0	o	57.17	8.5	endoplasmic reticulum membrane
TaCYP84A97_1A	TRIAE_CS42_1AL_TGACv1_002270_AA0040290	TRIAE_CS42_1AL_TGACv1_002270_AA0040290.1	538	41-514	0	o	59.17	6.28	endoplasmic reticulum membrane
TaCYP84A97_1B	TRIAE_CS42_1BL_TGACv1_030768_AA0100370	TRIAE_CS42_1BL_TGACv1_030768_AA0100370.1	538	41-514	0	o	59.26	6.15	endoplasmic reticulum membrane
TaCYP84A97_1D	TRIAE_CS42_1DL_TGACv1_062011_AA0207340	TRIAE_CS42_1DL_TGACv1_062011_AA0207340.1	545	41-521	0	o	60.24	5.81	endoplasmic reticulum membrane
TaCYP84A98_1B	TRIAE_CS42_1BL_TGACv1_030924_AA0103870	TRIAE_CS42_1BL_TGACv1_030924_AA0103870.1	515	40-501	1	i7-29o	57.25	8.06	endoplasmic reticulum membrane
TaCYP84A99_1B	TRIAE_CS42_1BS_TGACv1_050261_AA0169740	TRIAE_CS42_1BS_TGACv1_050261_AA0169740.1	526	40-511	0	o	58.56	6.24	endoplasmic reticulum
TaCYP84A99_1D	TRIAE_CS42_1DS_TGACv1_081912_AA0263310	TRIAE_CS42_1DS_TGACv1_081912_AA0263310.1	532	40-511	0	o	59.2	6.8	endoplasmic reticulum membrane
TaCYP89B31_1A	TRIAE_CS42_1AL_TGACv1_000112_AA0003710	TRIAE_CS42_1AL_TGACv1_000112_AA0003710.1	509	30-505	1	i5-24o	57.12	7.48	endoplasmic reticulum membrane
TaCYP89B31_1B	TRIAE_CS42_1BL_TGACv1_031101_AA0107740	TRIAE_CS42_1BL_TGACv1_031101_AA0107740.1	509	30-505	1	i5-24o	57.27	6.9	endoplasmic reticulum membrane
TaCYP89B31_1D	TRIAE_CS42_1DL_TGACv1_064817_AA0235810	TRIAE_CS42_1DL_TGACv1_064817_AA0235810.1	353	1-349	0	o	40.12	5.43	endoplasmic reticulum membrane
TaCYP89B32_1A	TRIAE_CS42_1AL_TGACv1_000299_AA0008280	TRIAE_CS42_1AL_TGACv1_000299_AA0008280.1	513	37-508	1	i7-24o	57.69	8.09	endoplasmic reticulum membrane
TaCYP89B32_1D	TRIAE_CS42_1DL_TGACv1_062529_AA0215880	TRIAE_CS42_1DL_TGACv1_062529_AA0215880.1	329	1-324	0	o	37.58	6.82	endoplasmic reticulum membrane
TaCYP89B33_1A	TRIAE_CS42_1AL_TGACv1_000327_AA0008920	TRIAE_CS42_1AL_TGACv1_000327_AA0008920.1	335	1-320	0	o	38.65	6.5	endoplasmic reticulum membrane
TaCYP89B33_1D	TRIAE_CS42_1DL_TGACv1_061368_AA0193260	TRIAE_CS42_1DL_TGACv1_061368_AA0193260.1	529	35-514	2	o4-22i34-53o	60.2	10.04	endoplasmic reticulum membrane
TaCYP89B34_1A	TRIAE_CS42_1AL_TGACv1_003747_AA0051340	TRIAE_CS42_1AL_TGACv1_003747_AA0051340.1	508	32-503	1	o4-21i	57.4	9.22	endoplasmic reticulum membrane
TaCYP89B34_1B	TRIAE_CS42_1BL_TGACv1_031407_AA0113400	TRIAE_CS42_1BL_TGACv1_031407_AA0113400.1	485	32-480	2	o4-21i166-188o	54.95	9.29	endoplasmic reticulum membrane
TaCYP89B34_1D	TRIAE_CS42_1DL_TGACv1_063879_AA0231420	TRIAE_CS42_1DL_TGACv1_063879_AA0231420.1	508	32-503	1	o4-21i	57.47	9.02	endoplasmic reticulum membrane
TaCYP89B35_1B	TRIAE_CS42_1BL_TGACv1_030444_AA0090810	TRIAE_CS42_1BL_TGACv1_030444_AA0090810.1	488	36-483	2	o4-23i279-301o	54.94	9.94	endoplasmic reticulum membrane
TaCYP89B36_1B	TRIAE_CS42_1BL_TGACv1_031994_AA0123980	TRIAE_CS42_1BL_TGACv1_031994_AA0123980.1	344	1-336	0	o	39.07	5.15	endoplasmic reticulum membrane
TaCYP89B37_1D	TRIAE_CS42_1DL_TGACv1_061171_AA0187720	TRIAE_CS42_1DL_TGACv1_061171_AA0187720.1	517	33-510	0	o	58.22	7.5	endoplasmic reticulum membrane
TaCYP89B38_3B	TRIAE_CS42_3B_TGACv1_229310_AA0828480	TRIAE_CS42_3B_TGACv1_229310_AA0828480.1	521	30-513	1	i3-25o	58.62	6.17	endoplasmic reticulum membrane
TaCYP89B39_4D	TRIAE_CS42_4DL_TGACv1_342600_AA1117520	TRIAE_CS42_4DL_TGACv1_342600_AA1117520.1	521	36-517	1	i7-26o	58.44	8.4	endoplasmic reticulum membrane
TaCYP89C10_6A	TRIAE_CS42_6AL_TGACv1_471301_AA1506650	TRIAE_CS42_6AL_TGACv1_471301_AA1506650.1	342	1-336	0	o	38.29	6.05	endoplasmic reticulum membrane
TaCYP89C10_6B	TRIAE_CS42_6BL_TGACv1_499463_AA1583340	TRIAE_CS42_6BL_TGACv1_499463_AA1583340.1	512	36-506	3	i5-24o34-56i68-87o	56.63	8.96	endoplasmic reticulum membrane
TaCYP89C10_6D	TRIAE_CS42_6DL_TGACv1_526413_AA1682730	TRIAE_CS42_6DL_TGACv1_526413_AA1682730.1	512	36-506	3	i5-24o34-56i68-87o	56.77	8.62	endoplasmic reticulum membrane
TaCYP89C11_2A	TRIAE_CS42_2AS_TGACv1_112985_AA0349170	TRIAE_CS42_2AS_TGACv1_112985_AA0349170.1	514	39-499	0	o	56.83	8.72	endoplasmic reticulum membrane
TaCYP89C12_6A	TRIAE_CS42_6AL_TGACv1_471301_AA1506610	TRIAE_CS42_6AL_TGACv1_471301_AA1506610.1	541	55-536	3	i24-43o53-75i87-106o	59.83	8.77	endoplasmic reticulum membrane
TaCYP89C13_7A	TRIAE_CS42_7AL_TGACv1_556727_AA1769740	TRIAE_CS42_7AL_TGACv1_556727_AA1769740.1	298	1-283	0	o	33.63	5.51	endoplasmic reticulum membrane
TaCYP89D1_2A	TRIAE_CS42_2AL_TGACv1_093753_AA0286010	TRIAE_CS42_2AL_TGACv1_093753_AA0286010.1	533	41-520	1	i7-29o	59.33	9.31	endoplasmic reticulum membrane
TaCYP89D1_2B	TRIAE_CS42_2BL_TGACv1_130882_AA0419340	TRIAE_CS42_2BL_TGACv1_130882_AA0419340.1	513	41-500	1	i7-29o	57.24	9.54	endoplasmic reticulum membrane
TaCYP89D1_2D	TRIAE_CS42_2DL_TGACv1_157916_AA0501620	TRIAE_CS42_2DL_TGACv1_157916_AA0501620.1	549	40-518	1	i7-29o	60.62	8.12	endoplasmic reticulum membrane
TaCYP89E20_1A	TRIAE_CS42_1AL_TGACv1_002988_AA0046960	TRIAE_CS42_1AL_TGACv1_002988_AA0046960.1	509	43-503	2	o5-27i218-237o	57.29	8.23	endoplasmic reticulum membrane
TaCYP89E20_1B	TRIAE_CS42_1BL_TGACv1_033395_AA0139160	TRIAE_CS42_1BL_TGACv1_033395_AA0139160.1	488	43-483	2	o5-27i218-237o	54.85	8.36	endoplasmic reticulum membrane
TaCYP89E20_1D	TRIAE_CS42_1DL_TGACv1_061359_AA0193040	TRIAE_CS42_1DL_TGACv1_061359_AA0193040.1	509	43-503	2	o5-27i218-237o	57.07	7.16	endoplasmic reticulum membrane
TaCYP89E21_2A	TRIAE_CS42_2AS_TGACv1_112503_AA0339420	TRIAE_CS42_2AS_TGACv1_112503_AA0339420.1	517	61-512	0	o	58.35	8.45	endoplasmic reticulum membrane
TaCYP89E21_2B	TRIAE_CS42_2BS_TGACv1_148336_AA0492370	TRIAE_CS42_2BS_TGACv1_148336_AA0492370.1	443	34-443	0	o	50.35	8.94	endoplasmic reticulum membrane
TaCYP89E22_3A	TRIAE_CS42_3AL_TGACv1_193885_AA0621740	TRIAE_CS42_3AL_TGACv1_193885_AA0621740.1	488	30-483	0	o	54.35	8	endoplasmic reticulum membrane
TaCYP89E22_6B	TRIAE_CS42_6BS_TGACv1_513189_AA1633620	TRIAE_CS42_6BS_TGACv1_513189_AA1633620.1	487	33-481	1	i7-24o	54.72	7.4	endoplasmic reticulum membrane
TaCYP89E23_6D	TRIAE_CS42_6DS_TGACv1_542635_AA1725870	TRIAE_CS42_6DS_TGACv1_542635_AA1725870.1	441	45-395	1	i7-29o	49	11.29	endoplasmic reticulum membrane
TaCYP89E23_U	TRIAE_CS42_U_TGACv1_648667_AA2148280	TRIAE_CS42_U_TGACv1_648667_AA2148280.1	323	45-322	1	i7-29o	35.97	10.97	endoplasmic reticulum membrane
TaCYP89E24_7A	TRIAE_CS42_7AS_TGACv1_569129_AA1808100	TRIAE_CS42_7AS_TGACv1_569129_AA1808100.1	409	44-408	1	i13-32o	45.16	8.25	endoplasmic reticulum membrane
TaCYP89E25_7B	TRIAE_CS42_7BS_TGACv1_592678_AA1942960	TRIAE_CS42_7BS_TGACv1_592678_AA1942960.1	457	56-453	1	i21-43o	50.05	7.23	endoplasmic reticulum membrane
TaCYP89E26_7D	TRIAE_CS42_7DS_TGACv1_622221_AA2035710	TRIAE_CS42_7DS_TGACv1_622221_AA2035710.1	476	65-473	1	o30-52i	52.16	9.12	endoplasmic reticulum membrane
TaCYP89G5_7A	TRIAE_CS42_7AL_TGACv1_557553_AA1782950	TRIAE_CS42_7AL_TGACv1_557553_AA1782950.1	577	37-449	0	o	63.35	5.96	endoplasmic reticulum membrane
TaCYP89G6_7A	TRIAE_CS42_7AL_TGACv1_558298_AA1792110	TRIAE_CS42_7AL_TGACv1_558298_AA1792110.1	503	34-492	0	o	55.13	9.08	endoplasmic reticulum membrane
TaCYP89G6_7B	TRIAE_CS42_7BL_TGACv1_576985_AA1861890	TRIAE_CS42_7BL_TGACv1_576985_AA1861890.1	503	34-492	1	i2-19o	55.15	8.81	endoplasmic reticulum membrane
TaCYP89G6_7D	TRIAE_CS42_7DL_TGACv1_604117_AA1994030	TRIAE_CS42_7DL_TGACv1_604117_AA1994030.1	505	34-494	0	o	55.26	8.66	endoplasmic reticulum membrane
TaCYP89H4_2B	TRIAE_CS42_2BL_TGACv1_131246_AA0424960	TRIAE_CS42_2BL_TGACv1_131246_AA0424960.1	503	25-477	1	i7-29o	56.39	10.05	endoplasmic reticulum membrane
TaCYP89J12_1D	TRIAE_CS42_1DL_TGACv1_062804_AA0220200	TRIAE_CS42_1DL_TGACv1_062804_AA0220200.1	450	135-445	0	o	50.03	9.34	endoplasmic reticulum membrane
TaCYP89J13_2A	TRIAE_CS42_2AL_TGACv1_095284_AA0309060	TRIAE_CS42_2AL_TGACv1_095284_AA0309060.1	490	8-486	0	o	54.88	9.43	endoplasmic reticulum membrane
TaCYP89J13_2B	TRIAE_CS42_2BL_TGACv1_129478_AA0385480	TRIAE_CS42_2BL_TGACv1_129478_AA0385480.1	476	9-461	0	o	53.48	10.35	endoplasmic reticulum membrane
TaCYP89J13_2D	TRIAE_CS42_2DL_TGACv1_158721_AA0524960	TRIAE_CS42_2DL_TGACv1_158721_AA0524960.1	506	8-486	0	o	56.59	10.13	endoplasmic reticulum membrane
TaCYP89J14_2B	TRIAE_CS42_2BS_TGACv1_146220_AA0459450	TRIAE_CS42_2BS_TGACv1_146220_AA0459450.1	761	6-289	0	o	85.35	8.99	endoplasmic reticulum membrane
TaCYP89J15_2B	TRIAE_CS42_2BS_TGACv1_148236_AA0491560	TRIAE_CS42_2BS_TGACv1_148236_AA0491560.1	489	24-480	1	i5-24o	55.18	9.77	endoplasmic reticulum membrane
TaCYP89J16_4A	TRIAE_CS42_4AS_TGACv1_307523_AA1021080	TRIAE_CS42_4AS_TGACv1_307523_AA1021080.1	511	10-497	0	o	55.86	6.41	endoplasmic reticulum membrane
TaCYP89J16_4B	TRIAE_CS42_4BL_TGACv1_322453_AA1071400	TRIAE_CS42_4BL_TGACv1_322453_AA1071400.1	354	2-340	0	o	39	5.1	endoplasmic reticulum membrane
TaCYP89J17_7A	TRIAE_CS42_7AS_TGACv1_569545_AA1818780	TRIAE_CS42_7AS_TGACv1_569545_AA1818780.1	504	17-497	1	i5-24o	55.22	7.43	endoplasmic reticulum membrane
TaCYP89J17_7B	TRIAE_CS42_7BS_TGACv1_592996_AA1947140	TRIAE_CS42_7BS_TGACv1_592996_AA1947140.1	510	46-492	1	i5-22o	55.7	6.68	endoplasmic reticulum membrane
TaCYP89J17_7D	TRIAE_CS42_7DS_TGACv1_621901_AA2028900	TRIAE_CS42_7DS_TGACv1_621901_AA2028900.1	498	45-490	0	o	54.21	7.92	endoplasmic reticulum membrane
TaCYP89J18_6B	TRIAE_CS42_6BS_TGACv1_515296_AA1669070	TRIAE_CS42_6BS_TGACv1_515296_AA1669070.1	449	43-437	1	i5-24o	49.45	9.64	endoplasmic reticulum membrane
TaCYP89J18_6D	TRIAE_CS42_6DS_TGACv1_542490_AA1722210	TRIAE_CS42_6DS_TGACv1_542490_AA1722210.1	503	41-491	0	o	55.44	7.44	endoplasmic reticulum membrane
TaCYP89J19_2B	TRIAE_CS42_2BS_TGACv1_151561_AA0498700	TRIAE_CS42_2BS_TGACv1_151561_AA0498700.1	454	6-453	0	o	51.31	10.17	endoplasmic reticulum membrane
TaCYP92A149_1B	TRIAE_CS42_1BS_TGACv1_050693_AA0174460	TRIAE_CS42_1BS_TGACv1_050693_AA0174460.1	519	35-498	0	o	58.75	6.19	endoplasmic reticulum
TaCYP92A150_2A	TRIAE_CS42_2AL_TGACv1_093946_AA0289850	TRIAE_CS42_2AL_TGACv1_093946_AA0289850.1	646	164-627	0	o	71.67	6.96	endoplasmic reticulum membrane
TaCYP92A150_2B	TRIAE_CS42_2BL_TGACv1_129393_AA0381510	TRIAE_CS42_2BL_TGACv1_129393_AA0381510.1	519	37-502	2	o4-26i111-128o	58.33	8.16	endoplasmic reticulum membrane
TaCYP92A151_2A	TRIAE_CS42_2AL_TGACv1_095300_AA0309270	TRIAE_CS42_2AL_TGACv1_095300_AA0309270.1	516	33-500	0	o	58.22	8.6	endoplasmic reticulum
TaCYP92A151_2B	TRIAE_CS42_2BL_TGACv1_129951_AA0400230	TRIAE_CS42_2BL_TGACv1_129951_AA0400230.1	516	33-500	0	o	58.25	8.25	endoplasmic reticulum
TaCYP92A151_2D	TRIAE_CS42_2DL_TGACv1_159646_AA0540900	TRIAE_CS42_2DL_TGACv1_159646_AA0540900.1	516	33-500	0	o	58.27	8.14	endoplasmic reticulum
TaCYP92A152_3D	TRIAE_CS42_3DL_TGACv1_250453_AA0868490	TRIAE_CS42_3DL_TGACv1_250453_AA0868490.1	488	1-427	0	o	55.95	8.82	endoplasmic reticulum
TaCYP92A153_5A	TRIAE_CS42_5AL_TGACv1_375778_AA1227050	TRIAE_CS42_5AL_TGACv1_375778_AA1227050.1	386	42-374	1	o15-32i	44.49	9.5	endoplasmic reticulum
TaCYP92A153_5B	TRIAE_CS42_5BL_TGACv1_405066_AA1319120	TRIAE_CS42_5BL_TGACv1_405066_AA1319120.1	531	42-511	2	o15-32i75-94o	60.28	8.34	endoplasmic reticulum
TaCYP92A154_5B	TRIAE_CS42_5BL_TGACv1_406078_AA1340380	TRIAE_CS42_5BL_TGACv1_406078_AA1340380.1	493	33-478	0	o	56.3	6.81	endoplasmic reticulum
TaCYP92A154_5D	TRIAE_CS42_5DL_TGACv1_434375_AA1434870	TRIAE_CS42_5DL_TGACv1_434375_AA1434870.1	515	33-500	1	i7-24o	58.59	8.01	endoplasmic reticulum
TaCYP92A155_5B	TRIAE_CS42_5BL_TGACv1_408030_AA1361200	TRIAE_CS42_5BL_TGACv1_408030_AA1361200.1	516	34-500	0	o	58.62	8.69	endoplasmic reticulum
TaCYP92A155_5D	TRIAE_CS42_5DL_TGACv1_434375_AA1434860	TRIAE_CS42_5DL_TGACv1_434375_AA1434860.3	515	33-499	0	o	58.4	6.85	endoplasmic reticulum
TaCYP92A156_7A	TRIAE_CS42_7AS_TGACv1_570159_AA1831380	TRIAE_CS42_7AS_TGACv1_570159_AA1831380.1	824	151-268	0	o	91.6	6.45	endoplasmic reticulum membrane
TaCYP92A156_7D	TRIAE_CS42_7DS_TGACv1_622449_AA2039880	TRIAE_CS42_7DS_TGACv1_622449_AA2039880.1	513	33-500	1	i5-24o	58.47	7.74	endoplasmic reticulum
TaCYP92A157_7D	TRIAE_CS42_7DS_TGACv1_622449_AA2039890	TRIAE_CS42_7DS_TGACv1_622449_AA2039890.1	510	33-496	1	i5-24o	58.06	8.19	endoplasmic reticulum
TaCYP92C11_5A	TRIAE_CS42_5AS_TGACv1_392794_AA1264780	TRIAE_CS42_5AS_TGACv1_392794_AA1264780.1	533	38-517	1	i5-27o	58.56	6.6	endoplasmic reticulum
TaCYP92C11_5B	TRIAE_CS42_5BS_TGACv1_423578_AA1379880	TRIAE_CS42_5BS_TGACv1_423578_AA1379880.1	301	56-285	0	o	32.75	7.19	endoplasmic reticulum membrane
TaCYP92C11_5D	TRIAE_CS42_5DS_TGACv1_456497_AA1472220	TRIAE_CS42_5DS_TGACv1_456497_AA1472220.1	570	75-554	1	i40-62o	62.49	7.57	endoplasmic reticulum membrane
TaCYP93F12_7A	TRIAE_CS42_7AL_TGACv1_558135_AA1790490	TRIAE_CS42_7AL_TGACv1_558135_AA1790490.1	527	45-516	1	i13-35o	57.96	6.29	endoplasmic reticulum
TaCYP93F12_7B	TRIAE_CS42_7BL_TGACv1_578372_AA1893710	TRIAE_CS42_7BL_TGACv1_578372_AA1893710.1	527	45-516	1	i13-35o	57.7	6.24	endoplasmic reticulum membrane
TaCYP93F12_7D	TRIAE_CS42_7DL_TGACv1_604601_AA1999850	TRIAE_CS42_7DL_TGACv1_604601_AA1999850.1	527	45-516	1	i12-34o	57.92	5.87	endoplasmic reticulum membrane
TaCYP93F13_7A	TRIAE_CS42_7AL_TGACv1_558181_AA1790960	TRIAE_CS42_7AL_TGACv1_558181_AA1790960.1	554	65-536	1	i30-52o	61.08	6.6	endoplasmic reticulum membrane
TaCYP93F13_7B	TRIAE_CS42_7BL_TGACv1_578372_AA1893700	TRIAE_CS42_7BL_TGACv1_578372_AA1893700.1	525	43-514	1	i12-34o	57.83	6	endoplasmic reticulum membrane
TaCYP93F13_7D	TRIAE_CS42_7DL_TGACv1_603887_AA1990740	TRIAE_CS42_7DL_TGACv1_603887_AA1990740.1	547	65-536	1	i30-52o	60.37	6.97	endoplasmic reticulum membrane
TaCYP93G18_2A	TRIAE_CS42_2AS_TGACv1_113691_AA0359420	TRIAE_CS42_2AS_TGACv1_113691_AA0359420.1	623	125-611	1	i95-114o	67.55	7.86	endoplasmic reticulum
TaCYP93G18_2B	TRIAE_CS42_2BS_TGACv1_147048_AA0477230	TRIAE_CS42_2BS_TGACv1_147048_AA0477230.1	549	53-537	1	i23-42o	59.54	8.2	endoplasmic reticulum
TaCYP93G18_2D	TRIAE_CS42_2DS_TGACv1_180099_AA0610200	TRIAE_CS42_2DS_TGACv1_180099_AA0610200.4	568	71-556	1	i41-60o	61.18	8.16	endoplasmic reticulum
TaCYP93G19_7A	TRIAE_CS42_7AL_TGACv1_556045_AA1753540	TRIAE_CS42_7AL_TGACv1_556045_AA1753540.1	513	44-502	1	i5-27o	55.48	8.12	endoplasmic reticulum membrane
TaCYP93G19_7D	TRIAE_CS42_7DL_TGACv1_603428_AA1983510	TRIAE_CS42_7DL_TGACv1_603428_AA1983510.1	523	54-512	1	i16-38o	56.79	7.93	endoplasmic reticulum membrane
TaCYP93G20_7A	TRIAE_CS42_7AL_TGACv1_556489_AA1764030	TRIAE_CS42_7AL_TGACv1_556489_AA1764030.1	514	43-503	1	i13-32o	56.63	6.67	endoplasmic reticulum membrane
TaCYP93G20_7B	TRIAE_CS42_7BL_TGACv1_577713_AA1881700	TRIAE_CS42_7BL_TGACv1_577713_AA1881700.1	543	72-532	1	i35-57o	60.44	7.98	endoplasmic reticulum membrane
TaCYP93G20_7D	TRIAE_CS42_7DL_TGACv1_602941_AA1972390	TRIAE_CS42_7DL_TGACv1_602941_AA1972390.1	514	43-503	1	i13-32o	56.82	6.84	endoplasmic reticulum membrane
TaCYP93G21_7B	TRIAE_CS42_7BL_TGACv1_576827_AA1856310	TRIAE_CS42_7BL_TGACv1_576827_AA1856310.1	561	46-550	1	i12-34o	60.52	8.53	endoplasmic reticulum membrane
TaCYP98A10_1D	TRIAE_CS42_1DL_TGACv1_063579_AA0228810	TRIAE_CS42_1DL_TGACv1_063579_AA0228810.4	555	32-533	1	i5-23o	62.62	7.69	endoplasmic reticulum
TaCYP98A107_4D	TRIAE_CS42_4DL_TGACv1_343530_AA1136080	TRIAE_CS42_4DL_TGACv1_343530_AA1136080.2	609	151-590	1	i126-148o	68.84	8.05	endoplasmic reticulum
TaCYP98A11_1A	TRIAE_CS42_1AL_TGACv1_000089_AA0002910	TRIAE_CS42_1AL_TGACv1_000089_AA0002910.1	512	32-490	1	i5-23o	57.93	7.48	endoplasmic reticulum
TaCYP98A11_1D	TRIAE_CS42_1DL_TGACv1_063579_AA0228810	TRIAE_CS42_1DL_TGACv1_063579_AA0228810.2	501	32-479	1	i5-23o	56.52	8.98	endoplasmic reticulum
TaCYP98A12_3A	TRIAE_CS42_3AL_TGACv1_194329_AA0631150	TRIAE_CS42_3AL_TGACv1_194329_AA0631150.1	509	32-491	1	i5-24o	57.24	6.98	endoplasmic reticulum
TaCYP98A12_3B	TRIAE_CS42_3B_TGACv1_225069_AA0804600	TRIAE_CS42_3B_TGACv1_225069_AA0804600.1	509	32-491	1	i5-23o	57.49	7.23	endoplasmic reticulum
TaCYP98A12_3D	TRIAE_CS42_3DL_TGACv1_250455_AA0868520	TRIAE_CS42_3DL_TGACv1_250455_AA0868520.1	509	32-491	1	i5-23o	57.36	7.69	endoplasmic reticulum
TaCYP98A39_4B	TRIAE_CS42_4BL_TGACv1_320420_AA1038530	TRIAE_CS42_4BL_TGACv1_320420_AA1038530.1	474	30-436	1	i5-27o	53.72	7.97	endoplasmic reticulum
TaCYP98A39_5A	TRIAE_CS42_5AL_TGACv1_374670_AA1206210	TRIAE_CS42_5AL_TGACv1_374670_AA1206210.1	394	30-377	1	i5-27o	44.3	8.89	endoplasmic reticulum membrane
TaCYP98A40_5A	TRIAE_CS42_5AL_TGACv1_374670_AA1206210	TRIAE_CS42_5AL_TGACv1_374670_AA1206210.2	296	30-293	1	i5-27o	33.92	8.12	endoplasmic reticulum
TaCYP98A41P_4D	TRIAE_CS42_4DL_TGACv1_343530_AA1136070	TRIAE_CS42_4DL_TGACv1_343530_AA1136070.1	270	30-264	1	i5-27o	30.93	8.31	endoplasmic reticulum
TaCYP99A10_2A	TRIAE_CS42_2AS_TGACv1_112552_AA0340680	TRIAE_CS42_2AS_TGACv1_112552_AA0340680.1	496	32-486	1	i5-22o	55.33	7.66	endoplasmic reticulum
TaCYP99A10_U	TRIAE_CS42_U_TGACv1_641065_AA2083910	TRIAE_CS42_U_TGACv1_641065_AA2083910.1	496	32-486	1	i5-22o	55.43	7.77	endoplasmic reticulum
TaCYP99A32_3A	TRIAE_CS42_3AS_TGACv1_211065_AA0684490	TRIAE_CS42_3AS_TGACv1_211065_AA0684490.1	512	32-493	0	o	56.94	6.56	endoplasmic reticulum
TaCYP99A32_3B	TRIAE_CS42_3B_TGACv1_220881_AA0722260	TRIAE_CS42_3B_TGACv1_220881_AA0722260.1	513	33-494	1	i7-24o	56.82	7.4	endoplasmic reticulum
TaCYP99A33_2A	TRIAE_CS42_2AL_TGACv1_094068_AA0292090	TRIAE_CS42_2AL_TGACv1_094068_AA0292090.1	515	37-503	0	o	56.9	7.18	endoplasmic reticulum
TaCYP99A33_2D	TRIAE_CS42_2DL_TGACv1_158432_AA0518580	TRIAE_CS42_2DL_TGACv1_158432_AA0518580.1	514	36-502	0	o	56.97	7.57	endoplasmic reticulum
TaCYP99A34_2A	TRIAE_CS42_2AL_TGACv1_094530_AA0299280	TRIAE_CS42_2AL_TGACv1_094530_AA0299280.1	510	36-499	2	o5-24i106-128o	56.82	8.39	endoplasmic reticulum
TaCYP99A34_2B	TRIAE_CS42_2BL_TGACv1_129658_AA0391950	TRIAE_CS42_2BL_TGACv1_129658_AA0391950.1	509	36-498	2	o5-24i106-128o	56.81	7.82	endoplasmic reticulum
TaCYP99A34_2D	TRIAE_CS42_2DL_TGACv1_160080_AA0546550	TRIAE_CS42_2DL_TGACv1_160080_AA0546550.1	510	36-499	2	o5-24i106-128o	56.72	7.66	endoplasmic reticulum
TaCYP99A35_2A	TRIAE_CS42_2AL_TGACv1_095356_AA0309860	TRIAE_CS42_2AL_TGACv1_095356_AA0309860.1	515	36-501	1	i7-24o	57.17	7.82	endoplasmic reticulum
TaCYP99A35_2D	TRIAE_CS42_2DL_TGACv1_158431_AA0518520	TRIAE_CS42_2DL_TGACv1_158431_AA0518520.1	513	36-502	1	i7-24o	56.99	6.61	endoplasmic reticulum
TaCYP99A36_2A	TRIAE_CS42_2AS_TGACv1_114515_AA0367720	TRIAE_CS42_2AS_TGACv1_114515_AA0367720.1	500	36-490	1	i7-24o	56.06	7.81	endoplasmic reticulum
TaCYP99A37_2B	TRIAE_CS42_2BL_TGACv1_129408_AA0382380	TRIAE_CS42_2BL_TGACv1_129408_AA0382380.1	459	36-369	0	o	50.75	7.21	endoplasmic reticulum
TaCYP99A38_2B	TRIAE_CS42_2BL_TGACv1_129408_AA0382390	TRIAE_CS42_2BL_TGACv1_129408_AA0382390.1	496	36-484	0	o	54.96	6.97	endoplasmic reticulum
TaCYP99A39_2B	TRIAE_CS42_2BL_TGACv1_130687_AA0416150	TRIAE_CS42_2BL_TGACv1_130687_AA0416150.1	508	36-497	2	o5-24i106-128o	56.7	7.77	endoplasmic reticulum
TaCYP99A40_2B	TRIAE_CS42_2BS_TGACv1_146501_AA0466790	TRIAE_CS42_2BS_TGACv1_146501_AA0466790.2	568	35-490	0	o	63.7	8.69	endoplasmic reticulum
TaCYP99A41_3A	TRIAE_CS42_3AL_TGACv1_194118_AA0626770	TRIAE_CS42_3AL_TGACv1_194118_AA0626770.1	514	31-501	0	o	56.98	8.04	endoplasmic reticulum
TaCYP99A41_3B	TRIAE_CS42_3B_TGACv1_222180_AA0759040	TRIAE_CS42_3B_TGACv1_222180_AA0759040.1	518	35-505	2	o4-23i110-127o	57.37	8.03	endoplasmic reticulum
TaCYP99A41_3D	TRIAE_CS42_3DL_TGACv1_250403_AA0867600	TRIAE_CS42_3DL_TGACv1_250403_AA0867600.1	518	35-505	2	o4-23i110-127o	57.31	8.11	endoplasmic reticulum
TaCYP99A42_5D	TRIAE_CS42_5DL_TGACv1_435257_AA1447910	TRIAE_CS42_5DL_TGACv1_435257_AA1447910.1	501	37-491	1	i7-24o	56.15	7.45	endoplasmic reticulum
TaCYP99A43_7D	TRIAE_CS42_7DL_TGACv1_603086_AA1975620	TRIAE_CS42_7DL_TGACv1_603086_AA1975620.1	593	113-581	1	i77-99o	65.9	7.97	endoplasmic reticulum
TaCYP99A7_2A	TRIAE_CS42_2AS_TGACv1_112552_AA0340700	TRIAE_CS42_2AS_TGACv1_112552_AA0340700.1	513	48-502	1	i7-29o	56.98	7.67	endoplasmic reticulum
TaCYP99A7_U	TRIAE_CS42_U_TGACv1_641065_AA2083920	TRIAE_CS42_U_TGACv1_641065_AA2083920.1	511	46-500	1	i5-27o	56.75	8.08	endoplasmic reticulum
TaCYP99A8_2A	TRIAE_CS42_2AS_TGACv1_112552_AA0340660	TRIAE_CS42_2AS_TGACv1_112552_AA0340660.1	503	36-495	1	i5-24o	56.58	8.03	endoplasmic reticulum
TaCYP99A8_U	TRIAE_CS42_U_TGACv1_641065_AA2083890	TRIAE_CS42_U_TGACv1_641065_AA2083890.1	433	1-425	0	o	49.09	6.48	endoplasmic reticulum
TaCYP99A9_2A	TRIAE_CS42_2AS_TGACv1_112273_AA0334660	TRIAE_CS42_2AS_TGACv1_112273_AA0334660.1	505	39-493	1	i5-27o	56.8	8.18	endoplasmic reticulum
TaCYP99A9_2D	TRIAE_CS42_2DS_TGACv1_178863_AA0601900	TRIAE_CS42_2DS_TGACv1_178863_AA0601900.1	505	39-493	1	i5-27o	56.8	7.42	endoplasmic reticulum
TaCYP703A3_7A	TRIAE_CS42_7AL_TGACv1_557946_AA1788210	TRIAE_CS42_7AL_TGACv1_557946_AA1788210.1	531	31-509	0	o	60.02	6.26	endoplasmic reticulum membrane
TaCYP703A3_7B	TRIAE_CS42_7BL_TGACv1_580036_AA1911630	TRIAE_CS42_7BL_TGACv1_580036_AA1911630.1	518	6-484	0	o	58.61	6.21	endoplasmic reticulum membrane
TaCYP701A61_2A	TRIAE_CS42_2AL_TGACv1_094975_AA0305440	TRIAE_CS42_2AL_TGACv1_094975_AA0305440.1	410	2-402	0	o	47.23	5.56	chloroplast membrane
TaCYP701A61_2B	TRIAE_CS42_2BL_TGACv1_133495_AA0442660	TRIAE_CS42_2BL_TGACv1_133495_AA0442660.2	579	114-571	0	o	65.4	5.54	chloroplast membrane
TaCYP701A61_2D	TRIAE_CS42_2DL_TGACv1_161431_AA0558560	TRIAE_CS42_2DL_TGACv1_161431_AA0558560.1	509	43-501	1	i7-29o	57.1	6.37	chloroplast membrane
TaCYP701A62_2B	TRIAE_CS42_2BL_TGACv1_130710_AA0416420	TRIAE_CS42_2BL_TGACv1_130710_AA0416420.1	484	44-476	1	i7-29o	53.98	5.88	chloroplast membrane
TaCYP701A63_2B	TRIAE_CS42_2BL_TGACv1_129351_AA0379830	TRIAE_CS42_2BL_TGACv1_129351_AA0379830.1	514	48-505	1	i7-29o	57.95	5.98	chloroplast membrane
TaCYP701A64_2B	TRIAE_CS42_2BL_TGACv1_130133_AA0404650	TRIAE_CS42_2BL_TGACv1_130133_AA0404650.1	513	48-504	0	o	57.61	6.45	chloroplast membrane
TaCYP701A65_7A	TRIAE_CS42_7AL_TGACv1_556473_AA1763870	TRIAE_CS42_7AL_TGACv1_556473_AA1763870.1	513	49-505	1	i12-34o	57.76	6.96	chloroplast membrane
TaCYP701A66_7A	TRIAE_CS42_7AL_TGACv1_556473_AA1763880	TRIAE_CS42_7AL_TGACv1_556473_AA1763880.1	511	47-502	1	i12-34o	57.06	6.48	chloroplast membrane
TaCYP701A66_7B	TRIAE_CS42_7BL_TGACv1_577358_AA1873370	TRIAE_CS42_7BL_TGACv1_577358_AA1873370.1	564	99-553	0	o	62.36	7.18	chloroplast membrane
TaCYP701A66_U	TRIAE_CS42_U_TGACv1_642210_AA2113450	TRIAE_CS42_U_TGACv1_642210_AA2113450.1	511	47-502	1	i12-34o	56.96	6.56	chloroplast membrane
TaCYP706C1_7A	TRIAE_CS42_7AS_TGACv1_570390_AA1834930	TRIAE_CS42_7AS_TGACv1_570390_AA1834930.1	604	121-591	1	i87-109o	65.86	8.24	endoplasmic reticulum membrane
TaCYP706C1_7B	TRIAE_CS42_7BS_TGACv1_594095_AA1956100	TRIAE_CS42_7BS_TGACv1_594095_AA1956100.1	604	121-591	1	i87-109o	65.66	8.14	endoplasmic reticulum membrane
TaCYP706C1_7D	TRIAE_CS42_7DS_TGACv1_621723_AA2024350	TRIAE_CS42_7DS_TGACv1_621723_AA2024350.2	603	120-590	1	i86-108o	65.65	8.24	endoplasmic reticulum membrane
TaCYP723A1_2D	TRIAE_CS42_2DS_TGACv1_177198_AA0568590	TRIAE_CS42_2DS_TGACv1_177198_AA0568590.1	470	23-466	1	o4-23i	50.96	7.1	endoplasmic reticulum membrane
TaCYP723A12_2B	TRIAE_CS42_2BS_TGACv1_147892_AA0488760	TRIAE_CS42_2BS_TGACv1_147892_AA0488760.1	479	20-477	1	i3-22o	52.63	7.75	endoplasmic reticulum membrane
TaCYP723A13_2B	TRIAE_CS42_2BS_TGACv1_149253_AA0496610	TRIAE_CS42_2BS_TGACv1_149253_AA0496610.1	412	20-356	1	i3-22o	45.5	7.81	endoplasmic reticulum membrane
TaCYP723A14_2B	TRIAE_CS42_2BS_TGACv1_150008_AA0497900	TRIAE_CS42_2BS_TGACv1_150008_AA0497900.1	298	20-298	1	o4-22i	33.1	7.71	endoplasmic reticulum membrane
TaCYP723A15_2B	TRIAE_CS42_2BS_TGACv1_146297_AA0461720	TRIAE_CS42_2BS_TGACv1_146297_AA0461720.1	474	20-473	1	i3-22o	52.01	9.15	endoplasmic reticulum membrane
TaCYP723A16_2A	TRIAE_CS42_2AS_TGACv1_114197_AA0364940	TRIAE_CS42_2AS_TGACv1_114197_AA0364940.1	496	46-482	1	i12-34o	53.75	7.89	endoplasmic reticulum membrane
TaCYP723A16_2B	TRIAE_CS42_2BS_TGACv1_145841_AA0446730	TRIAE_CS42_2BS_TGACv1_145841_AA0446730.1	494	38-487	1	i21-38o	53.58	7.61	endoplasmic reticulum membrane
TaCYP723A17_2B	TRIAE_CS42_2BS_TGACv1_146868_AA0474270	TRIAE_CS42_2BS_TGACv1_146868_AA0474270.1	471	25-468	0	o	50.84	8.28	endoplasmic reticulum membrane
TaCYP723A18_2D	TRIAE_CS42_2DL_TGACv1_158250_AA0513590	TRIAE_CS42_2DL_TGACv1_158250_AA0513590.1	478	27-448	0	o	52.08	7.96	endoplasmic reticulum membrane
TaCYP723A19_4D	TRIAE_CS42_4DS_TGACv1_362233_AA1178000	TRIAE_CS42_4DS_TGACv1_362233_AA1178000.1	467	21-458	0	o	50.37	6.62	endoplasmic reticulum membrane
TaCYP723A20_7B	TRIAE_CS42_7BL_TGACv1_578180_AA1890680	TRIAE_CS42_7BL_TGACv1_578180_AA1890680.1	461	26-456	0	o	50.12	6.48	endoplasmic reticulum membrane
TaCYP723A8_2A	TRIAE_CS42_2AS_TGACv1_112506_AA0339550	TRIAE_CS42_2AS_TGACv1_112506_AA0339550.1	428	20-407	1	i3-22o	47.5	10.39	endoplasmic reticulum membrane
TaCYP723A8_2B	TRIAE_CS42_2BS_TGACv1_149608_AA0497320	TRIAE_CS42_2BS_TGACv1_149608_AA0497320.1	479	20-477	1	i3-22o	52.75	8.15	endoplasmic reticulum membrane
TaCYP723B1_2A	TRIAE_CS42_2AS_TGACv1_113897_AA0362120	TRIAE_CS42_2AS_TGACv1_113897_AA0362120.1	473	29-468	0	o	51.86	9.02	endoplasmic reticulum membrane
TaCYP723B1_2B	TRIAE_CS42_2BS_TGACv1_145841_AA0446420	TRIAE_CS42_2BS_TGACv1_145841_AA0446420.1	475	31-470	1	i7-26o	52.3	8.73	endoplasmic reticulum membrane
TaCYP723B1_2D	TRIAE_CS42_2DS_TGACv1_177821_AA0585180	TRIAE_CS42_2DS_TGACv1_177821_AA0585180.1	475	31-468	1	i7-26o	51.98	8.3	endoplasmic reticulum membrane
TaCYP723B2_2B	TRIAE_CS42_2BS_TGACv1_145841_AA0446440	TRIAE_CS42_2BS_TGACv1_145841_AA0446440.1	482	50-477	0	o	53.86	8.81	endoplasmic reticulum membrane
TaCYP723B3_2B	TRIAE_CS42_2BL_TGACv1_131246_AA0424940	TRIAE_CS42_2BL_TGACv1_131246_AA0424940.1	273	13-267	0	o	30.32	9.72	endoplasmic reticulum membrane
TaCYP723B4_2B	TRIAE_CS42_2BS_TGACv1_145841_AA0446510	TRIAE_CS42_2BS_TGACv1_145841_AA0446510.1	286	25-280	0	o	31.53	7.66	endoplasmic reticulum membrane
TaCYP723B5_2B	TRIAE_CS42_2BS_TGACv1_145841_AA0446520	TRIAE_CS42_2BS_TGACv1_145841_AA0446520.2	485	27-461	0	o	52.6	8.63	endoplasmic reticulum membrane
TaCYP723B6_2D	TRIAE_CS42_2DL_TGACv1_158976_AA0529770	TRIAE_CS42_2DL_TGACv1_158976_AA0529770.1	436	82-429	0	o	47.71	9.21	endoplasmic reticulum membrane
TaCYP723B7_3B	TRIAE_CS42_3B_TGACv1_220627_AA0712480	TRIAE_CS42_3B_TGACv1_220627_AA0712480.1	449	42-399	2	i13-31o348-370i	49.43	8.9	endoplasmic reticulum membrane
TaCYP723B8_7A	TRIAE_CS42_7AS_TGACv1_570218_AA1832430	TRIAE_CS42_7AS_TGACv1_570218_AA1832430.1	478	35-468	0	o	52.26	7.63	endoplasmic reticulum membrane
TaCYP723B9_U	TRIAE_CS42_U_TGACv1_644421_AA2139420	TRIAE_CS42_U_TGACv1_644421_AA2139420.1	474	34-457	0	o	51.27	7.73	endoplasmic reticulum membrane
TaCYP723C1_6A_1	TRIAE_CS42_6AS_TGACv1_485217_AA1540370	TRIAE_CS42_6AS_TGACv1_485217_AA1540370.1	416	31-371	1	o4-21i	47.21	9.44	endoplasmic reticulum membrane
TaCYP723C1_6A_2	TRIAE_CS42_6AS_TGACv1_495334_AA1578000	TRIAE_CS42_6AS_TGACv1_495334_AA1578000.1	307	26-304	1	o4-21i	35.09	8.37	endoplasmic reticulum membrane
TaCYP723C1_U	TRIAE_CS42_U_TGACv1_643117_AA2127530	TRIAE_CS42_U_TGACv1_643117_AA2127530.1	483	27-477	1	o4-21i	54.45	7.27	endoplasmic reticulum membrane
TaCYP72A568_3B	TRIAE_CS42_3B_TGACv1_220890_AA0722780	TRIAE_CS42_3B_TGACv1_220890_AA0722780.1	528	93-523	1	i20-42o	59.93	9.22	endoplasmic reticulum membrane
TaCYP72A569_3B	TRIAE_CS42_3B_TGACv1_220890_AA0722790	TRIAE_CS42_3B_TGACv1_220890_AA0722790.1	562	127-559	1	i54-76o	63.87	9.58	endoplasmic reticulum membrane
TaCYP72A576_1A	TRIAE_CS42_1AS_TGACv1_020792_AA0079860	TRIAE_CS42_1AS_TGACv1_020792_AA0079860.1	293	1-289	0	o	32.55	6.73	endoplasmic reticulum membrane
TaCYP72A577_1B	TRIAE_CS42_1BL_TGACv1_030634_AA0096580	TRIAE_CS42_1BL_TGACv1_030634_AA0096580.1	526	93-523	0	o	60	8.65	endoplasmic reticulum membrane
TaCYP72A577_2D	TRIAE_CS42_2DS_TGACv1_177358_AA0574460	TRIAE_CS42_2DS_TGACv1_177358_AA0574460.1	526	93-523	0	o	59.94	8.68	endoplasmic reticulum membrane
TaCYP72A578_1B	TRIAE_CS42_1BL_TGACv1_030714_AA0098770	TRIAE_CS42_1BL_TGACv1_030714_AA0098770.1	491	93-486	1	i20-42o	55.74	9.92	endoplasmic reticulum membrane
TaCYP72A579_1B	TRIAE_CS42_1BS_TGACv1_049347_AA0149840	TRIAE_CS42_1BS_TGACv1_049347_AA0149840.1	533	83-528	1	o15-37i	59.68	8.94	endoplasmic reticulum membrane
TaCYP72A580_1B	TRIAE_CS42_1BS_TGACv1_050538_AA0173170	TRIAE_CS42_1BS_TGACv1_050538_AA0173170.1	533	83-527	1	o15-37i	59.61	8.92	endoplasmic reticulum membrane
TaCYP72A580_1D	TRIAE_CS42_1DS_TGACv1_080190_AA0242540	TRIAE_CS42_1DS_TGACv1_080190_AA0242540.1	532	83-527	0	o	59.69	9.24	endoplasmic reticulum membrane
TaCYP72A581_1D	TRIAE_CS42_1DS_TGACv1_080190_AA0242550	TRIAE_CS42_1DS_TGACv1_080190_AA0242550.1	526	77-521	1	i9-31o	59.1	9.04	endoplasmic reticulum membrane
TaCYP72A582_1D	TRIAE_CS42_1DS_TGACv1_080873_AA0255020	TRIAE_CS42_1DS_TGACv1_080873_AA0255020.1	529	91-522	1	i20-42o	59.35	7.97	endoplasmic reticulum membrane
TaCYP72A583_2A	TRIAE_CS42_2AL_TGACv1_094339_AA0296050	TRIAE_CS42_2AL_TGACv1_094339_AA0296050.1	560	123-552	0	o	63.36	8.76	endoplasmic reticulum membrane
TaCYP72A583_2B	TRIAE_CS42_2BL_TGACv1_132731_AA0439500	TRIAE_CS42_2BL_TGACv1_132731_AA0439500.1	528	91-518	1	i13-30o	59.8	9.36	endoplasmic reticulum membrane
TaCYP72A583_2D	TRIAE_CS42_2DL_TGACv1_158295_AA0515040	TRIAE_CS42_2DL_TGACv1_158295_AA0515040.1	528	90-520	0	o	59.99	9.29	endoplasmic reticulum membrane
TaCYP72A584_3A	TRIAE_CS42_3AL_TGACv1_193734_AA0618700	TRIAE_CS42_3AL_TGACv1_193734_AA0618700.1	522	80-518	0	o	58.66	9.1	endoplasmic reticulum membrane
TaCYP72A584_3B	TRIAE_CS42_3B_TGACv1_224428_AA0796690	TRIAE_CS42_3B_TGACv1_224428_AA0796690.1	522	80-518	1	i11-33o	58.61	9.1	endoplasmic reticulum membrane
TaCYP72A584_3D	TRIAE_CS42_3DL_TGACv1_252316_AA0889290	TRIAE_CS42_3DL_TGACv1_252316_AA0889290.1	523	81-519	1	i12-34o	58.77	8.72	endoplasmic reticulum membrane
TaCYP72A585_3A	TRIAE_CS42_3AL_TGACv1_194528_AA0635110	TRIAE_CS42_3AL_TGACv1_194528_AA0635110.2	692	414-692	0	o	78	6.5	endoplasmic reticulum membrane
TaCYP72A585_3B	TRIAE_CS42_3B_TGACv1_226161_AA0814390	TRIAE_CS42_3B_TGACv1_226161_AA0814390.2	527	91-524	1	i5-27o	60.07	7.36	endoplasmic reticulum membrane
TaCYP72A585_3D	TRIAE_CS42_3DL_TGACv1_252549_AA0890630	TRIAE_CS42_3DL_TGACv1_252549_AA0890630.1	419	115-419	0	o	47.71	7.91	endoplasmic reticulum membrane
TaCYP72A586_3A	TRIAE_CS42_3AL_TGACv1_195038_AA0643900	TRIAE_CS42_3AL_TGACv1_195038_AA0643900.1	533	88-524	0	o	60.4	7.78	endoplasmic reticulum membrane
TaCYP72A586_3B	TRIAE_CS42_3B_TGACv1_224428_AA0796700	TRIAE_CS42_3B_TGACv1_224428_AA0796700.1	527	82-517	0	o	59.65	7.9	endoplasmic reticulum membrane
TaCYP72A586_3D	TRIAE_CS42_3DL_TGACv1_250407_AA0867630	TRIAE_CS42_3DL_TGACv1_250407_AA0867630.1	533	88-523	0	o	60.31	7.92	endoplasmic reticulum membrane
TaCYP72A587_3A	TRIAE_CS42_3AL_TGACv1_195038_AA0643890	TRIAE_CS42_3AL_TGACv1_195038_AA0643890.1	531	97-525	0	o	59.86	7.89	endoplasmic reticulum membrane
TaCYP72A587_3B	TRIAE_CS42_3B_TGACv1_224627_AA0799000	TRIAE_CS42_3B_TGACv1_224627_AA0799000.1	532	99-526	0	o	59.86	7.89	endoplasmic reticulum membrane
TaCYP72A587_3D	TRIAE_CS42_3DL_TGACv1_251924_AA0886060	TRIAE_CS42_3DL_TGACv1_251924_AA0886060.1	532	99-526	0	o	59.8	8.04	endoplasmic reticulum membrane
TaCYP72A588_3B	TRIAE_CS42_3B_TGACv1_221166_AA0732680	TRIAE_CS42_3B_TGACv1_221166_AA0732680.1	529	82-524	1	i7-29o	60.28	8.23	endoplasmic reticulum membrane
TaCYP72A588_3D	TRIAE_CS42_3DL_TGACv1_249244_AA0842990	TRIAE_CS42_3DL_TGACv1_249244_AA0842990.1	547	99-542	0	o	62.24	7.97	endoplasmic reticulum membrane
TaCYP72A589_3B	TRIAE_CS42_3B_TGACv1_224715_AA0800460	TRIAE_CS42_3B_TGACv1_224715_AA0800460.1	529	82-524	1	i7-29o	60.47	8.32	endoplasmic reticulum membrane
TaCYP72A590_4A	TRIAE_CS42_4AL_TGACv1_289933_AA0979000	TRIAE_CS42_4AL_TGACv1_289933_AA0979000.1	537	95-533	1	i19-41o	60.86	7.36	endoplasmic reticulum membrane
TaCYP72A590_4B	TRIAE_CS42_4BS_TGACv1_328596_AA1090770	TRIAE_CS42_4BS_TGACv1_328596_AA1090770.1	530	87-526	1	o15-37i	59.91	8	endoplasmic reticulum membrane
TaCYP72A590_4D	TRIAE_CS42_4DS_TGACv1_361899_AA1174040	TRIAE_CS42_4DS_TGACv1_361899_AA1174040.1	533	89-529	0	o	60.06	7.38	endoplasmic reticulum membrane
TaCYP72A591_4A	TRIAE_CS42_4AS_TGACv1_307633_AA1022190	TRIAE_CS42_4AS_TGACv1_307633_AA1022190.1	361	92-361	0	o	41.32	9.17	endoplasmic reticulum membrane
TaCYP72A591_4B	TRIAE_CS42_4BL_TGACv1_320773_AA1048390	TRIAE_CS42_4BL_TGACv1_320773_AA1048390.1	529	92-518	0	o	60.43	8.46	endoplasmic reticulum membrane
TaCYP72A591_4D	TRIAE_CS42_4DL_TGACv1_343241_AA1132000	TRIAE_CS42_4DL_TGACv1_343241_AA1132000.1	529	95-518	0	o	60.33	9.03	endoplasmic reticulum membrane
TaCYP72A592_5A	TRIAE_CS42_5AS_TGACv1_392578_AA1261220	TRIAE_CS42_5AS_TGACv1_392578_AA1261220.1	527	83-517	1	i13-35o	59.19	8.59	endoplasmic reticulum membrane
TaCYP72A592_5D	TRIAE_CS42_5DS_TGACv1_456510_AA1472560	TRIAE_CS42_5DS_TGACv1_456510_AA1472560.1	527	80-514	1	i13-35o	59.55	9.22	endoplasmic reticulum membrane
TaCYP72A593_5D	TRIAE_CS42_5BS_TGACv1_424311_AA1388660	TRIAE_CS42_5BS_TGACv1_424311_AA1388660.1	369	58-368	1	i13-35o	42.03	6.8	endoplasmic reticulum membrane
TaCYP72A594_5D	TRIAE_CS42_5DL_TGACv1_435124_AA1446390	TRIAE_CS42_5DL_TGACv1_435124_AA1446390.1	523	86-519	1	i16-38o	58.32	9.13	endoplasmic reticulum membrane
TaCYP72A595_6A	TRIAE_CS42_6AL_TGACv1_471048_AA1501680	TRIAE_CS42_6AL_TGACv1_471048_AA1501680.1	527	90-524	1	i5-27o	60.06	8.58	endoplasmic reticulum membrane
TaCYP72A595_6B	TRIAE_CS42_6BL_TGACv1_501501_AA1618230	TRIAE_CS42_6BL_TGACv1_501501_AA1618230.1	527	90-524	1	i5-27o	59.88	7.97	endoplasmic reticulum membrane
TaCYP72A595_6D	TRIAE_CS42_6DL_TGACv1_527015_AA1697250	TRIAE_CS42_6DL_TGACv1_527015_AA1697250.1	527	90-524	1	i5-27o	59.8	7.87	endoplasmic reticulum membrane
TaCYP72A596_6B	TRIAE_CS42_6BL_TGACv1_501265_AA1615410	TRIAE_CS42_6BL_TGACv1_501265_AA1615410.1	523	78-520	1	i2-24o	59.61	8.14	endoplasmic reticulum membrane
TaCYP72A596_6D	TRIAE_CS42_6DL_TGACv1_526886_AA1694340	TRIAE_CS42_6DL_TGACv1_526886_AA1694340.1	523	78-520	1	i2-24o	59.31	7.84	endoplasmic reticulum membrane
TaCYP72A596_U	TRIAE_CS42_U_TGACv1_642568_AA2119750	TRIAE_CS42_U_TGACv1_642568_AA2119750.1	523	78-520	0	o	59.28	7.72	endoplasmic reticulum membrane
TaCYP72A597_6B	TRIAE_CS42_6BL_TGACv1_503236_AA1627610	TRIAE_CS42_6BL_TGACv1_503236_AA1627610.1	505	50-502	1	i2-24o	57.53	7.49	endoplasmic reticulum membrane
TaCYP72A598_7A	TRIAE_CS42_7AL_TGACv1_556264_AA1759450	TRIAE_CS42_7AL_TGACv1_556264_AA1759450.1	523	72-519	1	i12-34o	58.39	8.45	endoplasmic reticulum membrane
TaCYP72A598_7B	TRIAE_CS42_7BL_TGACv1_579335_AA1906480	TRIAE_CS42_7BL_TGACv1_579335_AA1906480.1	525	72-520	1	i12-34o	58.56	8.84	endoplasmic reticulum membrane
TaCYP72A598_7D	TRIAE_CS42_7DL_TGACv1_603293_AA1980300	TRIAE_CS42_7DL_TGACv1_603293_AA1980300.1	523	71-520	1	i12-34o	58.47	7.98	endoplasmic reticulum membrane
TaCYP72A599_7A	TRIAE_CS42_7AL_TGACv1_559032_AA1797640	TRIAE_CS42_7AL_TGACv1_559032_AA1797640.1	519	81-515	1	i12-34o	58.92	9.01	endoplasmic reticulum membrane
TaCYP72A599_7B	TRIAE_CS42_7BL_TGACv1_578204_AA1891100	TRIAE_CS42_7BL_TGACv1_578204_AA1891100.1	518	80-515	1	o10-32i	58.87	9.19	endoplasmic reticulum membrane
TaCYP72A599_7D	TRIAE_CS42_7DL_TGACv1_603034_AA1974190	TRIAE_CS42_7DL_TGACv1_603034_AA1974190.1	518	80-514	1	o10-32i	58.79	9.1	endoplasmic reticulum membrane
TaCYP72A6_1B	TRIAE_CS42_1BL_TGACv1_031790_AA0120610	TRIAE_CS42_1BL_TGACv1_031790_AA0120610.1	533	89-528	0	o	60.6	6.61	endoplasmic reticulum membrane
TaCYP72A6_1D	TRIAE_CS42_1DL_TGACv1_062371_AA0213400	TRIAE_CS42_1DL_TGACv1_062371_AA0213400.1	533	92-524	0	o	60.53	6.9	endoplasmic reticulum membrane
TaCYP72A6_U	TRIAE_CS42_U_TGACv1_641763_AA2103630	TRIAE_CS42_U_TGACv1_641763_AA2103630.1	533	90-524	1	i12-34o	60.37	7.67	endoplasmic reticulum membrane
TaCYP72A600_7B	TRIAE_CS42_7BL_TGACv1_577392_AA1874280	TRIAE_CS42_7BL_TGACv1_577392_AA1874280.1	526	91-523	1	i13-35o	60.03	9.33	endoplasmic reticulum membrane
TaCYP72A600_7D	TRIAE_CS42_7DL_TGACv1_603795_AA1989350	TRIAE_CS42_7DL_TGACv1_603795_AA1989350.1	528	93-523	1	i20-42o	60.16	9.8	endoplasmic reticulum membrane
TaCYP72A601_7B	TRIAE_CS42_7BL_TGACv1_578194_AA1890920	TRIAE_CS42_7BL_TGACv1_578194_AA1890920.1	350	1-347	0	o	39.16	6.2	endoplasmic reticulum membrane
TaCYP709C1_2A	TRIAE_CS42_2AS_TGACv1_112707_AA0343770	TRIAE_CS42_2AS_TGACv1_112707_AA0343770.1	514	68-506	1	i7-29o	57.55	9.11	endoplasmic reticulum membrane
TaCYP709C2_2A	TRIAE_CS42_2AS_TGACv1_113337_AA0354660	TRIAE_CS42_2AS_TGACv1_113337_AA0354660.1	514	66-506	1	i7-29o	57.44	9.19	endoplasmic reticulum membrane
TaCYP709C2_2B	TRIAE_CS42_2BS_TGACv1_146175_AA0457360	TRIAE_CS42_2BS_TGACv1_146175_AA0457360.1	514	66-506	1	i7-29o	57.8	8.59	endoplasmic reticulum membrane
TaCYP709C2_2D	TRIAE_CS42_2DS_TGACv1_177520_AA0579220	TRIAE_CS42_2DS_TGACv1_177520_AA0579220.1	426	37-418	0	o	48.23	8.88	endoplasmic reticulum membrane
TaCYP709C3_2A	TRIAE_CS42_2AS_TGACv1_112079_AA0329750	TRIAE_CS42_2AS_TGACv1_112079_AA0329750.1	514	66-506	1	i7-29o	57.44	8.78	endoplasmic reticulum membrane
TaCYP709C3_2B	TRIAE_CS42_2BS_TGACv1_145963_AA0450940	TRIAE_CS42_2BS_TGACv1_145963_AA0450940.1	514	67-506	1	i5-27o	57.51	8.78	endoplasmic reticulum membrane
TaCYP709C3_2D	TRIAE_CS42_2DS_TGACv1_177229_AA0569580	TRIAE_CS42_2DS_TGACv1_177229_AA0569580.1	555	108-547	1	i39-61o	62.26	9.28	endoplasmic reticulum membrane
TaCYP709C46_5A	TRIAE_CS42_5AL_TGACv1_376408_AA1236500	TRIAE_CS42_5AL_TGACv1_376408_AA1236500.1	513	58-505	1	i3-25o	57.36	8.27	endoplasmic reticulum membrane
TaCYP709C46_5B	TRIAE_CS42_5BL_TGACv1_406899_AA1351280	TRIAE_CS42_5BL_TGACv1_406899_AA1351280.1	513	63-505	1	i3-25o	57.29	8.45	endoplasmic reticulum membrane
TaCYP709C46_5Da	TRIAE_CS42_5DL_TGACv1_433665_AA1418820	TRIAE_CS42_5DL_TGACv1_433665_AA1418820.1	542	90-534	1	i32-54o	60.51	8.83	endoplasmic reticulum membrane
TaCYP709C46_5Db	TRIAE_CS42_5DL_TGACv1_433665_AA1418910	TRIAE_CS42_5DL_TGACv1_433665_AA1418910.1	542	90-534	1	i32-54o	60.51	8.83	endoplasmic reticulum membrane
TaCYP709C47_7A	TRIAE_CS42_7AS_TGACv1_570116_AA1830760	TRIAE_CS42_7AS_TGACv1_570116_AA1830760.1	550	93-541	1	i33-55o	60.21	8.41	endoplasmic reticulum membrane
TaCYP709C47_7B	TRIAE_CS42_7BS_TGACv1_592906_AA1946100	TRIAE_CS42_7BS_TGACv1_592906_AA1946100.1	531	50-520	1	i12-34o	58.31	7.67	endoplasmic reticulum membrane
TaCYP709C47_7D	TRIAE_CS42_7DS_TGACv1_623368_AA2052510	TRIAE_CS42_7DS_TGACv1_623368_AA2052510.2	550	66-541	1	i25-47o	60.24	7.79	endoplasmic reticulum membrane
TaCYP709C48_7B	TRIAE_CS42_7BS_TGACv1_592412_AA1937610	TRIAE_CS42_7BS_TGACv1_592412_AA1937610.1	490	71-481	0	o	53.71	8.06	endoplasmic reticulum membrane
TaCYP709C49_3B	TRIAE_CS42_3B_TGACv1_224749_AA0801000	TRIAE_CS42_3B_TGACv1_224749_AA0801000.1	527	71-518	1	i7-29o	58.08	8.41	endoplasmic reticulum membrane
TaCYP709C50_2A	TRIAE_CS42_2AS_TGACv1_113337_AA0354650	TRIAE_CS42_2AS_TGACv1_113337_AA0354650.2	514	66-506	1	i7-29o	57.65	8.62	endoplasmic reticulum membrane
TaCYP709C50_2B	TRIAE_CS42_2BS_TGACv1_146175_AA0457370	TRIAE_CS42_2BS_TGACv1_146175_AA0457370.1	514	66-506	1	i7-29o	57.64	8.25	endoplasmic reticulum membrane
TaCYP709C50_2D	TRIAE_CS42_2DS_TGACv1_177274_AA0571740	TRIAE_CS42_2DS_TGACv1_177274_AA0571740.1	511	63-503	1	i3-25o	57.29	8.2	endoplasmic reticulum membrane
TaCYP709C51_2A	TRIAE_CS42_2AS_TGACv1_113337_AA0354640	TRIAE_CS42_2AS_TGACv1_113337_AA0354640.1	353	1-344	0	o	39.78	6.04	endoplasmic reticulum membrane
TaCYP709C52_2A	TRIAE_CS42_2AS_TGACv1_113975_AA0362960	TRIAE_CS42_2AS_TGACv1_113975_AA0362960.1	500	67-493	0	o	57.1	8.29	endoplasmic reticulum membrane
TaCYP709C53_2D	TRIAE_CS42_2DS_TGACv1_178544_AA0597330	TRIAE_CS42_2DS_TGACv1_178544_AA0597330.1	520	69-513	1	i9-31o	59.16	8.32	endoplasmic reticulum membrane
TaCYP709E16_3A	TRIAE_CS42_3AS_TGACv1_210487_AA0673330	TRIAE_CS42_3AS_TGACv1_210487_AA0673330.1	523	81-512	1	i2-24o	59.77	8.77	endoplasmic reticulum membrane
TaCYP709E16_3B	TRIAE_CS42_3B_TGACv1_221301_AA0736590	TRIAE_CS42_3B_TGACv1_221301_AA0736590.1	523	83-514	1	i5-27o	59.9	8.39	endoplasmic reticulum membrane
TaCYP709E16_3D	TRIAE_CS42_3DS_TGACv1_271471_AA0899560	TRIAE_CS42_3DS_TGACv1_271471_AA0899560.1	524	81-513	1	i2-24o	59.91	8.64	endoplasmic reticulum membrane
TaCYP709E17_2A	TRIAE_CS42_2AS_TGACv1_112519_AA0339800	TRIAE_CS42_2AS_TGACv1_112519_AA0339800.1	517	77-509	0	o	58.39	9.44	endoplasmic reticulum membrane
TaCYP709E17_2B	TRIAE_CS42_2BS_TGACv1_146735_AA0471790	TRIAE_CS42_2BS_TGACv1_146735_AA0471790.1	442	20-434	0	o	49.37	8.05	endoplasmic reticulum membrane
TaCYP709E17_2D	TRIAE_CS42_2DS_TGACv1_180097_AA0610190	TRIAE_CS42_2DS_TGACv1_180097_AA0610190.1	517	77-509	0	o	58.02	8.89	endoplasmic reticulum membrane
TaCYP709E18_2B	TRIAE_CS42_2BL_TGACv1_131548_AA0429050	TRIAE_CS42_2BL_TGACv1_131548_AA0429050.1	523	83-514	1	i5-27o	60.18	8.71	endoplasmic reticulum membrane
TaCYP709H4_6A	TRIAE_CS42_6AS_TGACv1_488279_AA1574970	TRIAE_CS42_6AS_TGACv1_488279_AA1574970.1	453	5-447	0	o	50.92	9.24	endoplasmic reticulum membrane
TaCYP709H4_6B	TRIAE_CS42_6BS_TGACv1_513542_AA1644590	TRIAE_CS42_6BS_TGACv1_513542_AA1644590.2	524	75-518	0	o	58.62	9.75	endoplasmic reticulum membrane
TaCYP709H4_6D	TRIAE_CS42_6DS_TGACv1_543283_AA1738020	TRIAE_CS42_6DS_TGACv1_543283_AA1738020.1	524	75-518	0	o	58.69	9.66	endoplasmic reticulum membrane
TaCYP709H5_6A	TRIAE_CS42_6AS_TGACv1_485965_AA1554930	TRIAE_CS42_6AS_TGACv1_485965_AA1554930.2	407	75-286	3	o4-21i89-108o123-140i	46.23	9.48	endoplasmic reticulum membrane
TaCYP709H6_6A	TRIAE_CS42_6AS_TGACv1_487467_AA1570760	TRIAE_CS42_6AS_TGACv1_487467_AA1570760.1	406	75-386	0	o	45.92	9.42	endoplasmic reticulum membrane
TaCYP709J10_5B	TRIAE_CS42_5BL_TGACv1_405892_AA1337130	TRIAE_CS42_5BL_TGACv1_405892_AA1337130.1	526	74-511	0	o	60.11	8.33	endoplasmic reticulum membrane
TaCYP709J11_5B	TRIAE_CS42_5BL_TGACv1_406917_AA1351510	TRIAE_CS42_5BL_TGACv1_406917_AA1351510.1	349	3-332	0	o	40.27	6.25	endoplasmic reticulum membrane
TaCYP709J12_5D	TRIAE_CS42_5DL_TGACv1_433103_AA1402150	TRIAE_CS42_5DL_TGACv1_433103_AA1402150.1	375	88-375	1	i7-26o	43.32	5.61	endoplasmic reticulum membrane
TaCYP709J13_5D	TRIAE_CS42_5DL_TGACv1_433103_AA1402160	TRIAE_CS42_5DL_TGACv1_433103_AA1402160.2	526	76-511	1	i7-26o	60.46	7.82	endoplasmic reticulum membrane
TaCYP709J4_2B	TRIAE_CS42_2BS_TGACv1_148996_AA0495890	TRIAE_CS42_2BS_TGACv1_148996_AA0495890.2	310	1-301	0	o	35.29	10.19	endoplasmic reticulum membrane
TaCYP709J6_2A	TRIAE_CS42_2AS_TGACv1_112209_AA0333350	TRIAE_CS42_2AS_TGACv1_112209_AA0333350.1	513	63-504	1	i5-27o	58.43	9.18	endoplasmic reticulum membrane
TaCYP709J7_2B	TRIAE_CS42_2BS_TGACv1_148913_AA0495560	TRIAE_CS42_2BS_TGACv1_148913_AA0495560.1	503	64-495	0	o	57.49	9.09	endoplasmic reticulum membrane
TaCYP709J8_5A	TRIAE_CS42_5AL_TGACv1_375523_AA1223110	TRIAE_CS42_5AL_TGACv1_375523_AA1223110.1	519	74-507	1	i5-27o	59.13	7.83	endoplasmic reticulum membrane
TaCYP709J9_5A	TRIAE_CS42_5AL_TGACv1_376437_AA1236860	TRIAE_CS42_5AL_TGACv1_376437_AA1236860.1	509	68-498	1	i5-27o	58.19	8.65	endoplasmic reticulum membrane
TaCYP709J9_5B	TRIAE_CS42_5BL_TGACv1_404126_AA1285230	TRIAE_CS42_5BL_TGACv1_404126_AA1285230.1	513	71-503	1	i5-27o	58.43	8.49	endoplasmic reticulum membrane
TaCYP714B1_2A	TRIAE_CS42_2AS_TGACv1_112489_AA0339020	TRIAE_CS42_2AS_TGACv1_112489_AA0339020.2	518	76-502	1	i7-29o	57.04	8.65	endoplasmic reticulum membrane
TaCYP714B1_2B	TRIAE_CS42_2BS_TGACv1_146629_AA0469690	TRIAE_CS42_2BS_TGACv1_146629_AA0469690.1	519	76-505	1	i7-29o	57.03	8.49	endoplasmic reticulum membrane
TaCYP714B1_2D	TRIAE_CS42_2DS_TGACv1_177860_AA0586180	TRIAE_CS42_2DS_TGACv1_177860_AA0586180.1	518	76-501	1	i7-29o	57.24	8.95	endoplasmic reticulum membrane
TaCYP714B7_4B	TRIAE_CS42_4BL_TGACv1_320864_AA1050510	TRIAE_CS42_4BL_TGACv1_320864_AA1050510.1	500	80-485	1	i12-34o	55.34	9.26	endoplasmic reticulum membrane
TaCYP714B7_4D	TRIAE_CS42_4DL_TGACv1_342770_AA1121580	TRIAE_CS42_4DL_TGACv1_342770_AA1121580.2	517	79-504	1	i12-34o	57.53	9.15	endoplasmic reticulum membrane
TaCYP714C17_5A	TRIAE_CS42_5AL_TGACv1_374283_AA1196000	TRIAE_CS42_5AL_TGACv1_374283_AA1196000.4	523	87-516	1	i11-33o	58.69	8.88	endoplasmic reticulum membrane
TaCYP714C17_5B	TRIAE_CS42_5BL_TGACv1_405982_AA1338550	TRIAE_CS42_5BL_TGACv1_405982_AA1338550.1	393	88-387	1	i12-34o	44.47	9.14	endoplasmic reticulum membrane
TaCYP714C17_5D	TRIAE_CS42_5DL_TGACv1_436385_AA1460610	TRIAE_CS42_5DL_TGACv1_436385_AA1460610.1	523	86-516	1	i11-33o	58.85	8.96	endoplasmic reticulum membrane
TaCYP714C18_4A	TRIAE_CS42_4AL_TGACv1_289868_AA0978100	TRIAE_CS42_4AL_TGACv1_289868_AA0978100.1	522	72-516	1	i7-29o	58.49	8.52	endoplasmic reticulum membrane
TaCYP714C18_4B	TRIAE_CS42_4BS_TGACv1_329291_AA1099730	TRIAE_CS42_4BS_TGACv1_329291_AA1099730.2	530	73-523	1	i13-35o	59.71	7.83	endoplasmic reticulum membrane
TaCYP714C18_4D	TRIAE_CS42_4DS_TGACv1_361085_AA1160530	TRIAE_CS42_4DS_TGACv1_361085_AA1160530.1	539	78-391	1	i13-35o	59.72	8.47	endoplasmic reticulum membrane
TaCYP714C19_4B	TRIAE_CS42_4BS_TGACv1_328399_AA1087370	TRIAE_CS42_4BS_TGACv1_328399_AA1087370.1	552	103-546	1	i31-53o	62.09	7.77	endoplasmic reticulum membrane
TaCYP714C19_4D	TRIAE_CS42_4DS_TGACv1_361422_AA1167670	TRIAE_CS42_4DS_TGACv1_361422_AA1167670.3	529	80-523	1	i12-31o	59.61	7.58	endoplasmic reticulum membrane
TaCYP714C20_4A	TRIAE_CS42_4AL_TGACv1_290920_AA0990500	TRIAE_CS42_4AL_TGACv1_290920_AA0990500.1	306	2-222	0	o	34.31	6.97	endoplasmic reticulum membrane
TaCYP714C21_5A	TRIAE_CS42_5AL_TGACv1_374283_AA1196020	TRIAE_CS42_5AL_TGACv1_374283_AA1196020.1	517	82-511	1	i7-29o	57.89	8.69	endoplasmic reticulum membrane
TaCYP714C21_5B	TRIAE_CS42_5BL_TGACv1_405982_AA1338560	TRIAE_CS42_5BL_TGACv1_405982_AA1338560.1	552	116-546	0	o	61.92	9.2	endoplasmic reticulum membrane
TaCYP714C21_5D	TRIAE_CS42_5DL_TGACv1_433777_AA1421800	TRIAE_CS42_5DL_TGACv1_433777_AA1421800.1	653	217-648	0	o	72.3	8.51	endoplasmic reticulum membrane
TaCYP714D7_1A	TRIAE_CS42_1AL_TGACv1_001123_AA0025430	TRIAE_CS42_1AL_TGACv1_001123_AA0025430.1	550	92-525	1	i12-34o	60.82	7.77	endoplasmic reticulum membrane
TaCYP714D7_1B	TRIAE_CS42_1BL_TGACv1_033461_AA0139640	TRIAE_CS42_1BL_TGACv1_033461_AA0139640.2	549	91-524	1	i12-34o	60.71	7.77	endoplasmic reticulum membrane
TaCYP714D7_1D	TRIAE_CS42_1DL_TGACv1_062782_AA0219860	TRIAE_CS42_1DL_TGACv1_062782_AA0219860.1	508	1-385	0	o	55.46	8.25	endoplasmic reticulum membrane
TaCYP714D8_1D	TRIAE_CS42_1DL_TGACv1_062915_AA0221620	TRIAE_CS42_1DL_TGACv1_062915_AA0221620.1	549	91-523	1	i12-34o	60.74	7.23	endoplasmic reticulum membrane
TaCYP714D9_2B	TRIAE_CS42_2BS_TGACv1_149536_AA0497180	TRIAE_CS42_2BS_TGACv1_149536_AA0497180.1	529	84-518	1	i9-31o	58.41	8.65	endoplasmic reticulum membrane
TaCYP715B1_6A	TRIAE_CS42_6AL_TGACv1_472130_AA1518100	TRIAE_CS42_6AL_TGACv1_472130_AA1518100.1	535	74-527	1	i9-31o	58.44	9	endoplasmic reticulum membrane
TaCYP715B1_6B	TRIAE_CS42_6BL_TGACv1_500867_AA1610960	TRIAE_CS42_6BL_TGACv1_500867_AA1610960.1	540	77-532	1	i13-35o	58.96	9.4	endoplasmic reticulum membrane
TaCYP715B1_U	TRIAE_CS42_U_TGACv1_642429_AA2117500	TRIAE_CS42_U_TGACv1_642429_AA2117500.1	540	78-532	1	i13-35o	58.94	8.99	endoplasmic reticulum membrane
TaCYP721B10_1A	TRIAE_CS42_1AL_TGACv1_000245_AA0007110	TRIAE_CS42_1AL_TGACv1_000245_AA0007110.2	509	71-506	1	i7-29o	57.02	8.61	endoplasmic reticulum membrane
TaCYP721B10_1B	TRIAE_CS42_1BL_TGACv1_035072_AA0146110	TRIAE_CS42_1BL_TGACv1_035072_AA0146110.1	509	71-506	1	i7-29o	57.07	9.32	endoplasmic reticulum membrane
TaCYP721B10_1D	TRIAE_CS42_1DL_TGACv1_061136_AA0186520	TRIAE_CS42_1DL_TGACv1_061136_AA0186520.1	509	72-506	1	i7-29o	57.06	9.33	endoplasmic reticulum membrane
TaCYP721B11_1A	TRIAE_CS42_1AL_TGACv1_000245_AA0007120	TRIAE_CS42_1AL_TGACv1_000245_AA0007120.1	507	71-504	1	i7-29o	56.9	9.17	endoplasmic reticulum membrane
TaCYP721B12_1A	TRIAE_CS42_1AL_TGACv1_000245_AA0007130	TRIAE_CS42_1AL_TGACv1_000245_AA0007130.1	546	107-543	1	i43-65o	60.86	9.48	endoplasmic reticulum membrane
TaCYP721B12_1B	TRIAE_CS42_1BL_TGACv1_031572_AA0116390	TRIAE_CS42_1BL_TGACv1_031572_AA0116390.1	509	72-506	1	i7-29o	57.04	9.34	endoplasmic reticulum membrane
TaCYP721B12_1D	TRIAE_CS42_1DL_TGACv1_061136_AA0186500	TRIAE_CS42_1DL_TGACv1_061136_AA0186500.1	490	70-452	1	i7-29o	55.31	10.2	endoplasmic reticulum membrane
TaCYP734A69_6A	TRIAE_CS42_6AS_TGACv1_485445_AA1545570	TRIAE_CS42_6AS_TGACv1_485445_AA1545570.1	568	94-540	0	o	63.6	9.36	endoplasmic reticulum membrane
TaCYP734A70_6A	TRIAE_CS42_6AS_TGACv1_485445_AA1545570	TRIAE_CS42_6AS_TGACv1_485445_AA1545570.2	613	94-584	0	o	68.71	9.97	endoplasmic reticulum membrane
TaCYP734A70_6B	TRIAE_CS42_6BS_TGACv1_513150_AA1632130	TRIAE_CS42_6BS_TGACv1_513150_AA1632130.1	568	96-542	1	i23-45o	63.83	9.15	endoplasmic reticulum membrane
TaCYP734A70_6D	TRIAE_CS42_6DS_TGACv1_543897_AA1745080	TRIAE_CS42_6DS_TGACv1_543897_AA1745080.1	563	94-535	0	o	63.08	9.15	endoplasmic reticulum membrane
TaCYP734A71_3B	TRIAE_CS42_3B_TGACv1_223384_AA0781360	TRIAE_CS42_3B_TGACv1_223384_AA0781360.1	540	99-526	3	i7-29o34-56i88-110o	60.8	8.01	endoplasmic reticulum membrane
TaCYP734A71_3D	TRIAE_CS42_3DS_TGACv1_272229_AA0917310	TRIAE_CS42_3DS_TGACv1_272229_AA0917310.2	476	23-462	0	o	53.77	9.35	endoplasmic reticulum membrane
TaCYP734A71_U	TRIAE_CS42_U_TGACv1_641596_AA2099040	TRIAE_CS42_U_TGACv1_641596_AA2099040.1	476	23-462	0	o	53.81	9.35	endoplasmic reticulum membrane
TaCYP734A72_7A	TRIAE_CS42_7AL_TGACv1_559348_AA1799240	TRIAE_CS42_7AL_TGACv1_559348_AA1799240.1	545	88-528	1	i13-32o	60.64	10.07	endoplasmic reticulum membrane
TaCYP734A72_7B	TRIAE_CS42_7BL_TGACv1_577674_AA1880700	TRIAE_CS42_7BL_TGACv1_577674_AA1880700.1	542	88-527	0	o	60.7	9.82	endoplasmic reticulum membrane
TaCYP734A72_7D	TRIAE_CS42_7DL_TGACv1_603857_AA1990250	TRIAE_CS42_7DL_TGACv1_603857_AA1990250.1	557	88-527	1	i7-29o	62.14	9.65	endoplasmic reticulum membrane
TaCYP734A73_2A	TRIAE_CS42_2AS_TGACv1_113705_AA0359620	TRIAE_CS42_2AS_TGACv1_113705_AA0359620.1	447	11-443	0	o	50.31	8	endoplasmic reticulum membrane
TaCYP734A73_2B	TRIAE_CS42_2BS_TGACv1_146192_AA0457970	TRIAE_CS42_2BS_TGACv1_146192_AA0457970.1	518	87-514	1	i13-35o	58.62	8.22	endoplasmic reticulum membrane
TaCYP734A73_2D	TRIAE_CS42_2DS_TGACv1_179744_AA0608870	TRIAE_CS42_2DS_TGACv1_179744_AA0608870.1	518	87-514	1	i13-35o	58.49	8.22	endoplasmic reticulum membrane
TaCYP735A3_7A	TRIAE_CS42_7AL_TGACv1_559225_AA1798770	TRIAE_CS42_7AL_TGACv1_559225_AA1798770.1	528	76-517	1	i7-29o	58.8	9.44	endoplasmic reticulum membrane
TaCYP735A3_7B	TRIAE_CS42_7BL_TGACv1_576811_AA1855640	TRIAE_CS42_7BL_TGACv1_576811_AA1855640.3	527	74-516	1	i7-29o	58.74	9.44	endoplasmic reticulum membrane
TaCYP735A3_7D	TRIAE_CS42_7DL_TGACv1_603226_AA1978770	TRIAE_CS42_7DL_TGACv1_603226_AA1978770.1	561	109-550	1	i37-59o	62.21	8.59	endoplasmic reticulum membrane
TaCYP735A4_5A	TRIAE_CS42_5AL_TGACv1_375361_AA1220440	TRIAE_CS42_5AL_TGACv1_375361_AA1220440.1	528	47-520	1	i3-25o	59.2	9.4	endoplasmic reticulum membrane
TaCYP735A4_5B	TRIAE_CS42_5BL_TGACv1_404160_AA1287470	TRIAE_CS42_5BL_TGACv1_404160_AA1287470.1	528	47-520	1	i12-34o	59.17	9.26	endoplasmic reticulum membrane
TaCYP735A4_5D	TRIAE_CS42_5DL_TGACv1_433534_AA1415760	TRIAE_CS42_5DL_TGACv1_433534_AA1415760.1	528	47-520	1	i3-25o	59.22	9.32	endoplasmic reticulum membrane
TaCYP85A50_2A	TRIAE_CS42_2AS_TGACv1_112409_AA0337470	TRIAE_CS42_2AS_TGACv1_112409_AA0337470.1	471	39-464	1	i2-24o	53.35	8.92	endoplasmic reticulum membrane
TaCYP85A50_2D	TRIAE_CS42_2DS_TGACv1_177357_AA0574380	TRIAE_CS42_2DS_TGACv1_177357_AA0574380.1	470	38-463	1	i2-24o	53.21	9.02	endoplasmic reticulum membrane
TaCYP85A51_2A	TRIAE_CS42_2AS_TGACv1_113526_AA0357280	TRIAE_CS42_2AS_TGACv1_113526_AA0357280.1	474	42-467	1	i2-24o	53.56	8.49	endoplasmic reticulum membrane
TaCYP85A51_2B	TRIAE_CS42_2BS_TGACv1_146685_AA0470630	TRIAE_CS42_2BS_TGACv1_146685_AA0470630.1	472	40-465	1	i2-24o	53.29	9.2	endoplasmic reticulum membrane
TaCYP85A51_2D	TRIAE_CS42_2DS_TGACv1_178195_AA0592530	TRIAE_CS42_2DS_TGACv1_178195_AA0592530.1	473	41-466	1	i3-25o	53.48	8.95	endoplasmic reticulum membrane
TaCYP85A52_2A	TRIAE_CS42_2AS_TGACv1_112409_AA0337500	TRIAE_CS42_2AS_TGACv1_112409_AA0337500.1	465	38-458	1	i2-24o	52.83	8.88	endoplasmic reticulum membrane
TaCYP85A53_2A	TRIAE_CS42_2AS_TGACv1_112562_AA0341130	TRIAE_CS42_2AS_TGACv1_112562_AA0341130.1	475	43-464	1	i3-25o	53.41	8.34	endoplasmic reticulum membrane
TaCYP85A53_2B	TRIAE_CS42_2BS_TGACv1_146380_AA0463830	TRIAE_CS42_2BS_TGACv1_146380_AA0463830.2	474	42-467	1	i3-25o	46.21	8.75	endoplasmic reticulum membrane
TaCYP85A54_2B	TRIAE_CS42_2BS_TGACv1_146380_AA0463860	TRIAE_CS42_2BS_TGACv1_146380_AA0463860.1	467	190-461	1	i2-21o	53.11	8.31	endoplasmic reticulum membrane
TaCYP85A54_2D	TRIAE_CS42_2DS_TGACv1_177357_AA0574360	TRIAE_CS42_2DS_TGACv1_177357_AA0574360.1	467	35-461	1	i2-24o	52.81	8.97	endoplasmic reticulum membrane
TaCYP85A55_2B	TRIAE_CS42_2BS_TGACv1_146380_AA0463880	TRIAE_CS42_2BS_TGACv1_146380_AA0463880.1	486	207-467	1	i3-25o	54.39	7.53	endoplasmic reticulum membrane
TaCYP85A56_2B	TRIAE_CS42_2BS_TGACv1_148751_AA0495010	TRIAE_CS42_2BS_TGACv1_148751_AA0495010.1	479	35-458	1	i2-21o	54.42	7.74	endoplasmic reticulum membrane
TaCYP85A57_2D	TRIAE_CS42_2DS_TGACv1_177357_AA0574350	TRIAE_CS42_2DS_TGACv1_177357_AA0574350.1	473	41-466	1	i2-24o	53.51	8.94	endoplasmic reticulum membrane
TaCYP85A58_2D	TRIAE_CS42_2DS_TGACv1_177357_AA0574370	TRIAE_CS42_2DS_TGACv1_177357_AA0574370.1	714	35-365	1	i2-21o	79.34	6.82	endoplasmic reticulum membrane
TaCYP87A63_2A	TRIAE_CS42_2AL_TGACv1_092963_AA0268200	TRIAE_CS42_2AL_TGACv1_092963_AA0268200.1	487	36-475	2	o4-23i204-226o	54.69	7.02	endoplasmic reticulum membrane
TaCYP87A63_2B	TRIAE_CS42_2BL_TGACv1_129435_AA0383560	TRIAE_CS42_2BL_TGACv1_129435_AA0383560.2	507	34-467	1	o466-488i	57.06	7.27	endoplasmic reticulum membrane
TaCYP87A63_2D	TRIAE_CS42_2DL_TGACv1_158094_AA0508890	TRIAE_CS42_2DL_TGACv1_158094_AA0508890.1	486	35-474	2	o4-23i203-225o	54.64	7.3	endoplasmic reticulum membrane
TaCYP87A64_2A	TRIAE_CS42_2AL_TGACv1_093200_AA0274980	TRIAE_CS42_2AL_TGACv1_093200_AA0274980.1	508	67-497	2	o33-55i305-327o	57	7.69	endoplasmic reticulum membrane
TaCYP87A64_2B	TRIAE_CS42_2BL_TGACv1_133133_AA0441540	TRIAE_CS42_2BL_TGACv1_133133_AA0441540.1	508	67-497	2	o33-55i305-327o	56.92	8.14	endoplasmic reticulum membrane
TaCYP87A64_2D	TRIAE_CS42_2DL_TGACv1_158268_AA0514180	TRIAE_CS42_2DL_TGACv1_158268_AA0514180.1	508	67-497	2	o33-55i305-327o	56.97	7.7	endoplasmic reticulum membrane
TaCYP87A65_6A	TRIAE_CS42_6AL_TGACv1_472562_AA1523670	TRIAE_CS42_6AL_TGACv1_472562_AA1523670.1	473	32-465	1	i5-22o	53.38	7.84	endoplasmic reticulum membrane
TaCYP87A65_6B	TRIAE_CS42_6BL_TGACv1_501736_AA1620320	TRIAE_CS42_6BL_TGACv1_501736_AA1620320.1	473	32-465	1	i5-22o	53.4	8.21	endoplasmic reticulum membrane
TaCYP87A65_6D	TRIAE_CS42_6DL_TGACv1_527521_AA1705190	TRIAE_CS42_6DL_TGACv1_527521_AA1705190.1	473	32-465	1	i5-22o	53.48	7.84	endoplasmic reticulum membrane
TaCYP87B36_2A	TRIAE_CS42_2AL_TGACv1_095632_AA0313090	TRIAE_CS42_2AL_TGACv1_095632_AA0313090.1	482	41-476	0	o	54.23	9.22	endoplasmic reticulum membrane
TaCYP87B36_2B	TRIAE_CS42_2BL_TGACv1_131583_AA0429400	TRIAE_CS42_2BL_TGACv1_131583_AA0429400.1	482	41-475	0	o	54.29	9.1	endoplasmic reticulum membrane
TaCYP87B36_2D	TRIAE_CS42_2DL_TGACv1_158634_AA0523640	TRIAE_CS42_2DL_TGACv1_158634_AA0523640.2	482	41-476	1	i7-24o	54.35	9.17	endoplasmic reticulum membrane
TaCYP87B37_2D	TRIAE_CS42_2DS_TGACv1_177209_AA0569050	TRIAE_CS42_2DS_TGACv1_177209_AA0569050.1	606	164-596	2	o129-151i158-180o	67.18	7.1	endoplasmic reticulum membrane
TaCYP87B38_4B	TRIAE_CS42_4BL_TGACv1_321601_AA1062780	TRIAE_CS42_4BL_TGACv1_321601_AA1062780.1	438	90-438	0	o	48.74	8.27	endoplasmic reticulum membrane
TaCYP87B38_4D	TRIAE_CS42_4DL_TGACv1_342399_AA1112480	TRIAE_CS42_4DL_TGACv1_342399_AA1112480.1	481	38-469	0	o	54.55	7.05	endoplasmic reticulum membrane
TaCYP87B39_4D	TRIAE_CS42_4DL_TGACv1_343789_AA1139710	TRIAE_CS42_4DL_TGACv1_343789_AA1139710.1	488	42-480	1	i7-29o	55.11	8.79	endoplasmic reticulum membrane
TaCYP87B39_7B	TRIAE_CS42_7BL_TGACv1_578814_AA1900640	TRIAE_CS42_7BL_TGACv1_578814_AA1900640.1	485	39-477	1	i7-29o	54.57	8.91	endoplasmic reticulum membrane
TaCYP87B40_5B	TRIAE_CS42_5BL_TGACv1_408932_AA1364880	TRIAE_CS42_5BL_TGACv1_408932_AA1364880.1	441	2-425	0	o	49.98	8.18	endoplasmic reticulum membrane
TaCYP87B41_5B	TRIAE_CS42_5BL_TGACv1_413149_AA1367960	TRIAE_CS42_5BL_TGACv1_413149_AA1367960.1	363	7-353	0	o	41.25	7.43	endoplasmic reticulum membrane
TaCYP87C18_2A	TRIAE_CS42_2AL_TGACv1_093278_AA0276560	TRIAE_CS42_2AL_TGACv1_093278_AA0276560.1	491	49-486	1	i12-34o	55.64	8.9	endoplasmic reticulum membrane
TaCYP87C18_2B	TRIAE_CS42_2BL_TGACv1_131703_AA0430890	TRIAE_CS42_2BL_TGACv1_131703_AA0430890.1	493	51-488	1	i13-35o	55.61	9.11	endoplasmic reticulum membrane
TaCYP87C18_2D	TRIAE_CS42_2DL_TGACv1_159771_AA0542560	TRIAE_CS42_2DL_TGACv1_159771_AA0542560.2	491	49-486	1	i7-29o	55.36	8.61	endoplasmic reticulum membrane
TaCYP87C19_2B	TRIAE_CS42_2BL_TGACv1_129841_AA0397730	TRIAE_CS42_2BL_TGACv1_129841_AA0397730.1	491	49-486	2	o10-32i287-309o	55.47	8.75	endoplasmic reticulum membrane
TaCYP87C19_2D	TRIAE_CS42_2DS_TGACv1_177745_AA0583730	TRIAE_CS42_2DS_TGACv1_177745_AA0583730.1	491	49-483	2	o10-32i289-311o	55.46	8.38	endoplasmic reticulum membrane
TaCYP87C20_5A	TRIAE_CS42_5AL_TGACv1_374877_AA1210840	TRIAE_CS42_5AL_TGACv1_374877_AA1210840.2	490	47-476	2	o15-37i288-310o	55.41	9.12	endoplasmic reticulum membrane
TaCYP87C20_5B	TRIAE_CS42_5BL_TGACv1_404237_AA1291700	TRIAE_CS42_5BL_TGACv1_404237_AA1291700.1	490	47-478	2	o15-37i288-310o	55.37	9.14	endoplasmic reticulum membrane
TaCYP87C21_6B	TRIAE_CS42_6BL_TGACv1_500320_AA1603170	TRIAE_CS42_6BL_TGACv1_500320_AA1603170.1	494	52-489	1	i2-24o	56.22	9.23	endoplasmic reticulum membrane
TaCYP87C22_6B	TRIAE_CS42_6BL_TGACv1_501943_AA1621750	TRIAE_CS42_6BL_TGACv1_501943_AA1621750.1	465	52-465	1	i7-29o	53.15	9.18	endoplasmic reticulum membrane
TaCYP87C23_7D	TRIAE_CS42_7DS_TGACv1_622834_AA2046000	TRIAE_CS42_7DS_TGACv1_622834_AA2046000.1	486	43-480	1	i7-29o	55.3	9.3	endoplasmic reticulum membrane
TaCYP88A93_4A	TRIAE_CS42_4AL_TGACv1_291658_AA0995820	TRIAE_CS42_4AL_TGACv1_291658_AA0995820.2	494	46-473	0	o	55.79	9.62	endoplasmic reticulum membrane
TaCYP88A94_7A	TRIAE_CS42_7AS_TGACv1_572167_AA1851630	TRIAE_CS42_7AS_TGACv1_572167_AA1851630.1	491	46-470	0	o	55.32	9.39	endoplasmic reticulum membrane
TaCYP88A94_7D	TRIAE_CS42_7DS_TGACv1_623691_AA2055390	TRIAE_CS42_7DS_TGACv1_623691_AA2055390.1	491	46-470	0	o	55.23	9.38	endoplasmic reticulum membrane
TaCYP90A28_5A	TRIAE_CS42_5AL_TGACv1_375366_AA1220490	TRIAE_CS42_5AL_TGACv1_375366_AA1220490.1	500	42-491	2	o6-28i216-233o	56.13	9.16	endoplasmic reticulum membrane
TaCYP90A28_5B	TRIAE_CS42_5BL_TGACv1_404274_AA1293460	TRIAE_CS42_5BL_TGACv1_404274_AA1293460.1	454	173-444	1	o5-27i	50.93	9.33	endoplasmic reticulum membrane
TaCYP90A28_5D	TRIAE_CS42_5DL_TGACv1_435966_AA1456740	TRIAE_CS42_5DL_TGACv1_435966_AA1456740.1	499	41-490	2	o5-27i215-232o	56.1	9.07	endoplasmic reticulum membrane
TaCYP90B45_3A	TRIAE_CS42_3AL_TGACv1_194028_AA0624950	TRIAE_CS42_3AL_TGACv1_194028_AA0624950.1	500	47-477	1	i12-31o	56.55	8.34	endoplasmic reticulum membrane
TaCYP90B45_3B	TRIAE_CS42_3B_TGACv1_221466_AA0741600	TRIAE_CS42_3B_TGACv1_221466_AA0741600.1	499	47-477	1	i12-31o	56.68	7.96	endoplasmic reticulum membrane
TaCYP90B45_3D	TRIAE_CS42_3DL_TGACv1_249086_AA0837180	TRIAE_CS42_3DL_TGACv1_249086_AA0837180.1	497	46-475	1	i12-31o	56.2	8.16	endoplasmic reticulum membrane
TaCYP90B46_4A	TRIAE_CS42_4AS_TGACv1_306274_AA1005540	TRIAE_CS42_4AS_TGACv1_306274_AA1005540.3	539	110-514	1	i12-31o	61.1	7.36	endoplasmic reticulum membrane
TaCYP90B46_4B	TRIAE_CS42_4BL_TGACv1_320540_AA1042560	TRIAE_CS42_4BL_TGACv1_320540_AA1042560.1	506	52-481	1	i12-31o	57.73	7.19	endoplasmic reticulum membrane
TaCYP90B46_4D	TRIAE_CS42_4DL_TGACv1_343726_AA1138680	TRIAE_CS42_4DL_TGACv1_343726_AA1138680.1	505	52-481	1	i12-31o	57.47	7.68	endoplasmic reticulum membrane
TaCYP90D48_3A	TRIAE_CS42_3AS_TGACv1_211081_AA0684710	TRIAE_CS42_3AS_TGACv1_211081_AA0684710.2	487	47-479	1	o10-32i	54.83	9.93	endoplasmic reticulum membrane
TaCYP90D48_3B	TRIAE_CS42_3B_TGACv1_224881_AA0802740	TRIAE_CS42_3B_TGACv1_224881_AA0802740.1	494	47-486	1	o10-32i	55.62	9.86	endoplasmic reticulum membrane
TaCYP90D48_3D	TRIAE_CS42_3DS_TGACv1_271711_AA0906260	TRIAE_CS42_3DS_TGACv1_271711_AA0906260.1	505	47-473	1	i12-31o	56.9	10.03	endoplasmic reticulum membrane
TaCYP707A37_5A	TRIAE_CS42_5AL_TGACv1_374310_AA1196560	TRIAE_CS42_5AL_TGACv1_374310_AA1196560.1	511	47-481	1	i2-24o	57.42	7.97	endoplasmic reticulum membrane
TaCYP707A37_5B	TRIAE_CS42_5BL_TGACv1_404577_AA1304800	TRIAE_CS42_5BL_TGACv1_404577_AA1304800.2	505	44-475	1	i2-24o	56.62	8.04	endoplasmic reticulum membrane
TaCYP707A37_5D	TRIAE_CS42_5DL_TGACv1_433651_AA1418390	TRIAE_CS42_5DL_TGACv1_433651_AA1418390.2	517	46-469	1	i2-24o	57.78	9.05	endoplasmic reticulum membrane
TaCYP707A5_6A	TRIAE_CS42_6AL_TGACv1_470861_AA1496950	TRIAE_CS42_6AL_TGACv1_470861_AA1496950.2	634	49-375	0	o	70.75	11.1	endoplasmic reticulum membrane
TaCYP707A5_6B	TRIAE_CS42_6BL_TGACv1_500027_AA1597560	TRIAE_CS42_6BL_TGACv1_500027_AA1597560.1	476	45-467	0	o	52.93	9.36	endoplasmic reticulum membrane
TaCYP707A5_6D	TRIAE_CS42_6DL_TGACv1_526851_AA1693450	TRIAE_CS42_6DL_TGACv1_526851_AA1693450.1	478	46-468	0	o	53.07	9.29	endoplasmic reticulum membrane
TaCYP722B1_1A	TRIAE_CS42_1AL_TGACv1_001859_AA0035880	TRIAE_CS42_1AL_TGACv1_001859_AA0035880.1	506	69-493	2	o15-37i159-176o	56.34	9.15	endoplasmic reticulum membrane
TaCYP722B1_1B	TRIAE_CS42_1BL_TGACv1_030562_AA0094080	TRIAE_CS42_1BL_TGACv1_030562_AA0094080.1	502	65-490	2	o10-32i155-172o	56.26	9.13	endoplasmic reticulum membrane
TaCYP722B1_1D	TRIAE_CS42_1DL_TGACv1_062176_AA0210020	TRIAE_CS42_1DL_TGACv1_062176_AA0210020.1	504	69-490	2	o15-34i157-174o	56.3	9.25	endoplasmic reticulum membrane
TaCYP724B32_2A	TRIAE_CS42_2AL_TGACv1_093681_AA0285100	TRIAE_CS42_2AL_TGACv1_093681_AA0285100.1	476	38-464	1	i7-29o	53.31	7.41	endoplasmic reticulum membrane
TaCYP724B32_2B	TRIAE_CS42_2BL_TGACv1_131551_AA0429110	TRIAE_CS42_2BL_TGACv1_131551_AA0429110.3	488	40-461	1	i5-27o	54.6	7.21	endoplasmic reticulum membrane
TaCYP724B32_2D	TRIAE_CS42_2DL_TGACv1_159654_AA0541080	TRIAE_CS42_2DL_TGACv1_159654_AA0541080.1	478	40-466	1	i5-27o	53.55	7.41	endoplasmic reticulum membrane
TaCYP728A10_3A	TRIAE_CS42_3AL_TGACv1_194787_AA0639500	TRIAE_CS42_3AL_TGACv1_194787_AA0639500.1	489	41-463	1	i7-26o	53.6	8.14	endoplasmic reticulum membrane
TaCYP728A10_3B	TRIAE_CS42_3B_TGACv1_223979_AA0790470	TRIAE_CS42_3B_TGACv1_223979_AA0790470.1	508	41-464	1	i7-26o	56.26	6.75	endoplasmic reticulum membrane
TaCYP728A10_3D	TRIAE_CS42_3DL_TGACv1_249309_AA0844860	TRIAE_CS42_3DL_TGACv1_249309_AA0844860.1	489	41-463	1	i7-26o	53.67	8.41	endoplasmic reticulum membrane
TaCYP728A9_2A	TRIAE_CS42_2AL_TGACv1_094764_AA0302810	TRIAE_CS42_2AL_TGACv1_094764_AA0302810.1	489	41-476	1	i7-26o	53.97	8.9	endoplasmic reticulum membrane
TaCYP728A9_2D	TRIAE_CS42_2DL_TGACv1_158600_AA0522950	TRIAE_CS42_2DL_TGACv1_158600_AA0522950.1	492	44-482	1	i7-29o	54.37	9.41	endoplasmic reticulum membrane
TaCYP728B58_2A	TRIAE_CS42_2AL_TGACv1_096450_AA0319260	TRIAE_CS42_2AL_TGACv1_096450_AA0319260.1	489	35-484	1	i5-24o	54.38	9.73	endoplasmic reticulum membrane
TaCYP728B58_2B	TRIAE_CS42_2BL_TGACv1_130739_AA0417120	TRIAE_CS42_2BL_TGACv1_130739_AA0417120.1	490	35-485	2	o4-23i76-98o	54.45	9.64	endoplasmic reticulum membrane
TaCYP728B59_4B	TRIAE_CS42_4BL_TGACv1_320878_AA1050700	TRIAE_CS42_4BL_TGACv1_320878_AA1050700.2	487	35-468	0	o	54.58	9.16	endoplasmic reticulum membrane
TaCYP728B60_5D	TRIAE_CS42_5DL_TGACv1_433620_AA1417810	TRIAE_CS42_5DL_TGACv1_433620_AA1417810.1	434	8-425	0	o	48.55	9.36	endoplasmic reticulum membrane
TaCYP728B61_6A	TRIAE_CS42_6AL_TGACv1_470976_AA1499940	TRIAE_CS42_6AL_TGACv1_470976_AA1499940.1	538	85-530	1	i57-74o	60.13	7.93	endoplasmic reticulum membrane
TaCYP728B61_6B	TRIAE_CS42_6BL_TGACv1_501467_AA1617850	TRIAE_CS42_6BL_TGACv1_501467_AA1617850.1	485	34-475	2	o4-23i76-98o	53.79	9.86	endoplasmic reticulum membrane
TaCYP728B61_6D	TRIAE_CS42_6DL_TGACv1_526864_AA1693820	TRIAE_CS42_6DL_TGACv1_526864_AA1693820.2	486	34-477	2	o4-23i76-98o	53.68	9.62	endoplasmic reticulum membrane
TaCYP728B62_6D	TRIAE_CS42_6DL_TGACv1_526864_AA1693840	TRIAE_CS42_6DL_TGACv1_526864_AA1693840.1	486	35-476	2	o4-23i77-99o	53.79	9.8	endoplasmic reticulum membrane
TaCYP728C13_4A	TRIAE_CS42_4AS_TGACv1_306553_AA1010080	TRIAE_CS42_4AS_TGACv1_306553_AA1010080.1	491	37-475	1	i5-22o	55.23	9.2	endoplasmic reticulum membrane
TaCYP728C13_4B	TRIAE_CS42_4BL_TGACv1_320582_AA1043820	TRIAE_CS42_4BL_TGACv1_320582_AA1043820.2	491	37-475	1	i5-23o	54.9	9.29	endoplasmic reticulum membrane
TaCYP728C13_4D	TRIAE_CS42_4DL_TGACv1_344450_AA1147260	TRIAE_CS42_4DL_TGACv1_344450_AA1147260.1	491	37-475	2	o5-27i75-97o	55.2	9.47	endoplasmic reticulum membrane
TaCYP733A1_5B	TRIAE_CS42_5BL_TGACv1_407278_AA1355170	TRIAE_CS42_5BL_TGACv1_407278_AA1355170.1	490	40-485	2	o4-26i46-68o	54.01	8.35	endoplasmic reticulum membrane
TaCYP733A1_5D	TRIAE_CS42_5DL_TGACv1_433368_AA1411060	TRIAE_CS42_5DL_TGACv1_433368_AA1411060.1	488	41-483	2	o4-26i47-69o	53.69	8.6	endoplasmic reticulum membrane
TaCYP729A33_2A	TRIAE_CS42_2AS_TGACv1_113084_AA0350970	TRIAE_CS42_2AS_TGACv1_113084_AA0350970.1	481	46-459	0	o	53.04	9.97	endoplasmic reticulum membrane
TaCYP729A33_2B	TRIAE_CS42_2BS_TGACv1_147199_AA0479650	TRIAE_CS42_2BS_TGACv1_147199_AA0479650.1	479	56-474	2	o15-37i58-75o	52.69	7.97	endoplasmic reticulum membrane
TaCYP729A34_5A	TRIAE_CS42_5AS_TGACv1_392635_AA1262510	TRIAE_CS42_5AS_TGACv1_392635_AA1262510.1	509	78-498	1	i21-43o	56.72	9.57	endoplasmic reticulum membrane
TaCYP729A34_5B	TRIAE_CS42_5BS_TGACv1_423520_AA1378600	TRIAE_CS42_5BS_TGACv1_423520_AA1378600.1	510	79-498	1	i31-53o	56.72	9.48	endoplasmic reticulum membrane
TaCYP729A34_5D	TRIAE_CS42_5DS_TGACv1_457689_AA1488950	TRIAE_CS42_5DS_TGACv1_457689_AA1488950.2	509	78-497	1	i21-43o	56.68	9.49	endoplasmic reticulum membrane
TaCYP729A35_5D	TRIAE_CS42_5DS_TGACv1_457184_AA1483540	TRIAE_CS42_5DS_TGACv1_457184_AA1483540.1	517	78-510	2	o15-34i41-63o	57.08	8.79	endoplasmic reticulum membrane
TaCYP729A36_7D	TRIAE_CS42_7DS_TGACv1_621658_AA2022400	TRIAE_CS42_7DS_TGACv1_621658_AA2022400.1	496	55-487	1	i7-29o	54.89	9.26	endoplasmic reticulum membrane
TaCYP729A37_7D	TRIAE_CS42_7DS_TGACv1_621658_AA2022420	TRIAE_CS42_7DS_TGACv1_621658_AA2022420.1	493	51-478	1	i7-26o	54.96	8.95	endoplasmic reticulum membrane
TaCYP729A38_2B	TRIAE_CS42_2BS_TGACv1_147355_AA0482140	TRIAE_CS42_2BS_TGACv1_147355_AA0482140.1	500	52-483	2	o6-28i49-71o	56.67	9.13	endoplasmic reticulum membrane
TaCYP86A154_2A	TRIAE_CS42_2AL_TGACv1_096438_AA0319170	TRIAE_CS42_2AL_TGACv1_096438_AA0319170.1	529	27-507	1	i5-22o	58.85	7.74	endoplasmic reticulum membrane
TaCYP86A154_2B	TRIAE_CS42_2BL_TGACv1_130128_AA0404550	TRIAE_CS42_2BL_TGACv1_130128_AA0404550.1	534	27-510	1	i5-22o	59.29	7.9	endoplasmic reticulum membrane
TaCYP86A154_2D	TRIAE_CS42_2DL_TGACv1_160846_AA0554620	TRIAE_CS42_2DL_TGACv1_160846_AA0554620.1	529	27-507	1	i5-22o	58.7	7.52	endoplasmic reticulum membrane
TaCYP86A155_3A	TRIAE_CS42_3AL_TGACv1_193767_AA0619440	TRIAE_CS42_3AL_TGACv1_193767_AA0619440.1	548	39-518	1	i12-34o	61.22	8.05	endoplasmic reticulum membrane
TaCYP86A155_3B	TRIAE_CS42_3B_TGACv1_221111_AA0730650	TRIAE_CS42_3B_TGACv1_221111_AA0730650.1	550	41-520	1	i12-34o	61.52	7.85	endoplasmic reticulum membrane
TaCYP86A155_3D	TRIAE_CS42_3DL_TGACv1_250486_AA0869030	TRIAE_CS42_3DL_TGACv1_250486_AA0869030.1	509	55-479	1	i7-29o	56.93	6.44	endoplasmic reticulum membrane
TaCYP86A5_5A	TRIAE_CS42_5AS_TGACv1_392955_AA1266770	TRIAE_CS42_5AS_TGACv1_392955_AA1266770.1	395	7-363	0	o	43.66	6.59	endoplasmic reticulum membrane
TaCYP86A5_6D	TRIAE_CS42_6DL_TGACv1_528710_AA1715790	TRIAE_CS42_6DL_TGACv1_528710_AA1715790.1	584	108-552	1	i2-21o	64.65	8.09	endoplasmic reticulum membrane
TaCYP86A6_6A	TRIAE_CS42_6AL_TGACv1_472304_AA1520680	TRIAE_CS42_6AL_TGACv1_472304_AA1520680.1	542	27-509	1	i2-21o	60	7.6	endoplasmic reticulum membrane
TaCYP86B43_1A	TRIAE_CS42_1AL_TGACv1_003667_AA0051000	TRIAE_CS42_1AL_TGACv1_003667_AA0051000.1	625	57-534	0	o	69.86	7.41	endoplasmic reticulum membrane
TaCYP86B43_1B	TRIAE_CS42_1BL_TGACv1_030671_AA0097460	TRIAE_CS42_1BL_TGACv1_030671_AA0097460.2	550	57-541	0	o	61	7.79	endoplasmic reticulum membrane
TaCYP86B43_1D	TRIAE_CS42_1DL_TGACv1_064773_AA0235660	TRIAE_CS42_1DL_TGACv1_064773_AA0235660.2	549	57-540	0	o	60.87	7.73	endoplasmic reticulum membrane
TaCYP86E3_6A	TRIAE_CS42_6AL_TGACv1_471972_AA1516370	TRIAE_CS42_6AL_TGACv1_471972_AA1516370.1	326	45-326	0	o	36.02	6.98	endoplasmic reticulum membrane
TaCYP86E3_6B	TRIAE_CS42_6BL_TGACv1_499386_AA1580780	TRIAE_CS42_6BL_TGACv1_499386_AA1580780.1	550	44-499	0	o	61.09	8.09	endoplasmic reticulum membrane
TaCYP86E3_6D	TRIAE_CS42_6DL_TGACv1_526578_AA1687450	TRIAE_CS42_6DL_TGACv1_526578_AA1687450.1	516	44-499	0	o	57.01	7.97	endoplasmic reticulum membrane
TaCYP86E4P_6A	TRIAE_CS42_6AL_TGACv1_471972_AA1516380	TRIAE_CS42_6AL_TGACv1_471972_AA1516380.1	100	6-75	0	o	10.92	10.34	endoplasmic reticulum membrane
TaCYP94B77_1A	TRIAE_CS42_1AL_TGACv1_002245_AA0040020	TRIAE_CS42_1AL_TGACv1_002245_AA0040020.1	530	32-500	0	o	58.88	7.29	endoplasmic reticulum membrane
TaCYP94B77_1B	TRIAE_CS42_1BL_TGACv1_030482_AA0092100	TRIAE_CS42_1BL_TGACv1_030482_AA0092100.1	463	6-441	0	o	51.21	7.44	endoplasmic reticulum membrane
TaCYP94B77_1D	TRIAE_CS42_1DL_TGACv1_062032_AA0207790	TRIAE_CS42_1DL_TGACv1_062032_AA0207790.1	531	32-500	0	o	58.87	7.53	endoplasmic reticulum membrane
TaCYP94C104_3A	TRIAE_CS42_3AL_TGACv1_195498_AA0650260	TRIAE_CS42_3AL_TGACv1_195498_AA0650260.1	525	70-510	1	o26-48i	57.45	7.6	endoplasmic reticulum membrane
TaCYP94C104_3B	TRIAE_CS42_3B_TGACv1_220719_AA0716580	TRIAE_CS42_3B_TGACv1_220719_AA0716580.1	527	70-506	0	o	57.6	7.61	endoplasmic reticulum membrane
TaCYP94C104_3D	TRIAE_CS42_3DL_TGACv1_251922_AA0886050	TRIAE_CS42_3DL_TGACv1_251922_AA0886050.1	532	70-511	1	o25-47i	58.09	6.85	endoplasmic reticulum membrane
TaCYP94C106_1B	TRIAE_CS42_1BL_TGACv1_032188_AA0126520	TRIAE_CS42_1BL_TGACv1_032188_AA0126520.1	528	64-512	1	i21-43o	57.53	7.01	endoplasmic reticulum membrane
TaCYP94C106_1D	TRIAE_CS42_1DL_TGACv1_061267_AA0190570	TRIAE_CS42_1DL_TGACv1_061267_AA0190570.1	526	62-510	1	i21-43o	57.66	7.36	endoplasmic reticulum membrane
TaCYP94C107_2A	TRIAE_CS42_2AL_TGACv1_093741_AA0285870	TRIAE_CS42_2AL_TGACv1_093741_AA0285870.1	505	35-477	1	i12-34o	55.64	8.14	endoplasmic reticulum membrane
TaCYP94C107_2D	TRIAE_CS42_2DL_TGACv1_159658_AA0541170	TRIAE_CS42_2DL_TGACv1_159658_AA0541170.1	393	36-365	1	i13-35o	43	8.01	endoplasmic reticulum membrane
TaCYP94C107_U	TRIAE_CS42_U_TGACv1_640709_AA2070310	TRIAE_CS42_U_TGACv1_640709_AA2070310.1	331	45-328	1	i21-43o	36.69	8.06	endoplasmic reticulum membrane
TaCYP94C108_2A	TRIAE_CS42_2AL_TGACv1_096840_AA0321660	TRIAE_CS42_2AL_TGACv1_096840_AA0321660.1	506	36-478	1	i13-35o	55.8	7.62	endoplasmic reticulum membrane
TaCYP94C108_2D	TRIAE_CS42_2DL_TGACv1_158553_AA0521660	TRIAE_CS42_2DL_TGACv1_158553_AA0521660.1	533	81-503	1	i12-34o	58.72	8.14	endoplasmic reticulum membrane
TaCYP94C109_4A	TRIAE_CS42_4AL_TGACv1_289365_AA0969800	TRIAE_CS42_4AL_TGACv1_289365_AA0969800.1	509	40-501	1	i21-40o	55.75	8.28	endoplasmic reticulum membrane
TaCYP94C109_4D	TRIAE_CS42_4DS_TGACv1_361163_AA1162340	TRIAE_CS42_4DS_TGACv1_361163_AA1162340.1	501	32-492	1	i13-32o	54.92	8.39	endoplasmic reticulum membrane
TaCYP94C110_5A	TRIAE_CS42_5AL_TGACv1_374417_AA1199760	TRIAE_CS42_5AL_TGACv1_374417_AA1199760.1	508	49-476	1	i12-34o	55.85	8.02	endoplasmic reticulum membrane
TaCYP94C110_5B	TRIAE_CS42_5BL_TGACv1_404818_AA1311750	TRIAE_CS42_5BL_TGACv1_404818_AA1311750.2	508	49-476	1	i12-34o	55.82	7.73	endoplasmic reticulum membrane
TaCYP94C110_5D	TRIAE_CS42_5DL_TGACv1_433269_AA1407670	TRIAE_CS42_5DL_TGACv1_433269_AA1407670.1	497	56-465	1	i12-34o	54.66	7.96	endoplasmic reticulum membrane
TaCYP94C111_U	TRIAE_CS42_U_TGACv1_640709_AA2070330	TRIAE_CS42_U_TGACv1_640709_AA2070330.1	509	36-476	1	i13-35o	56.14	7.61	endoplasmic reticulum membrane
TaCYP94D100_4A	TRIAE_CS42_4AS_TGACv1_309066_AA1030270	TRIAE_CS42_4AS_TGACv1_309066_AA1030270.1	520	37-507	1	i5-27o	58.47	9.22	endoplasmic reticulum membrane
TaCYP94D100_4D	TRIAE_CS42_4DL_TGACv1_344666_AA1148820	TRIAE_CS42_4DL_TGACv1_344666_AA1148820.1	528	40-516	1	i5-27o	59.05	9.3	endoplasmic reticulum membrane
TaCYP94D101_5A	TRIAE_CS42_5AL_TGACv1_376547_AA1238290	TRIAE_CS42_5AL_TGACv1_376547_AA1238290.1	515	36-504	0	o	57.21	6.56	endoplasmic reticulum membrane
TaCYP94D101_5B	TRIAE_CS42_5BL_TGACv1_407926_AA1360440	TRIAE_CS42_5BL_TGACv1_407926_AA1360440.1	550	36-528	0	o	61.18	6.46	endoplasmic reticulum membrane
TaCYP94D101_5D	TRIAE_CS42_5DL_TGACv1_435476_AA1451200	TRIAE_CS42_5DL_TGACv1_435476_AA1451200.1	537	63-525	0	o	59.8	7.19	endoplasmic reticulum membrane
TaCYP94D102_5A	TRIAE_CS42_5AS_TGACv1_392841_AA1265320	TRIAE_CS42_5AS_TGACv1_392841_AA1265320.1	485	152-474	1	i2-24o	54.34	7.01	endoplasmic reticulum membrane
TaCYP94D102_5D	TRIAE_CS42_5DS_TGACv1_456502_AA1472320	TRIAE_CS42_5DS_TGACv1_456502_AA1472320.1	508	32-497	0	o	56.94	8.1	endoplasmic reticulum membrane
TaCYP94D89_3B	TRIAE_CS42_3B_TGACv1_220768_AA0718660	TRIAE_CS42_3B_TGACv1_220768_AA0718660.1	489	36-479	1	i5-27o	54.91	9.14	endoplasmic reticulum membrane
TaCYP94D90_3B	TRIAE_CS42_3B_TGACv1_220768_AA0718700	TRIAE_CS42_3B_TGACv1_220768_AA0718700.1	523	40-510	1	i5-27o	58.99	9.29	endoplasmic reticulum membrane
TaCYP94D93_2A	TRIAE_CS42_2AS_TGACv1_113278_AA0353850	TRIAE_CS42_2AS_TGACv1_113278_AA0353850.1	332	34-328	1	o5-24i	37.76	6.22	endoplasmic reticulum membrane
TaCYP94D94_2D	TRIAE_CS42_2DL_TGACv1_158087_AA0508500	TRIAE_CS42_2DL_TGACv1_158087_AA0508500.1	520	35-509	1	i5-27o	58.16	9.57	endoplasmic reticulum membrane
TaCYP94D94_U	TRIAE_CS42_U_TGACv1_640731_AA2071430	TRIAE_CS42_U_TGACv1_640731_AA2071430.1	517	31-503	1	i5-27o	58.05	9.3	endoplasmic reticulum membrane
TaCYP94D95_2D	TRIAE_CS42_2DS_TGACv1_178544_AA0597340	TRIAE_CS42_2DS_TGACv1_178544_AA0597340.1	475	7-465	0	o	53.96	7.1	endoplasmic reticulum membrane
TaCYP94D96_3A	TRIAE_CS42_3AL_TGACv1_196255_AA0658820	TRIAE_CS42_3AL_TGACv1_196255_AA0658820.1	472	30-459	0	o	52.82	5.95	endoplasmic reticulum membrane
TaCYP94D96_3B	TRIAE_CS42_3B_TGACv1_220928_AA0724210	TRIAE_CS42_3B_TGACv1_220928_AA0724210.1	511	36-499	1	i3-25o	57.69	6.13	endoplasmic reticulum membrane
TaCYP94D97_3A	TRIAE_CS42_3AL_TGACv1_196255_AA0658830	TRIAE_CS42_3AL_TGACv1_196255_AA0658830.1	513	31-498	0	o	57.45	6.32	endoplasmic reticulum membrane
TaCYP94D97_3B	TRIAE_CS42_3B_TGACv1_220928_AA0724200	TRIAE_CS42_3B_TGACv1_220928_AA0724200.1	440	33-440	1	o4-21i	49.8	5.33	endoplasmic reticulum membrane
TaCYP94D97_3D	TRIAE_CS42_3DL_TGACv1_250418_AA0867900	TRIAE_CS42_3DL_TGACv1_250418_AA0867900.1	508	36-496	1	i3-25o	56.88	6.31	endoplasmic reticulum membrane
TaCYP94D98_3A	TRIAE_CS42_3AL_TGACv1_196255_AA0658840	TRIAE_CS42_3AL_TGACv1_196255_AA0658840.1	513	74-499	0	o	57.97	6.81	endoplasmic reticulum membrane
TaCYP94D98_3B	TRIAE_CS42_3B_TGACv1_220928_AA0724190	TRIAE_CS42_3B_TGACv1_220928_AA0724190.1	515	77-502	0	o	58.09	6.95	endoplasmic reticulum membrane
TaCYP94D98_3D	TRIAE_CS42_3DL_TGACv1_250418_AA0867890	TRIAE_CS42_3DL_TGACv1_250418_AA0867890.1	335	11-328	0	o	37.53	6.12	endoplasmic reticulum membrane
TaCYP94D99_4A	TRIAE_CS42_4AS_TGACv1_307536_AA1021250	TRIAE_CS42_4AS_TGACv1_307536_AA1021250.1	521	37-511	1	i7-26o	58.73	9.12	endoplasmic reticulum membrane
TaCYP94E10_1A	TRIAE_CS42_1AL_TGACv1_001261_AA0027950	TRIAE_CS42_1AL_TGACv1_001261_AA0027950.1	529	33-508	1	i5-22o	58.45	7.56	endoplasmic reticulum membrane
TaCYP94E10_1B	TRIAE_CS42_1BL_TGACv1_030317_AA0086530	TRIAE_CS42_1BL_TGACv1_030317_AA0086530.1	563	67-542	1	i34-53o	62.21	8.31	endoplasmic reticulum membrane
TaCYP94E10_1D	TRIAE_CS42_1DL_TGACv1_061501_AA0197030	TRIAE_CS42_1DL_TGACv1_061501_AA0197030.1	560	64-539	2	o30-52i345-367o	61.82	8.34	endoplasmic reticulum membrane
TaCYP94E11_3B	TRIAE_CS42_3B_TGACv1_220952_AA0724670	TRIAE_CS42_3B_TGACv1_220952_AA0724670.1	482	27-470	0	o	53.62	7.26	endoplasmic reticulum membrane
TaCYP94E12_5D	TRIAE_CS42_5DL_TGACv1_433685_AA1419310	TRIAE_CS42_5DL_TGACv1_433685_AA1419310.1	560	99-550	1	i13-30o	62.31	7.98	endoplasmic reticulum membrane
TaCYP96AB1_4A	TRIAE_CS42_4AL_TGACv1_289867_AA0978050	TRIAE_CS42_4AL_TGACv1_289867_AA0978050.1	515	31-508	0	o	57.42	6.9	endoplasmic reticulum membrane
TaCYP96B34_5B	TRIAE_CS42_5BL_TGACv1_407527_AA1357690	TRIAE_CS42_5BL_TGACv1_407527_AA1357690.1	511	79-506	2	o4-21i34-56o	57.22	7.12	endoplasmic reticulum membrane
TaCYP96B34_5D	TRIAE_CS42_5DL_TGACv1_435318_AA1448860	TRIAE_CS42_5DL_TGACv1_435318_AA1448860.1	511	79-506	0	o	57.52	6.66	endoplasmic reticulum membrane
TaCYP96B35_5A	TRIAE_CS42_5AL_TGACv1_374906_AA1211610	TRIAE_CS42_5AL_TGACv1_374906_AA1211610.1	207	1-202	0	o	23.27	8.26	endoplasmic reticulum membrane
TaCYP96B35_5B	TRIAE_CS42_5BL_TGACv1_406705_AA1349020	TRIAE_CS42_5BL_TGACv1_406705_AA1349020.1	509	36-504	0	o	57.16	6.29	endoplasmic reticulum membrane
TaCYP96B35_5D	TRIAE_CS42_5DL_TGACv1_435252_AA1447830	TRIAE_CS42_5DL_TGACv1_435252_AA1447830.1	549	119-544	3	i12-30o40-62i146-168o	61.36	5.92	endoplasmic reticulum membrane
TaCYP96B36_4A	TRIAE_CS42_4AL_TGACv1_288978_AA0962550	TRIAE_CS42_4AL_TGACv1_288978_AA0962550.1	345	38-319	1	i12-29o	38.81	6.37	endoplasmic reticulum membrane
TaCYP96B36_4B	TRIAE_CS42_4BS_TGACv1_329140_AA1098230	TRIAE_CS42_4BS_TGACv1_329140_AA1098230.1	511	39-506	1	i12-29o	57.63	6.68	endoplasmic reticulum membrane
TaCYP96B37_4A	TRIAE_CS42_4AL_TGACv1_288955_AA0961990	TRIAE_CS42_4AL_TGACv1_288955_AA0961990.1	511	34-503	0	o	57.62	6.55	endoplasmic reticulum membrane
TaCYP96B37_4B	TRIAE_CS42_4BS_TGACv1_328166_AA1083940	TRIAE_CS42_4BS_TGACv1_328166_AA1083940.1	479	34-479	0	o	54.08	6.07	endoplasmic reticulum membrane
TaCYP96B38/39_2B-fused	TRIAE_CS42_2BL_TGACv1_132721_AA0439410	TRIAE_CS42_2BL_TGACv1_132721_AA0439410.1	761	345-756	2	o4-26i33-52o	84.99	7.68	endoplasmic reticulum membrane
TaCYP96B38_2A	TRIAE_CS42_2AL_TGACv1_094027_AA0291280	TRIAE_CS42_2AL_TGACv1_094027_AA0291280.1	516	35-511	1	i9-26o	57.46	8.08	endoplasmic reticulum membrane
TaCYP96B38_2D	TRIAE_CS42_2DL_TGACv1_159313_AA0536340	TRIAE_CS42_2DL_TGACv1_159313_AA0536340.1	451	158-446	1	i9-26o	50.53	9.19	endoplasmic reticulum membrane
TaCYP96B38v1_2B	TRIAE_CS42_2BL_TGACv1_727308_AA2170970	TRIAE_CS42_2BL_TGACv1_727308_AA2170970.1	366	5-361	0	o	40.93	6.91	endoplasmic reticulum membrane
TaCYP96B40_2B	TRIAE_CS42_2BL_TGACv1_133463_AA0442580	TRIAE_CS42_2BL_TGACv1_133463_AA0442580.1	510	34-487	2	o4-26i33-52o	56.86	7.12	endoplasmic reticulum membrane
TaCYP96B41_3B	TRIAE_CS42_3B_TGACv1_225886_AA0812680	TRIAE_CS42_3B_TGACv1_225886_AA0812680.2	514	34-509	0	o	57.8	7.19	endoplasmic reticulum membrane
TaCYP96B42_5A	TRIAE_CS42_5AL_TGACv1_377464_AA1247030	TRIAE_CS42_5AL_TGACv1_377464_AA1247030.1	511	40-506	1	i12-34o	57.82	7.51	endoplasmic reticulum membrane
TaCYP96B42_5D	TRIAE_CS42_5DL_TGACv1_432979_AA1396510	TRIAE_CS42_5DL_TGACv1_432979_AA1396510.1	510	39-505	1	i11-33o	57.58	7.59	endoplasmic reticulum membrane
TaCYP96B43_5B	TRIAE_CS42_5BL_TGACv1_405879_AA1336910	TRIAE_CS42_5BL_TGACv1_405879_AA1336910.1	512	40-507	1	i12-34o	57.75	7.05	endoplasmic reticulum membrane
TaCYP96B43_5D	TRIAE_CS42_5DL_TGACv1_432979_AA1396530	TRIAE_CS42_5DL_TGACv1_432979_AA1396530.1	512	40-507	1	i12-34o	57.75	7.76	endoplasmic reticulum membrane
TaCYP96B44_7A	TRIAE_CS42_7AS_TGACv1_570737_AA1840150	TRIAE_CS42_7AS_TGACv1_570737_AA1840150.1	518	37-510	1	o10-28i	58.85	8.18	endoplasmic reticulum membrane
TaCYP96B45_7D	TRIAE_CS42_7DS_TGACv1_621445_AA2015710	TRIAE_CS42_7DS_TGACv1_621445_AA2015710.1	454	37-402	1	o10-28i	51.28	6.53	endoplasmic reticulum membrane
TaCYP96B46_4A	TRIAE_CS42_4AL_TGACv1_289128_AA0965380	TRIAE_CS42_4AL_TGACv1_289128_AA0965380.1	434	1-426	0	o	49.65	6.49	endoplasmic reticulum membrane
TaCYP96B47_4A	TRIAE_CS42_4AL_TGACv1_288910_AA0961200	TRIAE_CS42_4AL_TGACv1_288910_AA0961200.1	434	9-426	0	o	49.38	8.11	endoplasmic reticulum membrane
TaCYP96B48_4A	TRIAE_CS42_4AL_TGACv1_288294_AA0943930	TRIAE_CS42_4AL_TGACv1_288294_AA0943930.1	514	37-506	1	o10-28i	58.48	7.34	endoplasmic reticulum membrane
TaCYP96B49_4A	TRIAE_CS42_4AL_TGACv1_291659_AA0995830	TRIAE_CS42_4AL_TGACv1_291659_AA0995830.2	492	37-484	2	o10-29i63-85o	56.09	7.79	endoplasmic reticulum membrane
TaCYP96B50_4B	TRIAE_CS42_4BL_TGACv1_320268_AA1033220	TRIAE_CS42_4BL_TGACv1_320268_AA1033220.1	517	32-507	1	o4-21i	58.31	7.8	endoplasmic reticulum membrane
TaCYP96B50_4D	TRIAE_CS42_4DL_TGACv1_342963_AA1126330	TRIAE_CS42_4DL_TGACv1_342963_AA1126330.1	549	32-420	0	o	62.15	7.16	endoplasmic reticulum membrane
TaCYP96B50_7D	TRIAE_CS42_7DS_TGACv1_624178_AA2059500	TRIAE_CS42_7DS_TGACv1_624178_AA2059500.1	518	35-511	0	o	58.97	7.59	endoplasmic reticulum membrane
TaCYP96B51_4B	TRIAE_CS42_4BL_TGACv1_321961_AA1067240	TRIAE_CS42_4BL_TGACv1_321961_AA1067240.1	533	47-521	1	i19-36o	60.25	8.2	endoplasmic reticulum membrane
TaCYP96B52_5A	TRIAE_CS42_5AL_TGACv1_375116_AA1216310	TRIAE_CS42_5AL_TGACv1_375116_AA1216310.1	561	81-551	1	i53-70o	63.27	7.17	endoplasmic reticulum membrane
TaCYP96B53_7A	TRIAE_CS42_7AS_TGACv1_570312_AA1833880	TRIAE_CS42_7AS_TGACv1_570312_AA1833880.1	462	157-450	0	o	51.99	7.67	endoplasmic reticulum membrane
TaCYP96B53_7D	TRIAE_CS42_7DS_TGACv1_623988_AA2058120	TRIAE_CS42_7DS_TGACv1_623988_AA2058120.1	462	167-450	0	o	51.97	7.91	endoplasmic reticulum membrane
TaCYP96B54_2A	TRIAE_CS42_2AS_TGACv1_112537_AA0340240	TRIAE_CS42_2AS_TGACv1_112537_AA0340240.1	558	326-548	1	i12-29o	62.96	7.15	endoplasmic reticulum membrane
TaCYP96B55_2A	TRIAE_CS42_2AS_TGACv1_112537_AA0340260	TRIAE_CS42_2AS_TGACv1_112537_AA0340260.1	515	40-505	1	i12-29o	58.3	7.74	endoplasmic reticulum membrane
TaCYP96B56_4B	TRIAE_CS42_4BL_TGACv1_320594_AA1044130	TRIAE_CS42_4BL_TGACv1_320594_AA1044130.1	560	75-545	2	o43-60i81-98o	62.61	9.07	endoplasmic reticulum membrane
TaCYP96B56_4D	TRIAE_CS42_4DL_TGACv1_343315_AA1133050	TRIAE_CS42_4DL_TGACv1_343315_AA1133050.1	589	106-575	2	o68-90i111-128o	65.97	8.88	endoplasmic reticulum membrane
TaCYP96B57_4B	TRIAE_CS42_4BL_TGACv1_322222_AA1069830	TRIAE_CS42_4BL_TGACv1_322222_AA1069830.1	507	70-496	0	o	56.57	8.47	endoplasmic reticulum membrane
TaCYP96B57_U	TRIAE_CS42_U_TGACv1_643136_AA2127730	TRIAE_CS42_U_TGACv1_643136_AA2127730.1	508	70-499	1	i5-24o	56.52	8.12	endoplasmic reticulum membrane
TaCYP96B58_5A	TRIAE_CS42_5AL_TGACv1_377261_AA1245510	TRIAE_CS42_5AL_TGACv1_377261_AA1245510.1	507	69-499	0	o	56.78	8.48	endoplasmic reticulum membrane
TaCYP96B59_3A	TRIAE_CS42_3AL_TGACv1_199190_AA0669550	TRIAE_CS42_3AL_TGACv1_199190_AA0669550.1	473	235-463	1	i7-26o	52.85	8.09	endoplasmic reticulum membrane
TaCYP96B59_3B	TRIAE_CS42_3B_TGACv1_222229_AA0760210	TRIAE_CS42_3B_TGACv1_222229_AA0760210.1	476	64-468	1	i7-24o	53.26	8.16	endoplasmic reticulum membrane
TaCYP96B59_3D	TRIAE_CS42_3DL_TGACv1_251655_AA0883560	TRIAE_CS42_3DL_TGACv1_251655_AA0883560.1	527	80-491	1	i7-24o	59.13	8.98	endoplasmic reticulum membrane
TaCYP96B60_3B	TRIAE_CS42_3B_TGACv1_224165_AA0793300	TRIAE_CS42_3B_TGACv1_224165_AA0793300.1	414	85-414	0	o	45.97	7.64	endoplasmic reticulum membrane
TaCYP96B61_3B	TRIAE_CS42_3B_TGACv1_222229_AA0760160	TRIAE_CS42_3B_TGACv1_222229_AA0760160.1	512	75-503	1	i2-24o	56.69	8.47	endoplasmic reticulum membrane
TaCYP96B62_3D	TRIAE_CS42_3DL_TGACv1_253541_AA0894880	TRIAE_CS42_3DL_TGACv1_253541_AA0894880.1	490	52-482	0	o	55	8.31	endoplasmic reticulum membrane
TaCYP96B63_3D	TRIAE_CS42_3DL_TGACv1_250163_AA0863380	TRIAE_CS42_3DL_TGACv1_250163_AA0863380.1	512	132-502	1	i2-24o	57.15	10.5	endoplasmic reticulum membrane
TaCYP96B64_3B	TRIAE_CS42_3B_TGACv1_223660_AA0785210	TRIAE_CS42_3B_TGACv1_223660_AA0785210.2	512	36-507	0	o	57.65	7.91	endoplasmic reticulum membrane
TaCYP96B65_3B	TRIAE_CS42_3B_TGACv1_225631_AA0810550	TRIAE_CS42_3B_TGACv1_225631_AA0810550.1	483	36-478	0	o	54.19	6.5	endoplasmic reticulum membrane
TaCYP96B66_7D	TRIAE_CS42_7DS_TGACv1_622964_AA2047910	TRIAE_CS42_7DS_TGACv1_622964_AA2047910.1	514	37-509	1	i5-27o	57.71	7.38	endoplasmic reticulum membrane
TaCYP96B67_2B	TRIAE_CS42_2BS_TGACv1_147740_AA0487220	TRIAE_CS42_2BS_TGACv1_147740_AA0487220.1	468	42-462	0	o	52.66	6.5	endoplasmic reticulum membrane
TaCYP96B68_2D	TRIAE_CS42_2DS_TGACv1_177277_AA0572010	TRIAE_CS42_2DS_TGACv1_177277_AA0572010.1	482	52-477	0	o	54.15	6.66	endoplasmic reticulum membrane
TaCYP96B69_2A	TRIAE_CS42_2AS_TGACv1_112414_AA0337590	TRIAE_CS42_2AS_TGACv1_112414_AA0337590.1	483	147-478	0	o	53.81	7.31	endoplasmic reticulum membrane
TaCYP96B70_2A	TRIAE_CS42_2AS_TGACv1_115445_AA0372380	TRIAE_CS42_2AS_TGACv1_115445_AA0372380.1	516	37-509	0	o	58.42	8.08	endoplasmic reticulum membrane
TaCYP96B70_2B	TRIAE_CS42_2BS_TGACv1_146300_AA0461930	TRIAE_CS42_2BS_TGACv1_146300_AA0461930.1	516	38-509	0	o	58.21	7.55	endoplasmic reticulum membrane
TaCYP96B71_2B	TRIAE_CS42_2BS_TGACv1_151766_AA0498810	TRIAE_CS42_2BS_TGACv1_151766_AA0498810.1	518	38-513	0	o	58.27	6.62	endoplasmic reticulum membrane
TaCYP96B71_2D	TRIAE_CS42_2DS_TGACv1_177336_AA0574020	TRIAE_CS42_2DS_TGACv1_177336_AA0574020.1	349	1-344	0	o	39.32	4.86	endoplasmic reticulum membrane
TaCYP96B72_3B	TRIAE_CS42_3B_TGACv1_223660_AA0785210	TRIAE_CS42_3B_TGACv1_223660_AA0785210.3	416	108-411	0	o	45.97	7.36	endoplasmic reticulum membrane
TaCYP96B73_2A	TRIAE_CS42_2AS_TGACv1_112506_AA0339540	TRIAE_CS42_2AS_TGACv1_112506_AA0339540.1	323	19-318	0	o	36.7	6.75	endoplasmic reticulum membrane
TaCYP96B74_2B	TRIAE_CS42_2BS_TGACv1_147339_AA0481930	TRIAE_CS42_2BS_TGACv1_147339_AA0481930.1	507	29-502	0	o	57.03	7.58	endoplasmic reticulum membrane
TaCYP96B74_2D	TRIAE_CS42_2DS_TGACv1_180185_AA0610350	TRIAE_CS42_2DS_TGACv1_180185_AA0610350.1	478	206-473	0	o	53.74	7.53	endoplasmic reticulum membrane
TaCYP96B75_2B	TRIAE_CS42_2BS_TGACv1_147291_AA0481220	TRIAE_CS42_2BS_TGACv1_147291_AA0481220.1	385	33-380	0	o	43.75	6.33	endoplasmic reticulum membrane
TaCYP96B76_2B	TRIAE_CS42_2BS_TGACv1_148520_AA0493420	TRIAE_CS42_2BS_TGACv1_148520_AA0493420.1	522	45-517	1	i7-29o	58.72	7.62	endoplasmic reticulum membrane
TaCYP96B77_5A	TRIAE_CS42_5AL_TGACv1_379043_AA1255450	TRIAE_CS42_5AL_TGACv1_379043_AA1255450.1	489	86-484	0	o	55.32	7.88	endoplasmic reticulum membrane
TaCYP96B78_2B	TRIAE_CS42_2BS_TGACv1_148867_AA0495440	TRIAE_CS42_2BS_TGACv1_148867_AA0495440.1	511	31-506	0	o	57.77	6.83	endoplasmic reticulum membrane
TaCYP96B78_2D	TRIAE_CS42_2DS_TGACv1_178792_AA0601010	TRIAE_CS42_2DS_TGACv1_178792_AA0601010.1	480	42-475	0	o	54.53	6.81	endoplasmic reticulum membrane
TaCYP96B79_2B	TRIAE_CS42_2BS_TGACv1_148342_AA0492410	TRIAE_CS42_2BS_TGACv1_148342_AA0492410.1	376	23-368	0	o	42.57	6.73	endoplasmic reticulum membrane
TaCYP96B80_2B	TRIAE_CS42_2BS_TGACv1_149301_AA0496700	TRIAE_CS42_2BS_TGACv1_149301_AA0496700.1	374	23-366	0	o	42.4	5.96	endoplasmic reticulum membrane
TaCYP96D10_1B	TRIAE_CS42_1BS_TGACv1_049373_AA0151060	TRIAE_CS42_1BS_TGACv1_049373_AA0151060.2	521	40-515	1	i12-34o	57.5	6.97	endoplasmic reticulum membrane
TaCYP96D10_1D	TRIAE_CS42_1DS_TGACv1_080271_AA0244950	TRIAE_CS42_1DS_TGACv1_080271_AA0244950.1	521	40-515	1	i12-34o	57.56	6.97	endoplasmic reticulum membrane
TaCYP96D10_U	TRIAE_CS42_U_TGACv1_642737_AA2122470	TRIAE_CS42_U_TGACv1_642737_AA2122470.1	387	84-385	0	o	43	5.92	endoplasmic reticulum membrane
TaCYP96D11_3A	TRIAE_CS42_3AS_TGACv1_213231_AA0706150	TRIAE_CS42_3AS_TGACv1_213231_AA0706150.1	399	2-390	0	o	45.25	8.05	endoplasmic reticulum membrane
TaCYP96D11_3B	TRIAE_CS42_3B_TGACv1_225670_AA0810910	TRIAE_CS42_3B_TGACv1_225670_AA0810910.1	512	37-503	1	i7-29o	58.24	7.56	endoplasmic reticulum membrane
TaCYP96D11_3D	TRIAE_CS42_3DS_TGACv1_273014_AA0927480	TRIAE_CS42_3DS_TGACv1_273014_AA0927480.1	466	2-457	0	o	52.95	7.66	endoplasmic reticulum membrane
TaCYP96D12_4D	TRIAE_CS42_4DL_TGACv1_344350_AA1146310	TRIAE_CS42_4DL_TGACv1_344350_AA1146310.1	516	35-507	1	i7-29o	57.77	7.83	endoplasmic reticulum membrane
TaCYP96E2_3A	TRIAE_CS42_3AS_TGACv1_211269_AA0687740	TRIAE_CS42_3AS_TGACv1_211269_AA0687740.1	518	39-509	1	i12-34o	57.5	7.68	endoplasmic reticulum membrane
TaCYP96E2_3D	TRIAE_CS42_3DS_TGACv1_271794_AA0908170	TRIAE_CS42_3DS_TGACv1_271794_AA0908170.1	517	38-509	1	i7-29o	57.43	8.63	endoplasmic reticulum membrane
TaCYP96E3_3A	TRIAE_CS42_3AS_TGACv1_211472_AA0690480	TRIAE_CS42_3AS_TGACv1_211472_AA0690480.1	519	38-510	1	i7-29o	57.59	7.99	endoplasmic reticulum membrane
TaCYP96E3_3B	TRIAE_CS42_3B_TGACv1_220634_AA0712950	TRIAE_CS42_3B_TGACv1_220634_AA0712950.1	514	38-505	1	i7-29o	57.16	8.2	endoplasmic reticulum membrane
TaCYP96E3_3D	TRIAE_CS42_3DS_TGACv1_273738_AA0933160	TRIAE_CS42_3DS_TGACv1_273738_AA0933160.1	521	38-512	1	i7-29o	57.58	6.91	endoplasmic reticulum membrane
TaCYP96E4_4A	TRIAE_CS42_4AS_TGACv1_307334_AA1019640	TRIAE_CS42_4AS_TGACv1_307334_AA1019640.1	503	34-500	1	i7-29o	56.01	8.32	endoplasmic reticulum membrane
TaCYP96E5_6B	TRIAE_CS42_6BS_TGACv1_515129_AA1667510	TRIAE_CS42_6BS_TGACv1_515129_AA1667510.1	516	38-508	1	i7-29o	57.33	8.19	endoplasmic reticulum membrane
TaCYP96E6_7D	TRIAE_CS42_7DS_TGACv1_621806_AA2026670	TRIAE_CS42_7DS_TGACv1_621806_AA2026670.1	523	38-512	1	i7-29o	58.04	7.15	endoplasmic reticulum membrane
TaCYP704A152_3A	TRIAE_CS42_3AS_TGACv1_211889_AA0695260	TRIAE_CS42_3AS_TGACv1_211889_AA0695260.2	511	31-494	1	i5-24o	57.66	8.31	endoplasmic reticulum membrane
TaCYP704A153_3A	TRIAE_CS42_3AS_TGACv1_212044_AA0697140	TRIAE_CS42_3AS_TGACv1_212044_AA0697140.1	512	36-496	1	i7-29o	58.33	7.91	endoplasmic reticulum membrane
TaCYP704A154_3A	TRIAE_CS42_3AS_TGACv1_213004_AA0704680	TRIAE_CS42_3AS_TGACv1_213004_AA0704680.1	512	36-496	1	i7-29o	58.24	6.99	endoplasmic reticulum membrane
TaCYP704A158_1A	TRIAE_CS42_1AL_TGACv1_001333_AA0028870	TRIAE_CS42_1AL_TGACv1_001333_AA0028870.1	523	41-464	1	i12-31o	58.06	6.14	endoplasmic reticulum membrane
TaCYP704A158_1B	TRIAE_CS42_1BL_TGACv1_030930_AA0103960	TRIAE_CS42_1BL_TGACv1_030930_AA0103960.1	513	41-508	1	i12-31o	57.36	6.02	endoplasmic reticulum membrane
TaCYP704A158_1D	TRIAE_CS42_1DL_TGACv1_062467_AA0214910	TRIAE_CS42_1DL_TGACv1_062467_AA0214910.1	447	3-327	0	o	49.23	6.7	endoplasmic reticulum membrane
TaCYP704A159_2A	TRIAE_CS42_2AL_TGACv1_095951_AA0316020	TRIAE_CS42_2AL_TGACv1_095951_AA0316020.1	509	35-495	0	o	57.94	6.48	endoplasmic reticulum membrane
TaCYP704A159_2B	TRIAE_CS42_2BL_TGACv1_129285_AA0376570	TRIAE_CS42_2BL_TGACv1_129285_AA0376570.1	548	74-536	0	o	62.46	8.82	endoplasmic reticulum membrane
TaCYP704A159_4D	TRIAE_CS42_4DL_TGACv1_342365_AA1111530	TRIAE_CS42_4DL_TGACv1_342365_AA1111530.4	515	35-495	0	o	58.74	6.54	endoplasmic reticulum membrane
TaCYP704A160_3A	TRIAE_CS42_3AL_TGACv1_195902_AA0655520	TRIAE_CS42_3AL_TGACv1_195902_AA0655520.2	683	39-675	1	i12-34o	75.94	9	endoplasmic reticulum membrane
TaCYP704A160_3B	TRIAE_CS42_3B_TGACv1_223432_AA0782100	TRIAE_CS42_3B_TGACv1_223432_AA0782100.1	509	41-501	1	i12-34o	56.8	6.4	endoplasmic reticulum membrane
TaCYP704A160_3D	TRIAE_CS42_3DL_TGACv1_252702_AA0891470	TRIAE_CS42_3DL_TGACv1_252702_AA0891470.1	508	39-499	1	i12-34o	56.81	6.18	endoplasmic reticulum membrane
TaCYP704A161_3A	TRIAE_CS42_3AL_TGACv1_198452_AA0668680	TRIAE_CS42_3AL_TGACv1_198452_AA0668680.1	514	40-504	2	o10-32i303-325o	57.28	6.87	endoplasmic reticulum membrane
TaCYP704A161_3D	TRIAE_CS42_3DL_TGACv1_250724_AA0872370	TRIAE_CS42_3DL_TGACv1_250724_AA0872370.1	510	38-500	1	i12-34o	57.02	6.68	endoplasmic reticulum membrane
TaCYP704A162_3B	TRIAE_CS42_3B_TGACv1_224332_AA0795370	TRIAE_CS42_3B_TGACv1_224332_AA0795370.1	648	220-633	2	o4-26i190-212o	73.47	8.24	endoplasmic reticulum membrane
TaCYP704A163_7A	TRIAE_CS42_7AS_TGACv1_569320_AA1813400	TRIAE_CS42_7AS_TGACv1_569320_AA1813400.1	523	50-515	1	i13-35o	60.39	7.16	endoplasmic reticulum membrane
TaCYP704A163_7D	TRIAE_CS42_7DS_TGACv1_623166_AA2050330	TRIAE_CS42_7DS_TGACv1_623166_AA2050330.1	524	51-516	1	i13-35o	60.44	7.48	endoplasmic reticulum membrane
TaCYP704A163_U	TRIAE_CS42_U_TGACv1_645284_AA2143870	TRIAE_CS42_U_TGACv1_645284_AA2143870.1	524	51-516	1	i13-35o	60.34	7.12	endoplasmic reticulum membrane
TaCYP704A164_3D	TRIAE_CS42_3DS_TGACv1_272158_AA0915850	TRIAE_CS42_3DS_TGACv1_272158_AA0915850.1	507	30-499	1	i5-24o	57.34	8.28	endoplasmic reticulum membrane
TaCYP704A164_U	TRIAE_CS42_U_TGACv1_641110_AA2085610	TRIAE_CS42_U_TGACv1_641110_AA2085610.1	507	30-490	1	i5-24o	58	8.52	endoplasmic reticulum membrane
TaCYP704A165_3B	TRIAE_CS42_3B_TGACv1_224332_AA0795380	TRIAE_CS42_3B_TGACv1_224332_AA0795380.1	513	37-499	2	o5-27i143-165o	58.47	7	endoplasmic reticulum membrane
TaCYP704A166_3D	TRIAE_CS42_3DS_TGACv1_272882_AA0926090	TRIAE_CS42_3DS_TGACv1_272882_AA0926090.1	514	34-500	1	i7-29o	58.58	6.97	endoplasmic reticulum membrane
TaCYP704A167_3D	TRIAE_CS42_3DS_TGACv1_272882_AA0926100	TRIAE_CS42_3DS_TGACv1_272882_AA0926100.1	510	33-497	1	i5-27o	57.81	6.39	endoplasmic reticulum membrane
TaCYP704A168_7D	TRIAE_CS42_7DS_TGACv1_623166_AA2050300	TRIAE_CS42_7DS_TGACv1_623166_AA2050300.1	523	51-517	1	i13-35o	60.36	7.22	endoplasmic reticulum membrane
TaCYP704A169_U	TRIAE_CS42_U_TGACv1_641110_AA2085620	TRIAE_CS42_U_TGACv1_641110_AA2085620.1	519	30-491	1	i5-24o	59	7.73	endoplasmic reticulum membrane
TaCYP704B12_4A	TRIAE_CS42_4AS_TGACv1_308399_AA1027760	TRIAE_CS42_4AS_TGACv1_308399_AA1027760.1	554	50-548	1	i19-41o	62.45	7.82	endoplasmic reticulum membrane
TaCYP704B12_4B	TRIAE_CS42_4BL_TGACv1_321123_AA1055760	TRIAE_CS42_4BL_TGACv1_321123_AA1055760.1	551	49-545	1	i21-43o	62.11	7.82	endoplasmic reticulum membrane
TaCYP704B12_4D	TRIAE_CS42_4DL_TGACv1_345634_AA1154040	TRIAE_CS42_4DL_TGACv1_345634_AA1154040.1	551	49-545	1	i21-43o	62.07	7.62	endoplasmic reticulum membrane
