# Supplementary material for: Comparative functional genomics analysis of cytochrome P450 gene superfamily in wheat and maize
Source: BMC Plant Biol. 2020 Mar 2;20:93. doi: 10.1186/s12870-020-2288-7 (PMC7052972; doi:10.1186/s12870-020-2288-7)
Supplement: Supplementary file 2 — Additional file 2: Table S2. Summary of identified ZmCYP450s. [file 12870_2020_2288_MOESM2_ESM.xlsx]

## Sheet: Sheet1
Table S2. Summary of identified ZmCYP450s
1Length of the TaCYP450 protein sequences
2Position of amino acid corresponding to TaCYP450 domain
3Number of transmembrane helices
4Predicted the position of the transmembrane helices separated by ' i ' if the loop is on the inside or ' o ' if it is on the outside
5Molecular weight
6Isoelectric point
CYP name	Gene ID (AGPv4.36 version, Ensembl ID)	Transcript ID (AGPv4.36 version, Ensembl ID)	Protein ID (AGPv4.36 version, Ensembl ID)	length1	P450 domain2	PredHel3	Topology4	Mw(kDa)5	pI6	Subcellular Localization
ZmCYP51H12	Zm00001d044120	Zm00001d044120_T001	Zm00001d044120_P001	494	33-486	0	o	55.4787	7.75	endoplasmic reticulum membrane
ZmCYP51H24	Zm00001d007504	Zm00001d007504_T001	Zm00001d007504_P001	524	62-508	1	o10-32i	58.2238	9.19	endoplasmic reticulum membrane
ZmCYP51H25	Zm00001d010265	Zm00001d010265_T001	Zm00001d010265_P001	498	42-486	0	o	56.5881	8.76	endoplasmic reticulum membrane
ZmCYP51G1	Zm00001d044673	Zm00001d044673_T001	Zm00001d044673_P001	490	40-480	1	i12-30o	55.624	7.63	endoplasmic reticulum membrane
ZmCYP51G22	Zm00001d023309	Zm00001d023309_T001	Zm00001d023309_P001	501	51-491	1	i21-40o	56.6602	7.41	endoplasmic reticulum membrane
ZmCYP51G23	Zm00001d049301	Zm00001d049301_T001	Zm00001d049301_P001	507	55-496	1	i21-43o	57.8399	7.34	endoplasmic reticulum membrane
ZmCYP51G35	Zm00001d049299	Zm00001d049299_T001	Zm00001d049299_P001	491	40-481	1	i7-29o	55.8216	7.5	endoplasmic reticulum membrane
ZmCYP74A18	Zm00001d034184	Zm00001d034184_T001	Zm00001d034184_P001	516	341-496	0	o	56.9363	8.24	chloroplast
ZmCYP74A38	Zm00001d034186	Zm00001d034186_T001	Zm00001d034186_P001	519	344-499	0	o	57.2226	8.24	chloroplast
ZmCYP74A39	Zm00001d013185	Zm00001d013185_T001	Zm00001d013185_P001	511	336-491	0	o	56.584	8.34	chloroplast
ZmCYP74E6	Zm00001d053586	Zm00001d053586_T001	Zm00001d053586_P001	509	306-480	0	o	55.881	8	chloroplast
ZmCYP74F2	Zm00001d054067	Zm00001d054067_T001	Zm00001d054067_P001	502	300-436	0	o	55.44	5.63	chloroplast
ZmCYP97A16	Zm00001d018488	Zm00001d018488_T003	Zm00001d018488_P003	637	134-590	0	o	69.3505	5.48	endoplasmic reticulum membrane
ZmCYP97B21	Zm00001d053782	Zm00001d053782_T006	Zm00001d053782_P006	607	86-602	0	o	68.4156	7.77	endoplasmic reticulum
ZmCYP97C19	Zm00001d029822	Zm00001d029822_T001	Zm00001d029822_P001	292	61-278	0	o	32.871	5.31	endoplasmic reticulum membrane
ZmCYP710A8	Zm00001d039384	Zm00001d039384_T001	Zm00001d039384_P001	516	48-495	0	o	57.3898	7.45	endoplasmic reticulum membrane
ZmCYP711A13	Zm00001d046207	Zm00001d046207_T001	Zm00001d046207_P001	505	42-495	1	i12-34o	55.5692	8.15	endoplasmic reticulum membrane
ZmCYP711A18	Zm00001d039697	Zm00001d039697_T002	Zm00001d039697_P002	543	40-535	1	i13-35o	60.3629	8.5	endoplasmic reticulum membrane
ZmCYP711A19	Zm00001d053569	Zm00001d053569_T001	Zm00001d053569_P001	560	46-552	1	i21-43o	61.3588	8.39	endoplasmic reticulum membrane
ZmCYP711A20P	Zm00001d041199	Zm00001d041199_T001	Zm00001d041199_P001	295	1-270	0	o	31.8896	7.52	-
ZmCYP727A4	Zm00001d007044	Zm00001d007044_T001	Zm00001d007044_P001	569	80-565	2	o15-37i50-69o	62.4657	8.38	endoplasmic reticulum
ZmCYP727A14	Zm00001d035480	Zm00001d035480_T001	Zm00001d035480_P001	233	62-209	0	o	25.5986	4.99	endoplasmic reticulum
ZmCYP71AA12	Zm00001d042047	Zm00001d042047_T001	Zm00001d042047_P001	499	48-496	1	i7-25o	54.1346	6.5	endoplasmic reticulum
ZmCYP71AB7	Zm00001d030845	Zm00001d030845_T001	Zm00001d030845_P001	525	41-514	1	i5-27o	58.2015	7.34	endoplasmic reticulum
ZmCYP71AB8	Zm00001d041741	Zm00001d041741_T001	Zm00001d041741_P001	443	260-418	1	i5-24o	49.0751	9.05	endoplasmic reticulum
ZmCYP71AB9	Zm00001d048645	Zm00001d048645_T001	Zm00001d048645_P001	522	45-512	1	i7-25o	58.3818	6.12	endoplasmic reticulum
ZmCYP71AF7	Zm00001d046603	Zm00001d046603_T001	Zm00001d046603_P001	509	36-497	1	i7-25o	56.0158	7.93	endoplasmic reticulum
ZmCYP71AK4	Zm00001d006203	Zm00001d006203_T001	Zm00001d006203_P001	505	27-492	0	o	55.2849	6	endoplasmic reticulum
ZmCYP71AK5	Zm00001d006199	Zm00001d006199_T001	Zm00001d006199_P001	506	27-492	0	o	55.1716	6.01	endoplasmic reticulum membrane
ZmCYP71AK7	Zm00001d020177	Zm00001d020177_T001	Zm00001d020177_P001	516	31-509	1	i2-21o	55.8622	8.17	endoplasmic reticulum
ZmCYP71AM4	Zm00001d052969	Zm00001d052969_T001	Zm00001d052969_P001	536	42-510	1	i7-29o	60.4848	6.7	endoplasmic reticulum
ZmCYP71AM5	Zm00001d050628	Zm00001d050628_T001	Zm00001d050628_P001	487	41-487	1	i7-29o	55.0754	5.82	endoplasmic reticulum
ZmCYP71C1v1	Zm00001d048703	Zm00001d048703_T001	Zm00001d048703_P001	530	56-522	1	i12-34o	59.2664	7.27	endoplasmic reticulum
ZmCYP71C2v2	Zm00001d048702	Zm00001d048702_T002	Zm00001d048702_P002	433	38-428	1	o20-39i	48.5719	6.27	endoplasmic reticulum
ZmCYP71C36	Zm00001d003144	Zm00001d003144_T001	Zm00001d003144_P001	540	62-534	1	i13-32o	60.2954	6.95	endoplasmic reticulum
ZmCYP71C3v2	Zm00001d048705	Zm00001d048705_T001	Zm00001d048705_P001	534	57-529	0	o	60.4846	6.4	endoplasmic reticulum
ZmCYP71C4	Zm00001d048710	Zm00001d048710_T001	Zm00001d048710_P001	542	73-538	1	i21-43o	60.3168	6.9	endoplasmic reticulum
ZmCYP71C5	Zm00001d034986	Zm00001d034986_T001	Zm00001d034986_P001	567	52-524	1	o10-32i	63.1029	7.6	endoplasmic reticulum
ZmCYP71C56	Zm00001d003142	Zm00001d003142_T001	Zm00001d003142_P001	508	38-503	0	o	56.4916	8.19	endoplasmic reticulum
ZmCYP71C57	Zm00001d003140	Zm00001d003140_T001	Zm00001d003140_P001	541	58-536	1	i12-34o	60.342	7.86	endoplasmic reticulum
ZmCYP71C58	Zm00001d004363	Zm00001d004363_T001	Zm00001d004363_P001	526	37-521	0	o	58.2935	7.68	endoplasmic reticulum
ZmCYP71C60	Zm00001d025200	Zm00001d025200_T001	Zm00001d025200_P001	553	56-536	1	i21-40o	60.1044	6.2	endoplasmic reticulum
ZmCYP71C62	Zm00001d035178	Zm00001d035178_T001	Zm00001d035178_P001	547	54-526	1	i7-29o	60.5999	8.13	endoplasmic reticulum
ZmCYP71C104	Zm00001d024515	Zm00001d024515_T001	Zm00001d024515_P001	434	5-427	0	o	46.494	5.79	endoplasmic reticulum
ZmCYP71C105	Zm00001d029184	Zm00001d029184_T001	Zm00001d029184_P001	491	66-477	2	o18-40i328-350o	54.2232	8.11	endoplasmic reticulum
ZmCYP71C114	Zm00001d035013	Zm00001d035013_T001	Zm00001d035013_P001	546	61-539	2	o23-45i96-118o	60.8851	6.14	endoplasmic reticulum
ZmCYP71E14	Zm00001d034848	Zm00001d034848_T001	Zm00001d034848_P001	554	64-538	2	o15-37i335-357o	61.4525	8.23	endoplasmic reticulum
ZmCYP71F12	Zm00001d004486	Zm00001d004486_T002	Zm00001d004486_P002	453	1-442	0	o	50.3622	7.25	endoplasmic reticulum
ZmCYP71F13	Zm00001d004506	Zm00001d004506_T001	Zm00001d004506_P001	383	1-372	0	o	42.5361	7.57	endoplasmic reticulum
ZmCYP71K14	Zm00001d015592	Zm00001d015592_T001	Zm00001d015592_P001	508	36-505	1	i7-24o	56.9611	9.11	endoplasmic reticulum
ZmCYP71K15	Zm00001d015589	Zm00001d015589_T001	Zm00001d015589_P001	487	36-476	1	i7-26o	53.5063	5.75	endoplasmic reticulum
ZmCYP71K28	Zm00001d007112	Zm00001d007112_T001	Zm00001d007112_P001	531	50-520	1	i13-32o	58.9143	7.53	endoplasmic reticulum
ZmCYP71K29	Zm00001d036762	Zm00001d036762_T001	Zm00001d036762_P001	510	40-501	1	i7-29o	56.9503	8.03	endoplasmic reticulum
ZmCYP71K30	Zm00001d049551	Zm00001d049551_T001	Zm00001d049551_P001	531	39-519	1	i7-26o	57.8198	6.72	endoplasmic reticulum
ZmCYP71P5	Zm00001d023625	Zm00001d023625_T001	Zm00001d023625_P001	526	35-509	1	i5-24o	58.6168	7.31	endoplasmic reticulum
ZmCYP71P6	Zm00001d048626	Zm00001d048626_T001	Zm00001d048626_P001	453	227-434	1	i5-27o	49.9416	6.63	endoplasmic reticulum membrane
ZmCYP71Q8	Zm00001d019414	Zm00001d019414_T001	Zm00001d019414_P001	400	5-391	0	o	45.3543	5.34	endoplasmic reticulum
ZmCYP71S3	Zm00001d003283	Zm00001d003283_T001	Zm00001d003283_P001	541	45-515	1	i13-35o	59.8366	6.07	endoplasmic reticulum
ZmCYP71T24	Zm00001d008985	Zm00001d008985_T001	Zm00001d008985_P001	505	57-492	1	i7-29o	55.1374	7.04	endoplasmic reticulum
ZmCYP71T25	Zm00001d008990	Zm00001d008990_T001	Zm00001d008990_P001	535	52-520	1	i5-27o	58.3471	7.84	endoplasmic reticulum
ZmCYP71T26	Zm00001d008987	Zm00001d008987_T001	Zm00001d008987_P001	534	51-506	1	i7-29o	57.9849	8.12	endoplasmic reticulum
ZmCYP71T28	Zm00001d039310	Zm00001d039310_T001	Zm00001d039310_P001	515	39-508	1	i5-22o	56.6132	7.32	endoplasmic reticulum
ZmCYP71T29-fusion	Zm00001d008984	Zm00001d008984_T001	Zm00001d008984_P001	1122	665-1114	0	o	126.436	6.62	cytoplasm
ZmCYP71V16	Zm00001d029613	Zm00001d029613_T001	Zm00001d029613_P001	530	35-518	0	o	58.8165	7.75	endoplasmic reticulum
ZmCYP71V17	Zm00001d047495	Zm00001d047495_T001	Zm00001d047495_P001	469	151-461	1	i5-22o	52.1228	6.75	endoplasmic reticulum
ZmCYP71V18	Zm00001d046416	Zm00001d046416_T001	Zm00001d046416_P001	477	33-469	0	o	52.9427	7.4	endoplasmic reticulum
ZmCYP71V19	Zm00001d033592	Zm00001d033592_T001	Zm00001d033592_P001	508	31-496	1	i7-26o	57.1196	8.7	endoplasmic reticulum
ZmCYP71V20P	Zm00001d047316	Zm00001d047316_T001	Zm00001d047316_P001	514	38-499	1	i5-24o	56.9685	8.41	endoplasmic reticulum
ZmCYP71V24	Zm00001d046374	Zm00001d046374_T001	Zm00001d046374_P001	429	184-421	1	i5-22o	47.9309	6.51	endoplasmic reticulum
ZmCYP71W11	Zm00001d033139	Zm00001d033139_T001	Zm00001d033139_P001	509	38-497	1	i5-27o	57.5078	8.03	endoplasmic reticulum
ZmCYP71W12	Zm00001d013759	Zm00001d013759_T001	Zm00001d013759_P001	528	45-519	1	i5-27o	58.632	8.68	endoplasmic reticulum
ZmCYP71W7	Zm00001d033152	Zm00001d033152_T001	Zm00001d033152_P001	521	41-497	0	o	57.8559	7.17	endoplasmic reticulum
ZmCYP71X20	Zm00001d015578	Zm00001d015578_T001	Zm00001d015578_P001	402	2-393	0	o	45.1421	5.49	endoplasmic reticulum
ZmCYP71X21	Zm00001d015579	Zm00001d015579_T001	Zm00001d015579_P001	512	34-499	0	o	57.4139	7.78	endoplasmic reticulum
ZmCYP71Y10	Zm00001d036763	Zm00001d036763_T001	Zm00001d036763_P001	519	37-504	1	i5-22o	57.144	6.66	endoplasmic reticulum
ZmCYP71Z9	Zm00001d014121	Zm00001d014121_T001	Zm00001d014121_P001	509	35-497	1	i5-27o	56.6621	7.89	endoplasmic reticulum
ZmCYP71Z16	Zm00001d014136	Zm00001d014136_T001	Zm00001d014136_P001	506	34-495	0	o	56.3142	6.51	endoplasmic reticulum
ZmCYP71Z18	Zm00001d014134	Zm00001d014134_T001	Zm00001d014134_P001	505	33-494	0	o	56.0208	6.9	endoplasmic reticulum
ZmCYP73A7	Zm00001d009858	Zm00001d009858_T002	Zm00001d009858_P002	501	34-495	0	o	56.9853	8.13	endoplasmic reticulum
ZmCYP73A8	Zm00001d016471	Zm00001d016471_T001	Zm00001d016471_P001	531	59-525	0	o	59.1636	8.6	endoplasmic reticulum
ZmCYP73A122	Zm00001d037849	Zm00001d037849_T003	Zm00001d037849_P003	502	34-496	0	o	56.873	8.17	endoplasmic reticulum
ZmCYP75A11	Zm00001d047424	Zm00001d047424_T001	Zm00001d047424_P001	527	46-512	0	o	56.7609	7.57	endoplasmic reticulum membrane
ZmCYP75A61	Zm00001d047425	Zm00001d047425_T001	Zm00001d047425_P001	525	47-511	0	o	56.8298	7	endoplasmic reticulum membrane
ZmCYP75B57	Zm00001d017077	Zm00001d017077_T001	Zm00001d017077_P001	515	36-501	0	o	56.4643	7.49	endoplasmic reticulum membrane
ZmCYP75B87	Zm00001d050955	Zm00001d050955_T002	Zm00001d050955_P002	855	636-841	0	o	93.8745	8.01	chloroplast
ZmCYP75B89	Zm00001d010521	Zm00001d010521_T001	Zm00001d010521_P001	535	44-519	2	o10-32i78-100o	58.3904	6.49	endoplasmic reticulum membrane
ZmCYP76H18	Zm00001d013830	Zm00001d013830_T001	Zm00001d013830_P001	502	34-492	1	i5-27o	55.5731	8.52	endoplasmic reticulum membrane
ZmCYP76H24	Zm00001d028419	Zm00001d028419_T001	Zm00001d028419_P001	499	33-491	1	i3-25o	55.5671	6.4	endoplasmic reticulum membrane
ZmCYP76H30	Zm00001d030372	Zm00001d030372_T001	Zm00001d030372_P001	495	32-488	1	i5-27o	54.7836	7.07	endoplasmic reticulum membrane
ZmCYP76L1	Zm00001d020673	Zm00001d020673_T001	Zm00001d020673_P001	432	1-422	0	o	47.5227	6.43	endoplasmic reticulum membrane
ZmCYP76AN1	Zm00001d022532	Zm00001d022532_T001	Zm00001d022532_P001	515	28-503	0	o	57.2238	7.47	endoplasmic reticulum membrane
ZmCYP76M15	Zm00001d030976	Zm00001d030976_T001	Zm00001d030976_P001	482	48-471	1	i7-29o	52.902	8.89	endoplasmic reticulum membrane
ZmCYP77A17	Zm00001d003823	Zm00001d003823_T001	Zm00001d003823_P001	529	42-521	1	i7-29o	59.4607	8.68	endoplasmic reticulum membrane
ZmCYP77B2	Zm00001d014459	Zm00001d014459_T001	Zm00001d014459_P001	500	33-487	0	o	55.6978	6.86	endoplasmic reticulum membrane
ZmCYP78A1	Zm00001d033020	Zm00001d033020_T001	Zm00001d033020_P001	548	73-538	1	i34-56o	58.4343	6.7	endoplasmic reticulum membrane
ZmCYP78A53	Zm00001d032042	Zm00001d032042_T001	Zm00001d032042_P001	557	72-539	0	o	59.7521	8.4	endoplasmic reticulum membrane
ZmCYP78A54	Zm00001d053202	Zm00001d053202_T001	Zm00001d053202_P001	543	71-514	1	i26-48o	59.4218	7.69	endoplasmic reticulum membrane
ZmCYP78A55	Zm00001d027537	Zm00001d027537_T001	Zm00001d027537_P001	546	76-530	1	i33-55o	59.3833	6.1	endoplasmic reticulum membrane
ZmCYP78A130	Zm00001d029526	Zm00001d029526_T001	Zm00001d029526_P001	515	87-510	1	i13-35o	55.7107	8.06	endoplasmic reticulum membrane
ZmCYP78A131	Zm00001d006193	Zm00001d006193_T001	Zm00001d006193_P001	561	79-538	1	i28-50o	61.0567	8.09	endoplasmic reticulum membrane
ZmCYP78A133	Zm00001d022075	Zm00001d022075_T001	Zm00001d022075_P001	520	69-507	1	i13-35o	56.0502	6.57	endoplasmic reticulum membrane
ZmCYP78A134P	Zm00001d047279	Zm00001d047279_T001	Zm00001d047279_P001	377	145-333	0	o	41.2063	9.55	endoplasmic reticulum membrane
ZmCYP79A33	Zm00001d013753	Zm00001d013753_T001	Zm00001d013753_P001	550	50-537	2	o10-32i86-105o	60.9465	8.03	endoplasmic reticulum membrane
ZmCYP79A61	Zm00001d046334	Zm00001d046334_T001	Zm00001d046334_P001	529	36-514	0	o	59.446	7.32	endoplasmic reticulum membrane
ZmCYP79A80	Zm00001d034118	Zm00001d034118_T001	Zm00001d034118_P001	641	8-465	0	o	70.8305	6.24	endoplasmic reticulum membrane
ZmCYP79A82	Zm00001d013818	Zm00001d013818_T001	Zm00001d013818_P001	468	44-456	1	i7-29o	51.5788	7.75	endoplasmic reticulum membrane
ZmCYP81A1	Zm00001d012322	Zm00001d012322_T001	Zm00001d012322_P001	520	31-506	1	i5-22o	58.7863	8.12	endoplasmic reticulum membrane
ZmCYP81A9	Zm00001d013230	Zm00001d013230_T001	Zm00001d013230_P001	445	41-427	1	i5-22o	48.9409	9.57	endoplasmic reticulum membrane
ZmCYP81A17	Zm00001d013229	Zm00001d013229_T001	Zm00001d013229_P001	412	38-395	0	o	45.3578	8.73	mitochondrion
ZmCYP81A44	Zm00001d013226	Zm00001d013226_T001	Zm00001d013226_P001	416	38-399	0	o	45.7002	8.8	endoplasmic reticulum membrane
ZmCYP81A2	Zm00001d034107	Zm00001d034107_T001	Zm00001d034107_P001	447	76-427	1	i42-59o	49.0158	8.59	mitochondrion
ZmCYP81A36	Zm00001d050323	Zm00001d050323_T001	Zm00001d050323_P001	422	56-404	1	i21-42o	46.3307	8.12	mitochondrion
ZmCYP81A39	Zm00001d034097	Zm00001d034097_T001	Zm00001d034097_P001	398	35-381	1	i5-22o	43.6711	8.57	endoplasmic reticulum
ZmCYP81N4	Zm00001d030856	Zm00001d030856_T001	Zm00001d030856_P001	530	48-513	2	o15-34i173-195o	56.7005	7.25	endoplasmic reticulum membrane
ZmCYP81N5	Zm00001d030851	Zm00001d030851_T001	Zm00001d030851_P001	518	36-501	1	i9-28o	55.6683	7.37	endoplasmic reticulum membrane
ZmCYP81L6	Zm00001d029183	Zm00001d029183_T001	Zm00001d029183_P001	523	37-506	1	i5-24o	58.7309	7	endoplasmic reticulum membrane
ZmCYP81L9	Zm00001d029194	Zm00001d029194_T001	Zm00001d029194_P001	525	37-509	1	i5-24o	58.8589	6.87	endoplasmic reticulum membrane
ZmCYP81L10	Zm00001d020340	Zm00001d020340_T001	Zm00001d020340_P001	519	33-503	1	i7-25o	58.4547	6.64	endoplasmic reticulum membrane
ZmCYP84A33v1	Zm00001d032468	Zm00001d032468_T001	Zm00001d032468_P001	208	1-195	0	o	22.7732	5.51	endoplasmic reticulum membrane
ZmCYP84A34	Zm00001d013862	Zm00001d013862_T001	Zm00001d013862_P001	532	43-519	0	o	58.3942	6	endoplasmic reticulum membrane
ZmCYP89B17	Zm00001d006649	Zm00001d006649_T001	Zm00001d006649_P001	495	29-492	0	o	55.963	7.79	endoplasmic reticulum membrane
ZmCYP89B19	Zm00001d032458	Zm00001d032458_T001	Zm00001d032458_P001	514	34-506	1	i7-25o	58.0425	8.28	endoplasmic reticulum membrane
ZmCYP89B23	Zm00001d032459	Zm00001d032459_T001	Zm00001d032459_P001	531	38-526	1	i5-22o	58.781	7.84	endoplasmic reticulum membrane
ZmCYP89B24	Zm00001d014335	Zm00001d014335_T001	Zm00001d014335_P001	526	34-520	0	o	58.7339	6.7	endoplasmic reticulum membrane
ZmCYP89C3	Zm00001d011932	Zm00001d011932_T001	Zm00001d011932_P001	523	43-509	2	o4-21i226-243o	57.5884	7.91	endoplasmic reticulum membrane
ZmCYP89C7	Zm00001d049573	Zm00001d049573_T001	Zm00001d049573_P001	520	37-513	1	i5-27o	56.933	8.59	endoplasmic reticulum membrane
ZmCYP89D1	Zm00001d026581	Zm00001d026581_T001	Zm00001d026581_P001	591	247-525	0	o	65.2638	9.69	endoplasmic reticulum membrane
ZmCYP89E13	Zm00001d039898	Zm00001d039898_T001	Zm00001d039898_P001	525	45-515	1	i7-29o	58.2802	6.76	endoplasmic reticulum membrane
ZmCYP89E14	Zm00001d014958	Zm00001d014958_T001	Zm00001d014958_P001	507	37-503	1	i5-27o	55.6462	7.73	endoplasmic reticulum membrane
ZmCYP89E15	Zm00001d039895	Zm00001d039895_T001	Zm00001d039895_P001	522	51-517	0	o	57.6756	8.07	endoplasmic reticulum membrane
ZmCYP89H1	Zm00001d003581	Zm00001d003581_T001	Zm00001d003581_P001	468	28-455	0	o	52.0111	9.61	endoplasmic reticulum membrane
ZmCYP89M2	Zm00001d023210	Zm00001d023210_T001	Zm00001d023210_P001	528	34-519	1	o5-22i	59.2659	6.77	endoplasmic reticulum membrane
ZmCYP89M1	Zm00001d023213	Zm00001d023213_T001	Zm00001d023213_P001	527	37-519	2	o10-27i214-236o	58.8846	6.74	endoplasmic reticulum membrane
ZmCYP89J5	Zm00001d049595	Zm00001d049595_T001	Zm00001d049595_P001	510	54-501	3	o4-21i156-178o193-215i	56.4694	10.59	endoplasmic reticulum membrane
ZmCYP89J6	Zm00001d049690	Zm00001d049690_T001	Zm00001d049690_P001	529	52-495	1	i13-35o	58.4244	7.41	endoplasmic reticulum membrane
ZmCYP89J7	Zm00001d035069	Zm00001d035069_T001	Zm00001d035069_P001	523	65-492	1	i3-20o	57.3155	8.52	endoplasmic reticulum membrane
ZmCYP92A1	Zm00001d005822	Zm00001d005822_T003	Zm00001d005822_P003	511	33-494	1	i5-22o	57.4656	5.73	endoplasmic reticulum membrane
ZmCYP92A92	Zm00001d005823	Zm00001d005823_T001	Zm00001d005823_P001	519	35-503	0	o	58.594	6.56	endoplasmic reticulum
ZmCYP92A94	Zm00001d005821	Zm00001d005821_T002	Zm00001d005821_P002	510	35-493	1	i7-24o	57.3584	5.89	endoplasmic reticulum membrane
ZmCYP92A95	Zm00001d005577	Zm00001d005577_T001	Zm00001d005577_P001	473	31-452	2	o4-21i62-84o	53.2665	6.06	endoplasmic reticulum
ZmCYP92A47	Zm00001d029243	Zm00001d029243_T001	Zm00001d029243_P001	525	41-506	1	i7-29o	58.3706	6.62	endoplasmic reticulum membrane
ZmCYP92A93	Zm00001d020628	Zm00001d020628_T001	Zm00001d020628_P001	517	35-501	0	o	58.3538	6.59	endoplasmic reticulum
ZmCYP92A96	Zm00001d050097	Zm00001d050097_T001	Zm00001d050097_P001	524	39-510	1	o5-27i	59.1416	7.48	endoplasmic reticulum membrane
ZmCYP92A99	Zm00001d024574	Zm00001d024574_T001	Zm00001d024574_P001	547	49-529	1	o15-34i	60.9016	8.6	endoplasmic reticulum membrane
ZmCYP92A100	Zm00001d029241	Zm00001d029241_T001	Zm00001d029241_P001	524	36-506	2	o5-23i224-243o	58.0773	7.69	endoplasmic reticulum membrane
ZmCYP92C5	Zm00001d018839	Zm00001d018839_T001	Zm00001d018839_P001	531	39-515	1	i7-29o	57.7043	6.93	endoplasmic reticulum
ZmCYP92C6	Zm00001d007918	Zm00001d007918_T001	Zm00001d007918_P001	554	33-515	1	i5-22o	60.5244	8.27	endoplasmic reticulum membrane
ZmCYP93G5	Zm00001d047452	Zm00001d047452_T001	Zm00001d047452_P001	523	40-509	1	i7-29o	57.1362	6.98	endoplasmic reticulum membrane
ZmCYP93G6	Zm00001d024943	Zm00001d024943_T001	Zm00001d024943_P001	532	52-520	0	o	58.6798	7.16	endoplasmic reticulum
ZmCYP93G7	Zm00001d024946	Zm00001d024946_T001	Zm00001d024946_P001	544	53-532	0	o	60.0341	6.9	endoplasmic reticulum
ZmCYP93G10	Zm00001d004555	Zm00001d004555_T001	Zm00001d004555_P001	544	53-532	0	o	60.0452	7.59	endoplasmic reticulum
ZmCYP93G11	Zm00001d016151	Zm00001d016151_T001	Zm00001d016151_P001	481	48-468	0	o	53.0895	8.84	endoplasmic reticulum membrane
ZmCYP93G15	Zm00001d007924	Zm00001d007924_T001	Zm00001d007924_P001	516	33-500	0	o	56.825	7.95	endoplasmic reticulum membrane
ZmCYP93F6	Zm00001d046758	Zm00001d046758_T001	Zm00001d046758_P001	507	41-314,312-482	1	i13-30o	55.4211	6.98	endoplasmic reticulum membrane
ZmCYP98A7	Zm00001d043174	Zm00001d043174_T001	Zm00001d043174_P001	513	33-494	1	i7-29o	57.6266	7.65	endoplasmic reticulum
ZmCYP98A29	Zm00001d038555	Zm00001d038555_T001	Zm00001d038555_P001	512	32-493	1	i5-23o	58.2746	8.27	endoplasmic reticulum
ZmCYP99A5	Zm00001d029519	Zm00001d029519_T001	Zm00001d029519_P001	524	36-515	1	i7-24o	58.0084	7.04	endoplasmic reticulum
ZmCYP99A22	Zm00001d048875	Zm00001d048875_T001	Zm00001d048875_P001	502	40-487	2	o5-27i112-134o	56.208	6.21	endoplasmic reticulum
ZmCYP99A23	Zm00001d048865	Zm00001d048865_T001	Zm00001d048865_P001	516	39-502	1	i7-26o	57.3942	6.02	endoplasmic reticulum
ZmCYP99A28	Zm00001d024875	Zm00001d024875_T001	Zm00001d024875_P001	544	316-534	1	i7-26o	59.9303	7.16	endoplasmic reticulum
ZmCYP703A12	Zm00001d024712	Zm00001d024712_T001	Zm00001d024712_P001	530	31-510	2	o4-21i211-230o	59.8283	6.79	endoplasmic reticulum membrane
ZmCYP701A26	Zm00001d046344	Zm00001d046344_T001	Zm00001d046344_P001	508	44-498	1	i7-29o	57.311	6.21	chloroplast membrane
ZmCYP701A43	Zm00001d046342	Zm00001d046342_T001	Zm00001d046342_P001	505	41-496	1	i7-29o	56.676	5.64	chloroplast membrane
ZmCYP706C1	Zm00001d032035	Zm00001d032035_T001	Zm00001d032035_P001	518	36-504	1	i5-27o	56.5526	6.81	endoplasmic reticulum membrane
ZmCYP706C37	Zm00001d039698	Zm00001d039698_T002	Zm00001d039698_P002	512	33-499	1	i7-24o	57.2976	7.43	endoplasmic reticulum membrane
ZmCYP72A5	Zm00001d044159	Zm00001d044159_T002	Zm00001d044159_P002	527	87-518	1	i12-34o	60.4618	8.49	endoplasmic reticulum membrane
ZmCYP72A16	Zm00001d011418	Zm00001d011418_T003	Zm00001d011418_P003	528	93-521	0	o	60.7072	8.47	endoplasmic reticulum membrane
ZmCYP72A26	Zm00001d011419	Zm00001d011419_T002	Zm00001d011419_P002	528	92-520	1	i13-35o	59.8738	8.23	endoplasmic reticulum membrane
ZmCYP72A27	Zm00001d002937	Zm00001d002937_T001	Zm00001d002937_P001	428	1-424	0	o	48.6645	6.25	endoplasmic reticulum membrane
ZmCYP72A123	Zm00001d044157	Zm00001d044157_T001	Zm00001d044157_P001	529	86-526	1	i5-27o	59.8836	7.82	endoplasmic reticulum membrane
ZmCYP72A124	Zm00001d044146	Zm00001d044146_T001	Zm00001d044146_P001	558	80-554	1	i12-34o	62.394	8.42	endoplasmic reticulum membrane
ZmCYP72A348	Zm00001d011420	Zm00001d011420_T001	Zm00001d011420_P001	546	97-543	0	o	61.0727	7.68	endoplasmic reticulum membrane
ZmCYP72A349	Zm00001d011422	Zm00001d011422_T001	Zm00001d011422_P001	547	98-541	1	i29-51o	61.1299	8.21	endoplasmic reticulum membrane
ZmCYP72A352	Zm00001d044154	Zm00001d044154_T001	Zm00001d044154_P001	390	1-382	0	o	43.7601	5.95	endoplasmic reticulum membrane
ZmCYP72A353	Zm00001d011417	Zm00001d011417_T001	Zm00001d011417_P001	563	125-553	1	i12-34o	63.2428	7.09	endoplasmic reticulum membrane
ZmCYP72A354	Zm00001d044156	Zm00001d044156_T001	Zm00001d044156_P001	350	1-344	0	o	39.955	5.45	endoplasmic reticulum membrane
ZmCYP72A356	Zm00001d008381	Zm00001d008381_T001	Zm00001d008381_P001	548	100-544	1	i19-41o	60.285	8.86	endoplasmic reticulum membrane
ZmCYP72A357	Zm00001d040232	Zm00001d040232_T001	Zm00001d040232_P001	302	1-298	0	o	32.9572	6.28	endoplasmic reticulum membrane
ZmCYP72A358	Zm00001d044147	Zm00001d044147_T001	Zm00001d044147_P001	471	148-468	0	o	52.4609	8.04	endoplasmic reticulum membrane
ZmCYP72A28v2	Zm00001d044153	Zm00001d044153_T001	Zm00001d044153_P001	578	214-574	0	o	64.7472	7.98	endoplasmic reticulum membrane
ZmCYP72A351P	Zm00001d029390	Zm00001d029390_T001	Zm00001d029390_P001	471	81-298	0	o	52.3225	5.52	cytoplasm
ZmCYP709C14	Zm00001d006947	Zm00001d006947_T001	Zm00001d006947_P001	528	78-521	1	i7-29o	59.3947	8.09	endoplasmic reticulum membrane
ZmCYP709C21	Zm00001d006948	Zm00001d006948_T001	Zm00001d006948_P001	529	78-522	1	i7-29o	59.3656	7.81	endoplasmic reticulum membrane
ZmCYP709C23	Zm00001d022262	Zm00001d022262_T001	Zm00001d022262_P001	517	77-510	1	i7-29o	57.7817	8.06	endoplasmic reticulum membrane
ZmCYP709C24	Zm00001d045063	Zm00001d045063_T001	Zm00001d045063_P001	536	69-521	1	i7-29o	58.3045	8.25	endoplasmic reticulum membrane
ZmCYP709C25	Zm00001d037089	Zm00001d037089_T001	Zm00001d037089_P001	555	90-529	2	o20-42i101-123o	61.5435	7.17	endoplasmic reticulum membrane
ZmCYP709C26	Zm00001d037091	Zm00001d037091_T001	Zm00001d037091_P001	526	82-519	1	i5-27o	57.777	8.14	endoplasmic reticulum membrane
ZmCYP709C27P	Zm00001d008931	Zm00001d008931_T001	Zm00001d008931_P001	253	1-133	0	o	28.4432	6.19	endoplasmic reticulum membrane
ZmCYP709E4	Zm00001d047418	Zm00001d047418_T002	Zm00001d047418_P002	527	79-515	0	o	59.7085	7.83	endoplasmic reticulum membrane
ZmCYP709E8	Zm00001d029288	Zm00001d029288_T001	Zm00001d029288_P001	570	83-559	1	i5-27o	64.648	8.07	endoplasmic reticulum membrane
ZmCYP709E9	Zm00001d029289	Zm00001d029289_T001	Zm00001d029289_P001	546	83-535	1	i5-27o	61.822	8.16	endoplasmic reticulum membrane
ZmCYP709H1	Zm00001d029290	Zm00001d029290_T001	Zm00001d029290_P001	526	76-520	1	i2-22o	58.7497	8.49	endoplasmic reticulum membrane
ZmCYP709H2	Zm00001d047417	Zm00001d047417_T001	Zm00001d047417_P001	541	96-532	1	o20-39i	60.3014	8.2	endoplasmic reticulum membrane
ZmCYP709D2	Zm00001d040764	Zm00001d040764_T001	Zm00001d040764_P001	523	81-514	1	i7-29o	58.8974	7.87	endoplasmic reticulum membrane
ZmCYP714B3	Zm00001d029031	Zm00001d029031_T002	Zm00001d029031_P002	528	86-514	1	i9-31o	58.6092	7.89	endoplasmic reticulum membrane
ZmCYP714B10	Zm00001d007180	Zm00001d007180_T001	Zm00001d007180_P001	512	69-502	1	i7-29o	56.0905	8.28	endoplasmic reticulum membrane
ZmCYP714C11	Zm00001d052367	Zm00001d052367_T003	Zm00001d052367_P003	1085	642-1079	2	o568-590i648-670o	121.79	5.11	endoplasmic reticulum membrane
ZmCYP714C13P	Zm00001d025641	Zm00001d025641_T001	Zm00001d025641_P001	135	1-130	0	o	14.9223	6.63	endoplasmic reticulum membrane
ZmCYP714D6	Zm00001d038511	Zm00001d038511_T001	Zm00001d038511_P001	528	87-517	1	i12-34o	58.7401	8.73	endoplasmic reticulum membrane
ZmCYP715B1	Zm00001d051863	Zm00001d051863_T001	Zm00001d051863_P001	535	70-522	1	i5-27o	59.3273	8.55	endoplasmic reticulum membrane
ZmCYP721B4	Zm00001d010319	Zm00001d010319_T001	Zm00001d010319_P001	510	83-503	1	i7-29o	57.2243	8.79	endoplasmic reticulum membrane
ZmCYP721B7	Zm00001d047615	Zm00001d047615_T001	Zm00001d047615_P001	340	170-334	1	i7-29o	37.8189	9.16	endoplasmic reticulum membrane
ZmCYP734A18b	Zm00001d046422	Zm00001d046422_T001	Zm00001d046422_P001	565	97-541	1	i20-37o	63.0708	7.83	endoplasmic reticulum membrane
ZmCYP734A19	Zm00001d039650	Zm00001d039650_T002	Zm00001d039650_P002	528	76-508	2	o4-26i47-64o	59.5984	8.99	endoplasmic reticulum membrane
ZmCYP734A35	Zm00001d053617	Zm00001d053617_T002	Zm00001d053617_P002	546	91-532	1	i13-35o	60.8944	9.04	endoplasmic reticulum membrane
ZmCYP734A36	Zm00001d015721	Zm00001d015721_T001	Zm00001d015721_P001	569	281-557	0	o	63.791	8.89	endoplasmic reticulum membrane
ZmCYP734A37	Zm00001d022351	Zm00001d022351_T001	Zm00001d022351_P001	526	88-522	1	i7-29o	59.6659	8.87	endoplasmic reticulum membrane
ZmCYP735A18	Zm00001d020418	Zm00001d020418_T001	Zm00001d020418_P001	527	77-518	1	i13-35o	59.1768	8.96	endoplasmic reticulum membrane
ZmCYP735A29	Zm00001d005729	Zm00001d005729_T001	Zm00001d005729_P001	523	74-514	1	i13-35o	58.7902	8.89	endoplasmic reticulum membrane
ZmCYP735A30	Zm00001d050371	Zm00001d050371_T001	Zm00001d050371_P001	416	1-404	0	o	46.2873	8.59	endoplasmic reticulum membrane
ZmCYP85A1	Zm00001d033180	Zm00001d033180_T001	Zm00001d033180_P001	457	35-452	1	i2-24o	51.3248	8.92	endoplasmic reticulum membrane
ZmCYP87A15	Zm00001d002626	Zm00001d002626_T001	Zm00001d002626_P001	495	40-483	1	i7-29o	56.0633	8.54	endoplasmic reticulum membrane
ZmCYP87A42	Zm00001d026083	Zm00001d026083_T001	Zm00001d026083_P001	508	67-498	2	o4-26i33-55o	56.821	7.75	endoplasmic reticulum membrane
ZmCYP87A43	Zm00001d002629	Zm00001d002629_T001	Zm00001d002629_P001	506	65-496	2	o4-26i33-55o	56.8043	7.94	endoplasmic reticulum membrane
ZmCYP87A44	Zm00001d017582	Zm00001d017582_T001	Zm00001d017582_P001	429	13-421	2	o4-26i226-248o	48.6617	8.22	endoplasmic reticulum membrane
ZmCYP87C9	Zm00001d013629	Zm00001d013629_T001	Zm00001d013629_P001	482	41-468	1	i5-24o	54.6525	7.44	endoplasmic reticulum membrane
ZmCYP87C10	Zm00001d013720	Zm00001d013720_T001	Zm00001d013720_P001	491	42-478	2	o5-27i48-70o	55.8426	7.36	endoplasmic reticulum membrane
ZmCYP87C11	Zm00001d033470	Zm00001d033470_T001	Zm00001d033470_P001	324	187-324	1	i5-27o	36.8557	9.31	endoplasmic reticulum membrane
ZmCYP87C15	Zm00001d013719	Zm00001d013719_T001	Zm00001d013719_P001	491	42-478	2	o5-27i48-70o	55.7615	7.12	endoplasmic reticulum membrane
ZmCYP88A1	Zm00001d045563	Zm00001d045563_T002	Zm00001d045563_P002	222	1-202	0	o	25.6315	8.03	endoplasmic reticulum membrane
ZmCYP88A56P	Zm00001d052107	Zm00001d052107_T001	Zm00001d052107_P001	567	53-169	1	i2-24o	62.8599	7.9	chloroplast
ZmCYP88A57	Zm00001d047830	Zm00001d047830_T002	Zm00001d047830_P002	484	43-468	0	o	55.242	8.8	endoplasmic reticulum membrane
ZmCYP90A21	Zm00001d052475	Zm00001d052475_T001	Zm00001d052475_P001	503	42-493	1	i9-31o	55.5663	8.5	endoplasmic reticulum membrane
ZmCYP90A22v1	Zm00001d004957	Zm00001d004957_T001	Zm00001d004957_P001	514	43-506	2	o10-32i224-241o	56.4812	8.77	endoplasmic reticulum membrane
ZmCYP90B14v1	Zm00001d028325	Zm00001d028325_T002	Zm00001d028325_P002	506	51-474	1	i12-31o	57.6619	8.85	endoplasmic reticulum membrane
ZmCYP90D10	Zm00001d037745	Zm00001d037745_T001	Zm00001d037745_P001	522	60-514	1	i13-35o	57.6591	8.89	endoplasmic reticulum membrane
ZmCYP90D11	Zm00001d039453	Zm00001d039453_T002	Zm00001d039453_P002	503	52-494	1	o15-34i	56.5677	8.53	endoplasmic reticulum membrane
ZmCYP707A5	Zm00001d017762	Zm00001d017762_T003	Zm00001d017762_P003	470	41-461	0	o	52.605	8.68	endoplasmic reticulum membrane
ZmCYP707A65	Zm00001d020717	Zm00001d020717_T001	Zm00001d020717_P001	499	44-472	1	i3-25o	56.0398	9.02	endoplasmic reticulum membrane
ZmCYP707A114	Zm00001d051554	Zm00001d051554_T002	Zm00001d051554_P002	475	45-466	1	i2-21o	53.1429	9.09	endoplasmic reticulum membrane
ZmCYP707A115	Zm00001d005889	Zm00001d005889_T001	Zm00001d005889_P001	544	46-515	1	i2-24o	61.0422	8.42	endoplasmic reticulum membrane
ZmCYP707A116	Zm00001d050021	Zm00001d050021_T001	Zm00001d050021_P001	504	44-474	1	i2-24o	55.7013	8.46	endoplasmic reticulum membrane
ZmCYP722B1	Zm00001d011117	Zm00001d011117_T001	Zm00001d011117_P001	550	66-542	1	i21-43o	62.4799	8.8	endoplasmic reticulum membrane
ZmCYP724B3	Zm00001d003349	Zm00001d003349_T001	Zm00001d003349_P001	459	40-457	1	i9-31o	51.4527	8.2	endoplasmic reticulum membrane
ZmCYP728B1	Zm00001d006503	Zm00001d006503_T001	Zm00001d006503_P001	494	38-477	2	o5-24i169-191o	54.903	8.52	endoplasmic reticulum membrane
ZmCYP728A7	Zm00001d014554	Zm00001d014554_T001	Zm00001d014554_P001	483	46-478	2	o10-32i89-111o	53.4801	8.7	endoplasmic reticulum membrane
ZmCYP728B31	Zm00001d021639	Zm00001d021639_T001	Zm00001d021639_P001	482	36-476	0	o	53.6405	8.53	endoplasmic reticulum membrane
ZmCYP728C14	Zm00001d048819	Zm00001d048819_T001	Zm00001d048819_P001	499	41-491	1	i2-24o	55.2108	8.98	endoplasmic reticulum membrane
ZmCYP733A1	Zm00001d034769	Zm00001d034769_T001	Zm00001d034769_P001	479	37-475	1	i2-24o	53.1633	8.4	endoplasmic reticulum membrane
ZmCYP86A34	Zm00001d012326	Zm00001d012326_T001	Zm00001d012326_P001	548	40-519	1	i13-35o	61.4117	7.24	endoplasmic reticulum membrane
ZmCYP86A35	Zm00001d017528	Zm00001d017528_T001	Zm00001d017528_P001	534	27-508	0	o	59.5666	7.04	endoplasmic reticulum membrane
ZmCYP86A36	Zm00001d042814	Zm00001d042814_T001	Zm00001d042814_P001	547	39-518	1	i12-34o	61.3787	7.55	endoplasmic reticulum membrane
ZmCYP86A97	Zm00001d002687	Zm00001d002687_T001	Zm00001d002687_P001	536	28-508	1	i5-22o	59.7386	7.81	endoplasmic reticulum membrane
ZmCYP86B21	Zm00001d013979	Zm00001d013979_T001	Zm00001d013979_P001	544	59-538	0	o	60.538	7.8	endoplasmic reticulum membrane
ZmCYP86B22	Zm00001d032651	Zm00001d032651_T001	Zm00001d032651_P001	540	54-532	0	o	60.2464	7.46	endoplasmic reticulum membrane
ZmCYP86E2	Zm00001d050977	Zm00001d050977_T001	Zm00001d050977_P001	534	85-511	0	o	58.6503	8.6	endoplasmic reticulum membrane
ZmCYP94B41	Zm00001d004664	Zm00001d004664_T001	Zm00001d004664_P001	515	29-494	0	o	56.7004	7.37	endoplasmic reticulum membrane
ZmCYP94B57	Zm00001d049201	Zm00001d049201_T001	Zm00001d049201_P001	518	30-492	1	i5-22o	57.0841	7.74	endoplasmic reticulum membrane
ZmCYP94C20	Zm00001d052530	Zm00001d052530_T001	Zm00001d052530_P001	405	58-400	1	o15-37i	43.7003	6.62	endoplasmic reticulum membrane
ZmCYP94C68	Zm00001d044703	Zm00001d044703_T001	Zm00001d044703_P001	498	43-480	0	o	54.2548	7.27	endoplasmic reticulum membrane
ZmCYP94C69	Zm00001d023400	Zm00001d023400_T002	Zm00001d023400_P002	509	39-494	1	o15-37i	55.0346	7.45	endoplasmic reticulum membrane
ZmCYP94C70	Zm00001d023413	Zm00001d023413_T001	Zm00001d023413_P001	491	28-475	0	o	53.1786	7.92	endoplasmic reticulum membrane
ZmCYP94C72	Zm00001d012304	Zm00001d012304_T001	Zm00001d012304_P001	540	43-399	1	i7-26o	58.7173	7.8	endoplasmic reticulum membrane
ZmCYP94D27	Zm00001d045188	Zm00001d045188_T001	Zm00001d045188_P001	525	38-509	1	i7-29o	59.251	7.19	endoplasmic reticulum membrane
ZmCYP94D48	Zm00001d028258	Zm00001d028258_T001	Zm00001d028258_P001	519	38-507	0	o	58.8541	8.07	endoplasmic reticulum membrane
ZmCYP94D49	Zm00001d028278	Zm00001d028278_T001	Zm00001d028278_P001	512	35-500	0	o	57.8581	8.11	endoplasmic reticulum membrane
ZmCYP94E4	Zm00001d038064	Zm00001d038064_T001	Zm00001d038064_P001	519	38-508	0	o	57.3622	8.72	endoplasmic reticulum membrane
ZmCYP94E8	Zm00001d042087	Zm00001d042087_T001	Zm00001d042087_P001	533	28-522	0	o	58.7073	8.03	endoplasmic reticulum membrane
ZmCYP96B18	Zm00001d027599	Zm00001d027599_T001	Zm00001d027599_P001	518	35-510	1	i7-26o	58.0781	7.48	endoplasmic reticulum membrane
ZmCYP96B23	Zm00001d027601	Zm00001d027601_T001	Zm00001d027601_P001	535	31-515	2	o4-21i190-212o	59.5445	6.38	endoplasmic reticulum membrane
ZmCYP96B24	Zm00001d048370	Zm00001d048370_T001	Zm00001d048370_P001	543	31-521	0	o	59.9789	5.99	endoplasmic reticulum membrane
ZmCYP96B26	Zm00001d024068	Zm00001d024068_T001	Zm00001d024068_P001	505	30-495	0	o	56.7395	7.3	endoplasmic reticulum membrane
ZmCYP96B27	Zm00001d050170	Zm00001d050170_T001	Zm00001d050170_P001	458	35-455	1	i5-24o	51.6028	6.94	endoplasmic reticulum membrane
ZmCYP96D3	Zm00001d037701	Zm00001d037701_T001	Zm00001d037701_P001	526	37-519	0	o	58.5156	7.15	endoplasmic reticulum membrane
ZmCYP96E1	Zm00001d008837	Zm00001d008837_T001	Zm00001d008837_P001	511	36-501	0	o	56.8458	7.84	endoplasmic reticulum membrane
ZmCYP704A105	Zm00001d002610	Zm00001d002610_T001	Zm00001d002610_P001	507	36-494	1	o6-25i	57.2828	7.53	endoplasmic reticulum membrane
ZmCYP704A106	Zm00001d026067	Zm00001d026067_T001	Zm00001d026067_P001	554	36-541	1	i5-24o	62.8881	7.13	endoplasmic reticulum membrane
ZmCYP704A107	Zm00001d036023	Zm00001d036023_T001	Zm00001d036023_P001	522	51-515	1	i13-35o	59.5384	7	endoplasmic reticulum membrane
ZmCYP704A108	Zm00001d029688	Zm00001d029688_T002	Zm00001d029688_P002	526	47-521	1	i13-35o	58.8148	7	endoplasmic reticulum membrane
ZmCYP704B12v1	Zm00001d027837	Zm00001d027837_T001	Zm00001d027837_P001	543	45-539	0	o	61.3088	8.13	endoplasmic reticulum membrane
