# Supplementary material for: Comparative functional genomics analysis of cytochrome P450 gene superfamily in wheat and maize
Source: BMC Plant Biol. 2020 Mar 2;20:93. doi: 10.1186/s12870-020-2288-7 (PMC7052972; doi:10.1186/s12870-020-2288-7)
Supplement: Supplementary file 11 — Additional file 11: Table S3. The distribution of maize and wheat CYP450s on chromosomes. [file 12870_2020_2288_MOESM11_ESM.xlsx]

## Sheet: Sheet1
Table S3. The distribution of maize and wheat CYP450s on chromosomes
maize CYP450 genes									wheat CYP450 genes
Chromosome	Total gene	gene clusters	number of genes in clusters	tandemly duplicated clusters	number of genes in tandemly duplicated clusters	Chr size (Mb)	gene density		Chromosome	Total gene
1	47	9	22	8	17	307.042	0.153074		1A	35
2	37	5	13	5	12	244.442	0.151365		1B	39
3	26	3	11	2	9	235.668	0.110325		1D	49
4	37	3	8	3	8	246.995	0.149801		2A	108
5	32	6	13	5	11	223.902	0.14292		2B	128
6	16	2	4	2	4	174.033	0.0919365		2D	105
7	13	0	0	0	0	182.382	0.0712791		3A	49
8	21	3	11	2	9	181.123	0.115944		3B	66
9	23	3	8	2	6	159.77	0.143957		3D	52
10	18	2	4	2	4	150.982	0.119219		4A	49
									4B	30
									4D	41
									5A	59
									5B	69
									5D	69
									6A	37
									6B	55
									6D	41
									7A	50
									7B	44
									7D	66
									U	46
