# Supplementary material for: Comparative functional genomics analysis of cytochrome P450 gene superfamily in wheat and maize
Source: BMC Plant Biol. 2020 Mar 2;20:93. doi: 10.1186/s12870-020-2288-7 (PMC7052972; doi:10.1186/s12870-020-2288-7)
Supplement: Supplementary file 13 — Additional file 13: Table S4. The Ka/Ks ratios and estimated dates for the duplication events in maize and wheat CYP450 genes. [file 12870_2020_2288_MOESM13_ESM.xlsx]

## Sheet: Sheet1
Table S4. The Ka/Ks ratios and estimated dates for the duplication events in maize and wheat CYP450 genes
cluster	maize	chrom_maize	maize	chrom_maize	Ka	Ks	Ka/Ks	Date(Mya)
cluster-a	ZmCYP96B18	chr1	ZmCYP96B23	chr1	0.2996	0.5897	0.508055	45.3615
cluster-b	ZmCYP81L6	chr1	ZmCYP81L9	chr1	0.0081	0.0274	0.29562	2.10769
cluster-c	ZmCYP92A100	chr1	ZmCYP92A47	chr1	0.2242	0.439	0.510706	33.7692
cluster-d	ZmCYP709E8	chr1	ZmCYP709E9	chr1	0.0129	0.0396	0.325758	3.04615
cluster-d	ZmCYP709E8	chr1	ZmCYP709H1	chr1	0.4879	1.1661	0.418403	89.7
cluster-d	ZmCYP709E9	chr1	ZmCYP709H1	chr1	0.4929	1.1071	0.445217	85.1615
cluster-e	ZmCYP81N5	chr1	ZmCYP81N4	chr1	0.1618	0.3953	0.409309	30.4077
cluster-g	ZmCYP89B19	chr1	ZmCYP89B23	chr1	0.2109	0.616	0.34237	47.3846
cluster-h	ZmCYP81A39	chr1	ZmCYP81A2	chr1	0.2509	0.4463	0.562178	34.3308
cluster-i	ZmCYP74A18	chr1	ZmCYP74A38	chr1	0.0053	0.0049	1.08163	0.376923
cluster-j	ZmCYP87A15	chr2	ZmCYP87A43	chr2	0.3079	1.0903	0.282399	83.8692
cluster-k	ZmCYP71C57	chr2	ZmCYP71C56	chr2	0.1987	0.6885	0.288598	52.9615
cluster-k	ZmCYP71C57	chr2	ZmCYP71C36	chr2	0.1951	0.5553	0.351342	42.7154
cluster-k	ZmCYP71C56	chr2	ZmCYP71C36	chr2	0.2018	0.6686	0.301825	51.4308
cluster-l	ZmCYP92A94	chr2	ZmCYP92A1	chr2	0.0542	0.09	0.602222	6.92308
cluster-l	ZmCYP92A94	chr2	ZmCYP92A92	chr2	0.2338	0.6366	0.367264	48.9692
cluster-l	ZmCYP92A1	chr2	ZmCYP92A92	chr2	0.2494	0.6327	0.394184	48.6692
cluster-m	ZmCYP71AK5	chr2	ZmCYP71AK4	chr2	0.034	0.0883	0.385051	6.79231
cluster-n	ZmCYP709C14	chr2	ZmCYP709C21	chr2	0.0105	0.0493	0.212982	3.79231
cluster-p	ZmCYP89E15	chr3	ZmCYP89E13	chr3	0.1924	0.4164	0.462056	32.0308
cluster-q	ZmCYP72A124	chr3	ZmCYP72A358	chr3	0.2534	0.5473	0.463	42.1
cluster-q	ZmCYP72A124	chr3	ZmCYP72A28v2	chr3	0.3144	0.624	0.503846	48
cluster-q	ZmCYP72A124	chr3	ZmCYP72A352	chr3	0.2929	0.7632	0.383779	58.7077
cluster-q	ZmCYP72A124	chr3	ZmCYP72A354	chr3	0.2805	0.6687	0.419471	51.4385
cluster-q	ZmCYP72A124	chr3	ZmCYP72A123	chr3	0.3474	0.797	0.435885	61.3077
cluster-q	ZmCYP72A124	chr3	ZmCYP72A5	chr3	0.3217	2.0558	0.156484	158.138
cluster-q	ZmCYP72A358	chr3	ZmCYP72A28v2	chr3	0.3109	0.7184	0.432767	55.2615
cluster-q	ZmCYP72A358	chr3	ZmCYP72A352	chr3	0.3987	0.8495	0.469335	65.3462
cluster-q	ZmCYP72A358	chr3	ZmCYP72A354	chr3	0.3169	0.7918	0.400227	60.9077
cluster-q	ZmCYP72A358	chr3	ZmCYP72A123	chr3	0.3538	0.8022	0.441037	61.7077
cluster-q	ZmCYP72A358	chr3	ZmCYP72A5	chr3	0.3589	1.642	0.218575	126.308
cluster-q	ZmCYP72A28v2	chr3	ZmCYP72A352	chr3	0.2641	0.751	0.351664	57.7692
cluster-q	ZmCYP72A28v2	chr3	ZmCYP72A354	chr3	0.2744	0.6139	0.446978	47.2231
cluster-q	ZmCYP72A28v2	chr3	ZmCYP72A123	chr3	0.3189	0.62	0.514355	47.6923
cluster-q	ZmCYP72A28v2	chr3	ZmCYP72A5	chr3	0.3073	2.4624	0.124797	189.415
cluster-q	ZmCYP72A352	chr3	ZmCYP72A354	chr3	0.2406	0.8185	0.293952	62.9615
cluster-q	ZmCYP72A352	chr3	ZmCYP72A123	chr3	0.1596	0.6831	0.233641	52.5462
cluster-q	ZmCYP72A352	chr3	ZmCYP72A5	chr3	0.2447	3.3157	0.0738004	255.054
cluster-q	ZmCYP72A354	chr3	ZmCYP72A123	chr3	0.2222	0.7874	0.282195	60.5692
cluster-q	ZmCYP72A354	chr3	ZmCYP72A5	chr3	0.2171	n.a	-	-
cluster-q	ZmCYP72A123	chr3	ZmCYP72A5	chr3	0.2966	2.5619	0.115773	197.069
cluster-r	ZmCYP71C2v2	chr4	ZmCYP71C1v1	chr4	0.2848	0.5612	0.507484	43.1692
cluster-r	ZmCYP71C2v2	chr4	ZmCYP71C3v2	chr4	0.3027	0.5227	0.579108	40.2077
cluster-r	ZmCYP71C2v2	chr4	ZmCYP71C4	chr4	0.3819	0.7181	0.53182	55.2385
cluster-r	ZmCYP71C1v1	chr4	ZmCYP71C3v2	chr4	0.3519	0.5032	0.699324	38.7077
cluster-r	ZmCYP71C1v1	chr4	ZmCYP71C4	chr4	0.3964	0.5889	0.673119	45.3
cluster-r	ZmCYP71C3v2	chr4	ZmCYP71C4	chr4	0.4695	0.6455	0.727343	49.6538
cluster-s	ZmCYP99A23	chr4	ZmCYP99A22	chr4	0.0229	0.0676	0.338757	5.2
cluster-t	ZmCYP51G35	chr4	ZmCYP51G23	chr4	0.0447	0.1208	0.370033	9.29231
cluster-u	ZmCYP81A44	chr5	ZmCYP81A17	chr5	0.0077	0.0093	0.827957	0.715385
cluster-u	ZmCYP81A44	chr5	ZmCYP81A9	chr5	0.2212	0.4561	0.484981	35.0846
cluster-u	ZmCYP81A17	chr5	ZmCYP81A9	chr5	0.2176	0.4462	0.487674	34.3231
cluster-v	ZmCYP87C15	chr5	ZmCYP87C10	chr5	0.0076	0.0272	0.279412	2.09231
cluster-x	ZmCYP71Z18	chr5	ZmCYP71Z16	chr5	0.0528	0.1445	0.365398	11.1154
cluster-y	ZmCYP71X20	chr5	ZmCYP71X21	chr5	0.2107	0.9051	0.232792	69.6231
cluster-z	ZmCYP71K15	chr5	ZmCYP71K14	chr5	0.2521	0.6118	0.412063	47.0615
cluster-aa	ZmCYP71K29	chr6	ZmCYP71Y10	chr6	0.3903	0.7497	0.520608	57.6692
cluster-ab	ZmCYP709C25	chr6	ZmCYP709C26	chr6	0.0978	0.2262	0.432361	17.4
cluster-ac	ZmCYP71T29-fusion	chr8	ZmCYP71T24	chr8	0.3272	0.5912	0.553451	45.4769
cluster-ac	ZmCYP71T29-fusion	chr8	ZmCYP71T26	chr8	0.3157	0.6616	0.477177	50.8923
cluster-ac	ZmCYP71T29-fusion	chr8	ZmCYP71T25	chr8	0.3298	0.6529	0.505131	50.2231
cluster-ac	ZmCYP71T24	chr8	ZmCYP71T26	chr8	0.0331	0.0649	0.510015	4.99231
cluster-ac	ZmCYP71T24	chr8	ZmCYP71T25	chr8	0.0288	0.0948	0.303797	7.29231
cluster-ac	ZmCYP71T26	chr8	ZmCYP71T25	chr8	0.0391	0.116	0.337069	8.92308
cluster-ad	ZmCYP72A353	chr8	ZmCYP72A16	chr8	0.2792	2.9291	0.0953194	225.315
cluster-ad	ZmCYP72A353	chr8	ZmCYP72A26	chr8	0.2918	0.9921	0.294124	76.3154
cluster-ad	ZmCYP72A353	chr8	ZmCYP72A348	chr8	0.3434	1.0145	0.338492	78.0385
cluster-ad	ZmCYP72A353	chr8	ZmCYP72A349	chr8	0.317	0.9519	0.333018	73.2231
cluster-ad	ZmCYP72A16	chr8	ZmCYP72A26	chr8	0.2996	2.9987	0.09991	230.669
cluster-ad	ZmCYP72A16	chr8	ZmCYP72A348	chr8	0.3239	n.a	-	-
cluster-ad	ZmCYP72A16	chr8	ZmCYP72A349	chr8	0.307	n.a	-	-
cluster-ad	ZmCYP72A26	chr8	ZmCYP72A348	chr8	0.1756	0.5806	0.302446	44.6615
cluster-ad	ZmCYP72A26	chr8	ZmCYP72A349	chr8	0.2839	0.6732	0.421717	51.7846
cluster-ad	ZmCYP72A348	chr8	ZmCYP72A349	chr8	0.3217	0.7101	0.453035	54.6231
cluster-af	ZmCYP701A43	chr9	ZmCYP701A26	chr9	0.1025	0.4694	0.218364	36.1077
cluster-ah	ZmCYP709H2	chr9	ZmCYP709E4	chr9	0.5724	1.414	0.404809	108.769
cluster-ah	ZmCYP75A11	chr9	ZmCYP75A61	chr9	0.0433	0.1693	0.255759	13.0231
cluster-ai	ZmCYP89M2	chr10	ZmCYP89M1	chr10	0.0874	0.135	0.647407	10.3846
cluster-aj	ZmCYP93G6	chr10	ZmCYP93G7	chr10	0.0584	0.197	0.296447	15.1538
collinear pair	maize	chrom_maize	maize	chrom_maize	Ka	Ks	Ka/Ks	Date(Mya)
1	ZmCYP74A38	chr1	ZmCYP74A39	chr5	0.0253	0.1228	0.206026	9.44615
2	ZmCYP71W11	chr1	ZmCYP71W12	chr5	0.3098	0.6234	0.496952	47.9538
3	ZmCYP71Y10	chr6	ZmCYP71AF7	chr5	0.3148	0.7474	0.421193	57.4923
4	ZmCYP75B57	chr5	ZmCYP75B87	chr4	0.0188	0.1404	0.133903	10.8
5	ZmCYP78A53	chr1	ZmCYP78A54	chr4	0.0644	0.189	0.340741	14.5385
6	ZmCYP92A1	chr2	ZmCYP92A93	chr7	0.2491	0.662	0.376284	50.9231
7	ZmCYP92C5	chr7	ZmCYP92C6	chr2	0.1538	0.3133	0.490903	24.1
8	ZmCYP98A7	chr3	ZmCYP98A29	chr6	0.1455	0.8055	0.180633	61.9615
9	ZmCYP72A5	chr3	ZmCYP72A353	chr8	0.2916	1.7837	0.16348	137.208
10	ZmCYP72A356	chr8	ZmCYP72A357	chr3	0.0989	0.2766	0.357556	21.2769
11	ZmCYP709E9	chr1	ZmCYP709C14	chr2	0.3728	0.8756	0.425765	67.3538
12	ZmCYP709E4	chr9	ZmCYP709C23	chr7	0.4386	1.3579	0.322999	104.454
13	ZmCYP709E4	chr9	ZmCYP709E9	chr1	0.2901	0.8732	0.332226	67.1692
14	ZmCYP709C24	chr9	ZmCYP709C25	chr6	0.0945	0.1783	0.530006	13.7154
15	ZmCYP735A18	chr7	ZmCYP735A30	chr4	0.1875	0.4921	0.38102	37.8538
16	ZmCYP87A42	chr10	ZmCYP87A43	chr2	0.018	0.1916	0.0939457	14.7385
17	ZmCYP87A42	chr10	ZmCYP87A44	chr5	0.1125	0.6078	0.185094	46.7538
18	ZmCYP87C9	chr5	ZmCYP87C11	chr1	0.1959	0.4969	0.394244	38.2231
19	ZmCYP90A21	chr4	ZmCYP90A22v1	chr2	0.066	0.2657	0.2484	20.4385
20	ZmCYP90D10	chr6	ZmCYP90D11	chr3	0.2153	0.7923	0.271741	60.9462
21	ZmCYP707A114	chr4	ZmCYP707A5	chr5	0.0355	0.1007	0.352532	7.74615
22	ZmCYP707A65	chr7	ZmCYP707A115	chr2	0.0723	0.1752	0.412671	13.4769
23	ZmCYP707A65	chr7	ZmCYP707A116	chr4	0.2484	0.5978	0.415524	45.9846
24	ZmCYP86A34	chr8	ZmCYP86A36	chr3	0.0214	0.1167	0.183376	8.97692
25	ZmCYP86B21	chr5	ZmCYP86B22	chr1	0.0444	0.1585	0.280126	12.1923
26	ZmCYP94C20	chr4	ZmCYP94C69	chr10	0.0718	0.2752	0.260901	21.1692
27	ZmCYP96B23	chr1	ZmCYP96B24	chr9	0.0626	0.2273	0.275407	17.4846
28	ZmCYP704A105	chr2	ZmCYP704A106	chr10	0.1143	0.2976	0.384073	22.8923
29	ZmCYP704A106	chr10	ZmCYP704A108	chr1	0.4035	0.6704	0.601879	51.5692
collinear pair	maize	chrom_maize	rice	chrom_rice	Ka	Ks	Ka/Ks	Date(Mya)
1	ZmCYP51H25	chr8	OsCYP51H7P	chr5	0.3071	1.2539	0.244916	96.4538
2	ZmCYP51G35	chr4	OsCYP51G1	chr11	0.1698	0.8132	0.208805	62.5538
3	ZmCYP74A38	chr1	OsCYP74A4	chr3	0.0742	0.3376	0.219787	25.9692
4	ZmCYP74A39	chr5	OsCYP74A4	chr3	0.0771	0.3879	0.198763	29.8385
5	ZmCYP74E6	chr4	OsCYP74E2	chr2	0.1565	0.3225	0.485271	24.8077
6	ZmCYP74F2	chr4	OsCYP74F1	chr2	0.1732	0.3943	0.44	30.33
7	ZmCYP97A16	chr5	OsCYP97A4	chr2	0.0885	0.6152	0.143856	47.3231
8	ZmCYP97B21	chr4	OsCYP97B4	chr2	0.0702	0.602	0.116611	46.3077
9	ZmCYP97C19	chr1	OsCYP97C2	chr10	0.2117	0.6534	0.323998	50.2615
10	ZmCYP710A8	chr3	OsCYP710A6	chr1	0.1396	0.4965	0.281168	38.1923
11	ZmCYP711A13	chr9	OsCYP711A6	chr6	0.1809	0.5333	0.339209	41.0231
12	ZmCYP711A19	chr4	OsCYP711A5	chr2	0.1174	0.4253	0.27604	32.7154
13	ZmCYP727A4	chr2	OsCYP727A1	chr7	0.1865	0.6106	0.305437	46.9692
14	ZmCYP71AA12	chr3	OsCYP71AA2	chr1	0.2765	1.1343	0.243763	87.2538
15	ZmCYP71AF7	chr9	OsCYP71Y7	chr6	0.3875	0.7985	0.485285	61.4231
16	ZmCYP71AK5	chr2	OsCYP78A16	chr9	0.7368	1.1807	0.624037	90.8231
17	ZmCYP71C5	chr6	OsCYP71C17	chr8	0.3572	0.9832	0.363303	75.6308
18	ZmCYP71C114	chr6	OsCYP71C17	chr8	0.401	1.5033	0.266746	115.638
19	ZmCYP71E14	chr1	OsCYP71E4	chr3	0.3669	0.7434	0.493543	57.1846
20	ZmCYP71P5	chr10	OsCYP71P1	chr12	0.0637	0.4174	0.152611	32.1077
21	ZmCYP71Q8	chr7	OsCYP71Q1	chr7	0.2006	0.5541	0.362029	42.6231
22	ZmCYP71S3	chr2	OsCYP71S1	chr4	0.239	0.4782	0.499791	36.7846
23	ZmCYP71Y10	chr6	OsCYP71Y7	chr6	0.2241	0.4694	0.477418	36.1077
24	ZmCYP71Z16	chr5	OsCYP71Z8	chr10	0.3089	0.9825	0.314402	75.5769
25	ZmCYP73A8	chr5	OsCYP73A40	chr2	0.106	0.4054	0.26147	31.1846
26	ZmCYP75A61	chr9	OsCYP75A11	chr3	0.1049	0.3766	0.278545	28.9692
27	ZmCYP76H24	chr1	OsCYP76H4	chr3	0.1763	0.5006	0.352177	38.5077
28	ZmCYP76L1	chr7	OsCYP76M1	chr8	0.4337	0.7897	0.549196	60.7462
29	ZmCYP76L1	chr7	OsCYP76L1	chr9	0.1668	0.4698	0.355045	36.1385
30	ZmCYP77B2	chr5	OsCYP77B2	chr6	0.0677	0.3607	0.187691	27.7462
31	ZmCYP78A1	chr1	OsCYP78A11	chr10	0.0994	0.4065	0.244526	31.2692
32	ZmCYP78A53	chr1	OsCYP78A15	chr8	0.1475	0.507	0.290927	39
33	ZmCYP78A53	chr1	OsCYP71T8	chr9	0.6456	1.0581	0.61015	81.3923
34	ZmCYP78A54	chr4	OsCYP78A15	chr8	0.1282	0.518	0.24749	39.8462
35	ZmCYP78A54	chr4	OsCYP71T8	chr9	0.6674	1.2476	0.534947	95.9692
36	ZmCYP78A55	chr1	OsCYP78A17	chr3	0.0866	0.304	0.284868	23.3846
37	ZmCYP78A131	chr2	OsCYP78A15	chr8	0.1742	0.6823	0.255313	52.4846
38	ZmCYP78A131	chr2	OsCYP71T8	chr9	0.6612	1.177	0.561767	90.5385
39	ZmCYP78A131	chr2	OsCYP78A16	chr9	0.1252	0.5044	0.248216	38.8
40	ZmCYP78A133	chr7	OsCYP78A12	chr3	0.2129	0.5304	0.401395	40.8
41	ZmCYP78A133	chr7	OsCYP78A13	chr7	0.1539	0.4686	0.328425	36.0462
42	ZmCYP78A134P	chr9	OsCYP78A12	chr3	0.1878	0.4961	0.378553	38.1615
43	ZmCYP78A134P	chr9	OsCYP78A13	chr7	0.2494	0.5973	0.417546	45.9462
44	ZmCYP79A82	chr5	OsCYP71E6P	chr3	1.0319	1.3493	0.764767	103.792
45	ZmCYP81N4	chr1	OsCYP81P1	chr12	0.5521	1.0539	0.523864	81.0692
46	ZmCYP84A34	chr5	OsCYP84A5	chr10	0.0993	0.3859	0.257321	29.6846
47	ZmCYP89C7	chr4	OsCYP89C8P	chr8	0.4448	0.7109	0.625686	54.6846
48	ZmCYP89E14	chr5	OsCYP89E1	chr2	0.2195	0.4188	0.524117	32.2154
49	ZmCYP92A1	chr2	OsCYP92A12	chr8	0.294	0.7395	0.397566	56.8846
50	ZmCYP92A1	chr2	OsCYP92A7	chr9	0.2826	1.0585	0.266982	81.4231
51	ZmCYP92A93	chr7	OsCYP92A12	chr8	0.1878	0.4962	0.378476	38.1692
52	ZmCYP92A93	chr7	OsCYP92A7	chr9	0.1765	0.914	0.193107	70.3077
53	ZmCYP92A96	chr4	OsCYP92A12	chr8	0.1658	0.3974	0.417212	30.5692
54	ZmCYP93G7	chr10	OsCYP93G1v1	chr4	0.1812	0.5439	0.333149	41.8385
55	ZmCYP93G10	chr2	OsCYP93G1v1	chr4	0.1885	0.5282	0.356872	40.6308
56	ZmCYP93F6	chr9	OsCYP93F1	chr6	0.1092	0.4037	0.270498	31.0538
57	ZmCYP98A7	chr3	OsCYP98A4v1	chr5	0.1677	0.6786	0.247126	52.2
58	ZmCYP98A29	chr6	OsCYP98A4v1	chr5	0.0669	0.5338	0.125328	41.0615
59	ZmCYP701A26	chr9	OsCYP701A9	chr6	0.2468	1.0047	0.245645	77.2846
60	ZmCYP72A5	chr3	OsCYP72A24	chr1	0.3153	2.8651	0.110049	220.392
61	ZmCYP72A353	chr8	OsCYP72A24	chr1	0.3186	1.075	0.296372	82.6923
62	ZmCYP709C14	chr2	OsCYP709C11	chr6	0.5911	2.499	0.236535	192.231
63	ZmCYP709C14	chr2	OsCYP714C2	chr12	0.2825	0.5332	0.52982	41.0154
64	ZmCYP709C23	chr7	OsCYP714B2	chr3	0.5438	3.1252	0.174005	240.4
65	ZmCYP709C23	chr7	OsCYP714B1	chr7	0.2711	0.4841	0.560008	37.2385
66	ZmCYP709E4	chr9	OsCYP714C16P	chr11	0.2229	1.1231	0.198469	86.3923
67	ZmCYP709E4	chr9	OsCYP714C2	chr12	0.4976	1.3177	0.377628	101.362
68	ZmCYP709E9	chr1	OsCYP714C16P	chr11	0.334	1.669	0.20012	128.385
69	ZmCYP709E9	chr1	OsCYP714C2	chr12	0.4234	0.9014	0.469714	69.3385
70	ZmCYP714D6	chr6	OsCYP714D1	chr5	0.1381	0.4145	0.333172	31.8846
71	ZmCYP715B1	chr4	OsCYP715B1	chr2	0.183	0.5607	0.326378	43.1308
72	ZmCYP721B4	chr8	OsCYP721B2	chr5	0.1665	0.6949	0.239603	53.4538
73	ZmCYP734A35	chr4	OsCYP734A2	chr2	0.1055	0.3977	0.265275	30.5923
74	ZmCYP734A37	chr7	OsCYP734A5	chr7	0.1742	0.4157	0.419052	31.9769
75	ZmCYP735A18	chr7	OsCYP735A3	chr8	0.7416	1.9032	0.38966	146.4
76	ZmCYP735A18	chr7	OsCYP735A4	chr9	0.6182	1.1674	0.529553	89.8
77	ZmCYP735A29	chr2	OsCYP735A3	chr8	0.7892	1.8191	0.433841	139.931
78	ZmCYP735A30	chr4	OsCYP735A3	chr8	1.0832	2.7367	0.395805	210.515
79	ZmCYP85A1	chr1	OsCYP85A1	chr3	0.0979	0.563	0.17389	43.3077
80	ZmCYP87A42	chr10	OsCYP87A5	chr2	0.1174	0.6289	0.186675	48.3769
81	ZmCYP87A42	chr10	OsCYP87A4	chr4	0.3143	0.9818	0.320126	75.5231
82	ZmCYP87A43	chr2	OsCYP87A4	chr4	0.3181	0.875	0.363543	67.3077
83	ZmCYP87A44	chr5	OsCYP87A5	chr2	0.0734	0.4186	0.175346	32.2
84	ZmCYP87C9	chr5	OsCYP87C2	chr3	0.2513	1.3597	0.18482	104.592
85	ZmCYP87C11	chr1	OsCYP87C2	chr3	0.301	1.5884	0.189499	122.185
86	ZmCYP88A1	chr9	OsCYP88A5	chr6	0.0814	0.9848	0.0826564	75.7538
87	ZmCYP90A21	chr4	OsCYP90A3	chr11	0.1156	0.6969	0.165877	53.6077
88	ZmCYP90A21	chr4	OsCYP90A19	chr12	0.1133	0.7043	0.160869	54.1769
89	ZmCYP90A22v1	chr2	OsCYP90A3	chr11	0.1178	0.7147	0.164824	54.9769
90	ZmCYP90A22v1	chr2	OsCYP90A19	chr12	0.1241	0.6867	0.180719	52.8231
91	ZmCYP90B14v1	chr1	OsCYP90B2	chr3	0.064	0.4923	0.130002	37.8692
92	ZmCYP90D10	chr6	OsCYP90D2	chr1	0.2143	0.8337	0.257047	64.1308
93	ZmCYP90D10	chr6	OsCYP90D3	chr5	0.1061	0.6933	0.153036	53.3308
94	ZmCYP90D11	chr3	OsCYP90D2	chr1	0.1141	0.4226	0.269995	32.5077
95	ZmCYP90D11	chr3	OsCYP90D3	chr5	0.1416	0.8736	0.162088	67.2
96	ZmCYP707A5	chr5	OsCYP707A5	chr2	0.0957	0.3752	0.255064	28.8615
97	ZmCYP707A65	chr7	OsCYP707A6	chr8	0.187	0.5139	0.363884	39.5308
98	ZmCYP707A65	chr7	OsCYP707A37	chr9	0.1241	0.3595	0.345202	27.6538
99	ZmCYP707A114	chr4	OsCYP707A5	chr8	0.1017	0.3838	0.264982	29.5231
100	ZmCYP707A115	chr2	OsCYP707A6	chr8	0.2123	0.5276	0.402388	40.5846
101	ZmCYP707A115	chr2	OsCYP707A37	chr9	0.1128	0.3513	0.321093	27.0231
102	ZmCYP707A116	chr4	OsCYP707A6	chr8	0.2312	0.4333	0.53358	33.3308
103	ZmCYP707A116	chr4	OsCYP707A37	chr9	0.2472	0.5378	0.45965	41.3692
104	ZmCYP722B1	chr8	OsCYP722B1	chr5	0.3446	0.9345	0.368753	71.8846
105	ZmCYP724B3	chr2	OsCYP724B1	chr4	0.0727	0.6806	0.106818	52.3538
106	ZmCYP86A34	chr8	OsCYP86A9	chr1	0.0603	0.3936	0.153201	30.2769
107	ZmCYP86A35	chr5	OsCYP86A10	chr2	0.0491	0.3177	0.154548	24.4385
108	ZmCYP86A35	chr5	OsCYP86A11	chr4	1.0689	2.9442	0.363053	226.477
109	ZmCYP86A36	chr3	OsCYP86A9	chr1	0.0588	0.4304	0.136617	33.1077
110	ZmCYP86A97	chr2	OsCYP86A10	chr2	0.0753	0.354	0.212712	27.2308
111	ZmCYP86A97	chr2	OsCYP86A11	chr4	1.0728	2.4951	0.429963	191.931
112	ZmCYP86B21	chr5	OsCYP86B3	chr10	0.1042	0.3653	0.285245	28.1
113	ZmCYP86B22	chr1	OsCYP86B3	chr10	3.519	0.6608	5.32536	50.8308
114	ZmCYP86E2	chr4	OsCYP86E1	chr2	0.1603	0.431	0.371926	33.1538
115	ZmCYP94C20	chr4	OsCYP94C2	chr11	0.1063	0.4053	0.262275	31.1769
116	ZmCYP94C20	chr4	OsCYP94C79	chr12	0.1098	0.3894	0.281972	29.9538
117	ZmCYP94C20	chr4	OsCYP71Z5	chr2	1.0286	0.8293	1.24032	63.7923
118	ZmCYP94C72	chr8	OsCYP94C3	chr1	0.2374	0.7183	0.330503	55.2538
119	ZmCYP94C72	chr8	OsCYP94C79	chr12	0.4523	0.7075	0.639293	54.4231
120	ZmCYP94D48	chr1	OsCYP94D15	chr3	0.1316	0.583	0.225729	44.8462
121	ZmCYP94E4	chr6	OsCYP94E2	chr1	0.2683	0.4382	0.612277	33.7077
122	ZmCYP94E4	chr6	OsCYP94E3	chr5	0.1553	0.3706	0.41905	28.5077
123	ZmCYP96B23	chr1	OsCYP96B2	chr3	0.3179	0.9046	0.351426	69.5846
124	ZmCYP96B24	chr9	OsCYP96B2	chr3	n.a	1.2369	-	95.1462
125	ZmCYP96B26	chr10	OsCYP96B8	chr8	0.2846	0.9298	0.306087	71.5231
126	ZmCYP96E1	chr8	OsCYP96E1	chr1	0.1264	0.341	0.370674	26.2308
127	ZmCYP704A105	chr2	OsCYP704A3	chr4	0.1383	0.4788	0.288847	36.8308
128	ZmCYP704A106	chr10	OsCYP704A7	chr10	0.4297	0.8672	0.495503	66.7077
129	ZmCYP704A106	chr10	OsCYP704A3	chr4	0.1343	0.5337	0.251639	41.0538
130	ZmCYP704A106	chr10	OsCYP704A4	chr6	0.466	n.a	-	-
131	ZmCYP704A107	chr6	OsCYP704A4	chr6	0.148	0.7153	0.206906	55.0231
132	ZmCYP704A108	chr1	OsCYP704A7	chr10	0.1752	0.5665	0.309267	43.5769
133	ZmCYP704A108	chr1	OsCYP704A3	chr4	n.a	0.8553	-	65.7923
134	ZmCYP704B12v1	chr1	OsCYP704B2	chr3	0.0744	0.4956	0.150121	38.1231
gene pair	wheat	Scaffold_wheat	wheat	Scaffold_wheat	Ka	Ks	Ka/Ks	Date(Mya)
1	TaCYP721B11_1A	1AL_TGACv1_000245_AA0007120	TaCYP721B12_1A	1AL_TGACv1_000245_AA0007120	0.0815	0.212	0.384434	16.3077
2	TaCYP721B11_1A	1AL_TGACv1_000245_AA0007120	TaCYP721B10_1A	1AL_TGACv1_000245_AA0007120	0.0563	0.2242	0.251115	17.2462
3	TaCYP721B10_1A	1AL_TGACv1_000245_AA0007110	TaCYP721B12_1A	1AL_TGACv1_000245_AA0007110	0.0821	0.2402	0.341799	18.4769
4	TaCYP71Y17_1A	1AL_TGACv1_002363_AA0041160	TaCYP71Y18_1A	1AL_TGACv1_002363_AA0041160	0.1275	0.3311	0.38508	25.4692
5	TaCYP71Y17_1B	1BL_TGACv1_032534_AA0131040	TaCYP71Y18_1B	1BL_TGACv1_032534_AA0131040	0.1252	0.361	0.346814	27.7692
6	TaCYP721B10_1D	1DL_TGACv1_061136_AA0186520	TaCYP721B12_1D	1DL_TGACv1_061136_AA0186520	0.14	0.3077	0.454989	23.6692
7	TaCYP71Y16_1D	1DL_TGACv1_063686_AA0229890	TaCYP71Y18_1D	1DL_TGACv1_063686_AA0229890	0.1225	0.3796	0.322708	29.2
8	TaCYP72A580_1D	1DS_TGACv1_080190_AA0242540	TaCYP72A581_1D	1DS_TGACv1_080190_AA0242540	0.0332	0.1432	0.231844	11.0154
9	TaCYP76H35_2A	2AL_TGACv1_093447_AA0280270	TaCYP76H38_2A	2AL_TGACv1_093447_AA0280270	0.1189	0.294	0.404422	22.6154
10	TaCYP701A61_2A	2AL_TGACv1_094975_AA0305440	TaCYP71U7_2A	2AL_TGACv1_094975_AA0305440	0.824	2.1665	0.380337	166.654
11	TaCYP71F22_2A	2AS_TGACv1_112273_AA0334620	TaCYP99A9_2A	2AS_TGACv1_112273_AA0334620	0.6506	1.7234	0.37751	132.569
12	TaCYP71C11_2A	2AS_TGACv1_112278_AA0334750	TaCYP71C143_2A	2AS_TGACv1_112278_AA0334750	0.1168	0.4045	0.288752	31.1154
13	TaCYP71C11_2A	2AS_TGACv1_112278_AA0334750	TaCYP71C144_2A	2AS_TGACv1_112278_AA0334750	0.0968	0.4502	0.215016	34.6308
14	TaCYP71C11_2A	2AS_TGACv1_112278_AA0334750	TaCYP71C145_2A	2AS_TGACv1_112278_AA0334750	0.2034	0.5457	0.372732	41.9769
15	TaCYP71C143_2A	2AS_TGACv1_112278_AA0334700	TaCYP71C144_2A	2AS_TGACv1_112278_AA0334700	0.0571	0.2115	0.269976	16.2692
16	TaCYP71C143_2A	2AS_TGACv1_112278_AA0334700	TaCYP71C145_2A	2AS_TGACv1_112278_AA0334700	0.2128	0.4884	0.435708	37.5692
17	TaCYP71C144_2A	2AS_TGACv1_112278_AA0334710	TaCYP71C145_2A	2AS_TGACv1_112278_AA0334710	0.1815	0.5374	0.337737	41.3385
18	TaCYP85A50_2A	2AS_TGACv1_112409_AA0337470	TaCYP85A52_2A	2AS_TGACv1_112409_AA0337470	0.0889	0.4732	0.18787	36.4
19	TaCYP71Y20_2A	2AS_TGACv1_112414_AA0337600	TaCYP96B69_2A	2AS_TGACv1_112414_AA0337600	1.1671	2.5028	0.466318	192.523
20	TaCYP79A141_2A	2AS_TGACv1_112430_AA0337830	TaCYP79A142_2A	2AS_TGACv1_112430_AA0337830	0.0945	0.5421	0.174322	41.7
21	TaCYP723A8_2A	2AS_TGACv1_112506_AA0339550	TaCYP96B73_2A	2AS_TGACv1_112506_AA0339550	0.8157	3.5933	0.227006	276.408
22	TaCYP96B54_2A	2AS_TGACv1_112537_AA0340240	TaCYP96B55_2A	2AS_TGACv1_112537_AA0340240	0.0229	0.0609	0.376026	4.68462
23	TaCYP99A10_2A	2AS_TGACv1_112552_AA0340680	TaCYP99A7_2A	2AS_TGACv1_112552_AA0340680	0.2416	0.6705	0.360328	51.5769
24	TaCYP99A10_2A	2AS_TGACv1_112552_AA0340680	TaCYP99A8_2A	2AS_TGACv1_112552_AA0340680	0.1265	0.3793	0.333509	29.1769
25	TaCYP99A7_2A	2AS_TGACv1_112552_AA0340700	TaCYP99A8_2A	2AS_TGACv1_112552_AA0340700	0.2515	0.6198	0.405776	47.6769
26	TaCYP51G3_2A	2AS_TGACv1_112606_AA0342120	TaCYP76M26_2A	2AS_TGACv1_112606_AA0342120	0.979	1.158	0.845423	89.0769
27	TaCYP51G3_2A	2AS_TGACv1_112606_AA0342120	TaCYP76M27_2A	2AS_TGACv1_112606_AA0342120	0.9365	1.3171	0.711032	101.315
28	TaCYP76M27_2A	2AS_TGACv1_112606_AA0342110	TaCYP76M26_2A	2AS_TGACv1_112606_AA0342110	0.0931	0.2096	0.444179	16.1231
29	TaCYP709C2_2A	2AS_TGACv1_113337_AA0354660	TaCYP709C50_2A	2AS_TGACv1_113337_AA0354660	0.0488	0.3255	0.149923	25.0385
30	TaCYP709C2_2A	2AS_TGACv1_113337_AA0354660	TaCYP709C51_2A	2AS_TGACv1_113337_AA0354660	0.2399	1.2639	0.189809	97.2231
31	TaCYP709C51_2A	2AS_TGACv1_113337_AA0354640	TaCYP709C50_2A	2AS_TGACv1_113337_AA0354640	0.2303	0.9811	0.234737	75.4692
32	TaCYP71X31_2A	2AS_TGACv1_113492_AA0356890	TaCYP71X32_2A	2AS_TGACv1_113492_AA0356890	0.2303	0.9811	0.234737	75.4692
33	TaCYP71F25_2A	2AS_TGACv1_115977_AA0373480	TaCYP71F26_2A	2AS_TGACv1_115977_AA0373480	0.0473	0.2072	0.228282	15.9385
34	TaCYP99A37_2B	2BL_TGACv1_129408_AA0382380	TaCYP99A38_2B	2BL_TGACv1_129408_AA0382380	0.0692	0.1041	0.664745	8.00769
35	TaCYP76H36_2B	2BL_TGACv1_129452_AA0384450	TaCYP76H39_2B	2BL_TGACv1_129452_AA0384450	0.0979	0.3129	0.31288	24.0692
36	TaCYP76H36_2B	2BL_TGACv1_129452_AA0384450	TaCYP76H40_2B	2BL_TGACv1_129452_AA0384450	0.0867	0.3388	0.255903	26.0615
37	TaCYP76H40_2B	2BL_TGACv1_129452_AA0384410	TaCYP76H39_2B	2BL_TGACv1_129452_AA0384410	0.0543	0.2101	0.258448	16.1615
38	TaCYP723B3_2B	2BL_TGACv1_131246_AA0424940	TaCYP89H4_2B	2BL_TGACv1_131246_AA0424940	0.5542	1.3365	0.414665	102.808
39	TaCYP723B1_2B	2BS_TGACv1_145841_AA0446420	TaCYP723B2_2B	2BS_TGACv1_145841_AA0446420	0.0809	0.2785	0.290485	21.4231
40	TaCYP723B4_2B	2BS_TGACv1_145841_AA0446510	TaCYP723B5_2B	2BS_TGACv1_145841_AA0446510	0.1681	0.3116	0.539474	23.9692
41	TaCYP71AB18_2B	2BS_TGACv1_145978_AA0451620	TaCYP71K41_2B	2BS_TGACv1_145978_AA0451620	0.4328	1.8764	0.230654	144.338
42	TaCYP71X33_2B	2BS_TGACv1_145999_AA0452400	TaCYP71X34_2B	2BS_TGACv1_145999_AA0452400	0.0122	0.0506	0.241107	3.89231
43	TaCYP709C2_2B	2BS_TGACv1_146175_AA0457360	TaCYP709C50_2B	2BS_TGACv1_146175_AA0457360	0.0495	0.3948	0.12538	30.3692
44	TaCYP71F27_2B	2BS_TGACv1_146240_AA0460020	TaCYP76AS5_2B	2BS_TGACv1_146240_AA0460020	0.9023	2.9631	0.304512	227.931
45	TaCYP85A53_2B	2BS_TGACv1_146380_AA0463830	TaCYP85A54_2B	2BS_TGACv1_146380_AA0463830	0.0837	0.4305	0.194425	33.1154
46	TaCYP85A53_2B	2BS_TGACv1_146380_AA0463830	TaCYP85A55_2B	2BS_TGACv1_146380_AA0463830	0.1073	0.4136	0.259429	31.8154
47	TaCYP85A55_2B	2BS_TGACv1_146380_AA0463880	TaCYP85A54_2B	2BS_TGACv1_146380_AA0463880	0.1414	0.4591	0.307994	35.3154
48	TaCYP71F30_2B	2BS_TGACv1_146993_AA0476350	TaCYP71F31_2B	2BS_TGACv1_146993_AA0476350	0.2294	0.8178	0.280509	62.9077
49	TaCYP71C11_2B	2BS_TGACv1_147288_AA0481180	TaCYP71C145_2B	2BS_TGACv1_147288_AA0481180	0.1045	0.4527	0.230837	34.8231
50	TaCYP71C11_2B	2BS_TGACv1_147288_AA0481180	TaCYP71C151_2B	2BS_TGACv1_147288_AA0481180	0.079	0.2208	0.35779	16.9846
51	TaCYP71C151_2B	2BS_TGACv1_147288_AA0481170	TaCYP71C145_2B	2BS_TGACv1_147288_AA0481170	0.1641	0.5341	0.307246	41.0846
52	TaCYP71F25_2B	2BS_TGACv1_147291_AA0481250	TaCYP96B75_2B	2BS_TGACv1_147291_AA0481250	1.1356	2.7878	0.407346	214.446
53	TaCYP71F33_2B	2BS_TGACv1_147339_AA0481940	TaCYP96B74_2B	2BS_TGACv1_147339_AA0481940	0.9459	1.9073	0.495937	146.715
54	TaCYP71C152_2B	2BS_TGACv1_148034_AA0490030	TaCYP71K42_2B	2BS_TGACv1_148034_AA0490030	0.6469	1.8161	0.356203	139.7
55	TaCYP71K39_2D	2DL_TGACv1_157984_AA0504810	TaCYP71K40_2D	2DL_TGACv1_157984_AA0504810	0.0626	0.1599	0.391495	12.3
56	TaCYP81N17_2D	2DL_TGACv1_158376_AA0516860	TaCYP81N18_2D	2DL_TGACv1_158376_AA0516860	0.0379	0.1157	0.327571	8.9
57	TaCYP76H39_2D	2DL_TGACv1_160638_AA0552480	TaCYP76H40_2D	2DL_TGACv1_160638_AA0552480	0.0513	0.251	0.204382	19.3077
58	TaCYP71F24_2D	2DS_TGACv1_177333_AA0573920	TaCYP71F32_2D	2DS_TGACv1_177333_AA0573920	0.1843	0.4826	0.38189	37.1231
59	TaCYP85A50_2D	2DS_TGACv1_177357_AA0574380	TaCYP85A54_2D	2DS_TGACv1_177357_AA0574380	0.0724	0.3221	0.224775	24.7769
60	TaCYP85A50_2D	2DS_TGACv1_177357_AA0574380	TaCYP85A57_2D	2DS_TGACv1_177357_AA0574380	0.04	0.2787	0.143524	21.4385
61	TaCYP85A50_2D	2DS_TGACv1_177357_AA0574380	TaCYP85A58_2D	2DS_TGACv1_177357_AA0574380	0.2325	0.5925	0.392405	45.5769
62	TaCYP85A54_2D	2DS_TGACv1_177357_AA0574360	TaCYP85A57_2D	2DS_TGACv1_177357_AA0574360	0.0722	0.3886	0.185795	29.8923
63	TaCYP85A54_2D	2DS_TGACv1_177357_AA0574360	TaCYP85A58_2D	2DS_TGACv1_177357_AA0574360	0.2147	0.4376	0.490631	33.6615
64	TaCYP85A57_2D	2DS_TGACv1_177357_AA0574350	TaCYP85A58_2D	2DS_TGACv1_177357_AA0574350	0.2391	0.6801	0.351566	52.3154
65	TaCYP51H47_2D	2DS_TGACv1_177916_AA0587180	TaCYP71U8_2D	2DS_TGACv1_177916_AA0587180	1.1389	n.a.	-	-
66	TaCYP71X32_2D	2DS_TGACv1_177918_AA0587350	TaCYP71X36_2D	2DS_TGACv1_177918_AA0587350	0.0599	0.3347	0.178966	25.7462
67	TaCYP71F25_2D	2DS_TGACv1_178026_AA0589410	TaCYP71F26_2D	2DS_TGACv1_178026_AA0589410	0.1835	0.682	0.269062	52.4615
68	TaCYP71F27_2D	2DS_TGACv1_178200_AA0592670	TaCYP76AS4_2D	2DS_TGACv1_178200_AA0592670	0.9302	1.7164	0.541948	132.031
69	TaCYP709C53_2D	2DS_TGACv1_178544_AA0597330	TaCYP94D95_2D	2DS_TGACv1_178544_AA0597330	0.9697	1.339	0.724197	103
70	TaCYP71F30_2D	2DS_TGACv1_178608_AA0598090	TaCYP71F31_2D	2DS_TGACv1_178608_AA0598090	0.2274	0.8281	0.274605	63.7
71	TaCYP71F39_2D	2DS_TGACv1_180185_AA0610360	TaCYP96B74_2D	2DS_TGACv1_180185_AA0610360	0.9012	1.8945	0.475693	145.731
72	TaCYP71F40_2D	2DS_TGACv1_180601_AA0611110	TaCYP71F41_2D	2DS_TGACv1_180601_AA0611110	0.1903	0.7705	0.246982	59.2692
73	TaCYP71F42_3A	3AL_TGACv1_194118_AA0626780	TaCYP99A41_3A	3AL_TGACv1_194118_AA0626780	0.5861	1.4436	0.405999	111.046
74	TaCYP71E32_3A	3AL_TGACv1_194659_AA0637350	TaCYP71E33_3A	3AL_TGACv1_194659_AA0637350	0.083	0.3451	0.24051	26.5462
75	TaCYP72A586_3A	3AL_TGACv1_195038_AA0643900	TaCYP72A587_3A	3AL_TGACv1_195038_AA0643900	0.2817	1.7007	0.165638	130.823
76	TaCYP94D96_3A	3AL_TGACv1_196255_AA0658820	TaCYP94D97_3A	3AL_TGACv1_196255_AA0658820	0.1928	0.2724	0.707783	20.9538
77	TaCYP94D96_3A	3AL_TGACv1_196255_AA0658820	TaCYP94D98_3A	3AL_TGACv1_196255_AA0658820	0.194	0.6561	0.295687	50.4692
78	TaCYP94D98_3A	3AL_TGACv1_196255_AA0658840	TaCYP94D97_3A	3AL_TGACv1_196255_AA0658840	0.1332	0.4482	0.297189	34.4769
79	TaCYP71C10_3A	3AS_TGACv1_210427_AA0671780	TaCYP71C157_3A	3AS_TGACv1_210427_AA0671780	0.1157	0.4239	0.272942	32.6077
80	TaCYP71AF9_3A	3AS_TGACv1_213065_AA0705140	TaCYP71U6_3A	3AS_TGACv1_213065_AA0705140	0.5031	0.8956	0.561746	68.8923
81	TaCYP71AF9_3A	3AS_TGACv1_213065_AA0705140	TaCYP71V25_3A	3AS_TGACv1_213065_AA0705140	0.5927	0.9732	0.609022	74.8615
82	TaCYP71V25_3A	3AS_TGACv1_213065_AA0705130	TaCYP71U6_3A	3AS_TGACv1_213065_AA0705130	0.6336	0.9319	0.679901	71.6846
83	TaCYP94D89_3B	3B_TGACv1_220768_AA0718660	TaCYP94D90_3B	3B_TGACv1_220768_AA0718660	0.0413	0.2799	0.147553	21.5308
84	TaCYP72A568_3B	3B_TGACv1_220890_AA0722780	TaCYP72A569_3B	3B_TGACv1_220890_AA0722780	0.0589	0.2531	0.232714	19.4692
85	TaCYP94D96_3B	3B_TGACv1_220928_AA0724210	TaCYP94D97_3B	3B_TGACv1_220928_AA0724210	0.1751	0.3458	0.506362	26.6
86	TaCYP94D96_3B	3B_TGACv1_220928_AA0724210	TaCYP94D98_3B	3B_TGACv1_220928_AA0724210	0.1745	0.5401	0.323088	41.5462
87	TaCYP94D98_3B	3B_TGACv1_220928_AA0724190	TaCYP94D97_3B	3B_TGACv1_220928_AA0724190	0.1132	0.3592	0.315145	27.6308
88	TaCYP96B59_3B	3B_TGACv1_222229_AA0760210	TaCYP96B61_3B	3B_TGACv1_222229_AA0760210	0.0624	0.2001	0.311844	15.3923
89	TaCYP71F42_3B	3B_TGACv1_222283_AA0761210	TaCYP71F43_3B	3B_TGACv1_222283_AA0761210	0.0106	0.0449	0.23608	3.45385
90	TaCYP71C158_3B	3B_TGACv1_223280_AA0779550	TaCYP71C159_3B	3B_TGACv1_223280_AA0779550	0.2067	0.5156	0.400892	39.6615
91	TaCYP71T39_3B	3B_TGACv1_223781_AA0787170	TaCYP71T45_3B	3B_TGACv1_223781_AA0787170	0.1554	0.3652	0.42552	28.0923
92	TaCYP704A162_3B	3B_TGACv1_224332_AA0795370	TaCYP704A165_3B	3B_TGACv1_224332_AA0795370	0.079	0.2065	0.382567	15.8846
93	TaCYP72A584_3B	3B_TGACv1_224428_AA0796690	TaCYP72A586_3B	3B_TGACv1_224428_AA0796690	0.3334	1.2464	0.26749	95.8769
94	TaCYP94D97_3D	3DL_TGACv1_250418_AA0867900	TaCYP94D98_3D	3DL_TGACv1_250418_AA0867900	0.1708	0.3872	0.441116	29.7846
95	TaCYP71C10_3D	3DS_TGACv1_271997_AA0912700	TaCYP71C160-3D	3DS_TGACv1_271997_AA0912700	0.1069	0.4585	0.233152	35.2692
96	TaCYP71T39_3D	3DS_TGACv1_272615_AA0923170	TaCYP71T45_3D	3DS_TGACv1_272615_AA0923170	0.1757	0.3772	0.465801	29.0154
97	TaCYP704A166_3D	3DS_TGACv1_272882_AA0926090	TaCYP704A167_3D	3DS_TGACv1_272882_AA0926090	0.0619	0.1784	0.346973	13.7231
98	TaCYP76M29_4A	4AL_TGACv1_288157_AA0938760	TaCYP76M30_4A	4AL_TGACv1_288157_AA0938760	0.0449	0.1753	0.256132	13.4846
99	TaCYP71E40_4A	4AL_TGACv1_289837_AA0977530	TaCYP71E41_4A	4AL_TGACv1_289837_AA0977530	0.1731	0.394	0.43934	30.3077
100	TaCYP71Y24_4A	4AL_TGACv1_289933_AA0978950	TaCYP72A590_4A	4AL_TGACv1_289933_AA0978950	0.9717	2.1975	0.442184	169.038
101	TaCYP71Y24_4A	4AL_TGACv1_289933_AA0978950	TaCYP76H44_4A	4AL_TGACv1_289933_AA0978950	0.7711	1.4701	0.524522	113.085
102	TaCYP76H44_4A	4AL_TGACv1_289933_AA0978970	TaCYP72A590_4A	4AL_TGACv1_289933_AA0978970	1.1079	2.0764	0.533568	159.723
103	TaCYP51G1_4A	4AL_TGACv1_290920_AA0990520	TaCYP714C20_4A	4AL_TGACv1_290920_AA0990520	1.0489	3.2306	0.324677	248.508
104	TaCYP51H49_4B	4BL_TGACv1_320935_AA1052030	TaCYP710A96_4B	4BL_TGACv1_320935_AA1052030	1.0908	n.a.	-	-
105	TaCYP51H46_4B	4BL_TGACv1_321182_AA1056780	TaCYP71K44_4B	4BL_TGACv1_321182_AA1056780	1.0725	n.a.	-	-
106	TaCYP71Y26_4B	4BS_TGACv1_328596_AA1090820	TaCYP72A590_4B	4BS_TGACv1_328596_AA1090820	0.9239	1.2973	0.712171	99.7923
107	TaCYP71Y26_4B	4BS_TGACv1_328596_AA1090820	TaCYP76H44_4B	4BS_TGACv1_328596_AA1090820	0.6916	1.448	0.477624	111.385
108	TaCYP76H44_4B	4BS_TGACv1_328596_AA1090810	TaCYP72A590_4B	4BS_TGACv1_328596_AA1090810	1.1334	2.5078	0.45195	192.908
109	TaCYP51H41_4D	4DL_TGACv1_342399_AA1112490	TaCYP87B38_4D	4DL_TGACv1_342399_AA1112490	1.1222	n.a.	-	-
110	TaCYP71E46_4D	4DL_TGACv1_343303_AA1132950	TaCYP79A146_4D	4DL_TGACv1_343303_AA1132950	0.9125	1.7707	0.515333	136.208
111	TaCYP98A107_4D	4DL_TGACv1_343530_AA1136080	TaCYP98A41P_4D	4DL_TGACv1_343530_AA1136080	0.0421	0.1515	0.277888	11.6538
112	TaCYP51G1_4D	4DS_TGACv1_361422_AA1167650	TaCYP714C19_4D	4DS_TGACv1_361422_AA1167650	1.0227	1.609	0.635612	123.769
113	TaCYP714C17_5A	5AL_TGACv1_374283_AA1196000	TaCYP714C21_5A	5AL_TGACv1_374283_AA1196000	0.3599	1.7388	0.206982	133.754
114	TaCYP81A51_5A	5AL_TGACv1_374821_AA1209580	TaCYP81A52_5A	5AL_TGACv1_374821_AA1209580	0.0398	0.1239	0.321227	9.53077
115	TaCYP51H34_2D	5AS_TGACv1_392841_AA1265310	TaCYP94D102_5A	5AS_TGACv1_392841_AA1265310	1.0603	2.5745	0.411847	198.038
116	TaCYP71C6_5A	5AS_TGACv1_392955_AA1266780	TaCYP71C7_5A	5AS_TGACv1_392955_AA1266780	0.2176	0.6238	0.34883	47.9846
117	TaCYP71C6_5A	5AS_TGACv1_392955_AA1266780	TaCYP86A5_5A	5AS_TGACv1_392955_AA1266780	1.0745	1.0441	1.02912	80.3154
118	TaCYP86A5_5A	5AS_TGACv1_392955_AA1266770	TaCYP71C7_5A	5AS_TGACv1_392955_AA1266770	1.1154	1.4018	0.795691	107.831
119	TaCYP51H13_5A	5AS_TGACv1_393642_AA1274840	TaCYP51H35_5A	5AS_TGACv1_393642_AA1274840	0.0817	0.4229	0.19319	32.5308
120	TaCYP51H13_5A	5AS_TGACv1_393642_AA1274840	TaCYP51H37_5A	5AS_TGACv1_393642_AA1274840	0.2428	0.9516	0.255149	73.2
121	TaCYP51H37_5A	5AS_TGACv1_393642_AA1274850	TaCYP51H35_5A	5AS_TGACv1_393642_AA1274850	0.2437	1.1633	0.20949	89.4846
122	TaCYP71V31_5B	5BL_TGACv1_404279_AA1293670	TaCYP71V32_5B	5BL_TGACv1_404279_AA1293670	0.015	0.0953	0.157398	7.33077
123	TaCYP714C17_5B	5BL_TGACv1_405982_AA1338550	TaCYP714C21_5B	5BL_TGACv1_405982_AA1338550	0.3845	2.3406	0.164274	180.046
124	TaCYP71E51_5B	5BL_TGACv1_407207_AA1354330	TaCYP71E52_5B	5BL_TGACv1_407207_AA1354330	0.1541	0.3156	0.488276	24.2769
125	TaCYP81N19_5B	5BS_TGACv1_423221_AA1371440	TaCYP81N20_5B	5BS_TGACv1_423221_AA1371440	0.0739	0.261	0.283142	20.0769
126	TaCYP81N19_5B	5BS_TGACv1_423221_AA1371440	TaCYP81P7_5B	5BS_TGACv1_423221_AA1371440	0.5257	1.5713	0.334564	120.869
127	TaCYP81P7_5B	5BS_TGACv1_423221_AA1371420	TaCYP81N20_5B	5BS_TGACv1_423221_AA1371420	0.555	1.2362	0.448956	95.0923
128	TaCYP71C6_5B	5BS_TGACv1_423592_AA1380190	TaCYP71C7_5B	5BS_TGACv1_423592_AA1380190	0.2225	0.5996	0.371081	46.1231
129	TaCYP96B42_5D	5DL_TGACv1_432979_AA1396510	TaCYP96B43_5D	5DL_TGACv1_432979_AA1396510	0.1167	0.5609	0.208058	43.1462
130	TaCYP709J12_5D	5DL_TGACv1_433103_AA1402150	TaCYP709J13_5D	5DL_TGACv1_433103_AA1402150	0.0394	0.0864	0.456019	6.64615
131	TaCYP709C46_5Da	5DL_TGACv1_433665_AA1418820	TaCYP709C46_5Db	5DL_TGACv1_433665_AA1418820	0	0	-	0
132	TaCYP92A154_5D	5DL_TGACv1_434375_AA1434870	TaCYP92A155_5D	5DL_TGACv1_434375_AA1434870	0.0112	0.1428	0.0784314	10.9846
133	TaCYP71C6_5D	5DS_TGACv1_456522_AA1472950	TaCYP71C7_5D	5DS_TGACv1_456522_AA1472950	0.2241	0.5741	0.39035	44.1615
134	TaCYP71C6_5D	5DS_TGACv1_456522_AA1472950	TaCYP71C8_5D	5DS_TGACv1_456522_AA1472950	0.2715	0.5756	0.471682	44.2769
135	TaCYP71C8_5D	5DS_TGACv1_456522_AA1472930	TaCYP71C7_5D	5DS_TGACv1_456522_AA1472930	0.2107	0.5395	0.390547	41.5
136	TaCYP81N19_5D	5DS_TGACv1_456541_AA1473550	TaCYP81N20_5D	5DS_TGACv1_456541_AA1473550	0.0769	0.2562	0.300156	19.7077
137	TaCYP81N19_5D	5DS_TGACv1_456541_AA1473550	TaCYP81P7_5D	5DS_TGACv1_456541_AA1473550	0.5484	1.2185	0.450062	93.7308
138	TaCYP81P7_5D	5DS_TGACv1_456541_AA1473570	TaCYP81N20_5D	5DS_TGACv1_456541_AA1473570	0.5563	1.2789	0.434983	98.3769
139	TaCYP89C10_6A	6AL_TGACv1_471301_AA1506650	TaCYP89C12_6A	6AL_TGACv1_471301_AA1506650	0.0557	0.1722	0.323461	13.2462
140	TaCYP86E3_6A	6AL_TGACv1_471972_AA1516370	TaCYP86E4P_6A	6AL_TGACv1_471972_AA1516370	0.7846	0.9588	0.818315	73.7538
141	TaCYP71X41_6B	6BS_TGACv1_513637_AA1646410	TaCYP71X44_6B	6BS_TGACv1_513637_AA1646410	0.0558	0.4207	0.132636	32.3615
142	TaCYP71E55_6B	6BS_TGACv1_513694_AA1647540	TaCYP71E56_6B	6BS_TGACv1_513694_AA1647540	0.0444	0.0799	0.555695	6.14615
143	TaCYP71E55_6B	6BS_TGACv1_513694_AA1647540	TaCYP79A150_6B	6BS_TGACv1_513694_AA1647540	0.8441	1.4082	0.599418	108.323
144	TaCYP79A150_6B	6BS_TGACv1_513694_AA1647530	TaCYP71E56_6B	6BS_TGACv1_513694_AA1647530	0.7696	1.4626	0.526186	112.508
145	TaCYP728B61_6D	6DL_TGACv1_526864_AA1693820	TaCYP728B62_6D	6DL_TGACv1_526864_AA1693820	0.0344	0.0828	0.415459	6.36923
146	TaCYP701A65_7A	7AL_TGACv1_556473_AA1763870	TaCYP701A66_7A	7AL_TGACv1_556473_AA1763870	0.0763	0.4539	0.168099	34.9154
147	TaCYP71AF13_7A	7AL_TGACv1_556693_AA1769030	TaCYP71AF14_7A	7AL_TGACv1_556693_AA1769030	0.1133	0.431	0.262877	33.1538
148	TaCYP71AF13_7A	7AL_TGACv1_556693_AA1769030	TaCYP71K50_7A	7AL_TGACv1_556693_AA1769030	0.3406	1.2345	0.275901	94.9615
149	TaCYP71K50_7A	7AL_TGACv1_556693_AA1769070	TaCYP71AF14_7A	7AL_TGACv1_556693_AA1769070	0.4226	1.1031	0.383102	84.8538
150	TaCYP71AF16_7B	7BL_TGACv1_576958_AA1861250	TaCYP71F1_7B	7BL_TGACv1_576958_AA1861250	0.5335	1.6006	0.333313	123.123
151	TaCYP71AF14_7B	7BL_TGACv1_577407_AA1874660	TaCYP71K52_7B	7BL_TGACv1_577407_AA1874660	0.4597	1.0197	0.450819	78.4385
152	TaCYP93F12_7B	7BL_TGACv1_578372_AA1893710	TaCYP93F13_7B	7BL_TGACv1_578372_AA1893710	0.0372	0.096	0.3875	7.38462
153	TaCYP71M3_7B	7BS_TGACv1_592239_AA1934100	TaCYP71M4_7B	7BS_TGACv1_592239_AA1934100	0.0804	0.3142	0.255888	24.1692
154	TaCYP71AF13_7D	7DL_TGACv1_602700_AA1965660	TaCYP71K50_7D	7DL_TGACv1_602700_AA1965660	0.4279	1.1786	0.363058	90.6615
155	TaCYP71AF13_7D	7DL_TGACv1_602700_AA1965660	TaCYP71K51_7D	7DL_TGACv1_602700_AA1965660	0.5568	1.2572	0.442889	96.7077
156	TaCYP71AF13_7D	7DL_TGACv1_602700_AA1965660	TaCYP71Y29_7D	7DL_TGACv1_602700_AA1965660	0.4029	1.0585	0.380633	81.4231
157	TaCYP71K50_7D	7DL_TGACv1_602700_AA1965690	TaCYP71K51_7D	7DL_TGACv1_602700_AA1965690	0.3091	0.6595	0.468688	50.7308
158	TaCYP71K50_7D	7DL_TGACv1_602700_AA1965690	TaCYP71Y29_7D	7DL_TGACv1_602700_AA1965690	0.3815	0.5662	0.67379	43.5538
159	TaCYP71K51_7D	7DL_TGACv1_602700_AA1965630	TaCYP71Y29_7D	7DL_TGACv1_602700_AA1965630	0.4454	0.68	0.655	52.3077
160	TaCYP71AA16_7D	7DL_TGACv1_602767_AA1967930	TaCYP71F51_7D	7DL_TGACv1_602767_AA1967930	0.5052	1.2356	0.40887	95.0462
161	TaCYP76H47_7D	7DL_TGACv1_603356_AA1981770	TaCYP76H48_7D	7DL_TGACv1_603356_AA1981770	0.0831	0.1787	0.465025	13.7462
162	TaCYP729A36_7D	7DS_TGACv1_621658_AA2022400	TaCYP729A37_7D	7DS_TGACv1_621658_AA2022400	0.0748	0.2583	0.289586	19.8692
163	TaCYP75A80_7D	7DS_TGACv1_621953_AA2030210	TaCYP75A85_7D	7DS_TGACv1_621953_AA2030210	0.3791	0.428	0.885748	32.9231
164	TaCYP92A156_7D	7DS_TGACv1_622449_AA2039880	TaCYP92A157_7D	7DS_TGACv1_622449_AA2039880	0.0982	0.5784	0.169779	44.4923
165	TaCYP704A163_7D	7DS_TGACv1_623166_AA2050330	TaCYP704A168_7D	7DS_TGACv1_623166_AA2050330	0.0974	0.5158	0.188833	39.6769
166	TaCYP76M30_7D	7DS_TGACv1_623242_AA2051120	TaCYP76M35_7D	7DS_TGACv1_623242_AA2051120	0.0411	0.1111	0.369937	8.54615
167	TaCYP94C107_U	U_TGACv1_640709_AA2070310	TaCYP94C111_U	U_TGACv1_640709_AA2070310	0.0231	0.1289	0.179209	9.91538
168	TaCYP99A10_U	U_TGACv1_641065_AA2083910	TaCYP99A7_U	U_TGACv1_641065_AA2083910	0.2465	0.6699	0.367965	51.5308
169	TaCYP99A10_U	U_TGACv1_641065_AA2083910	TaCYP99A8_U	U_TGACv1_641065_AA2083910	0.1103	0.3516	0.313709	27.0462
170	TaCYP99A8_U	U_TGACv1_641065_AA2083890	TaCYP99A7_U	U_TGACv1_641065_AA2083890	0.244	0.5975	0.408368	45.9615
171	TaCYP704A164_U	U_TGACv1_641110_AA2085610	TaCYP704A169_U	U_TGACv1_641110_AA2085610	0.096	0.2269	0.423094	17.4538
172	TaCYP71F52_U	U_TGACv1_642039_AA2110040	TaCYP79A152_U	U_TGACv1_642039_AA2110040	0.8343	1.8575	0.449152	142.885
