# Supplementary material for: Comparative functional genomics analysis of cytochrome P450 gene superfamily in wheat and maize
Source: BMC Plant Biol. 2020 Mar 2;20:93. doi: 10.1186/s12870-020-2288-7 (PMC7052972; doi:10.1186/s12870-020-2288-7)
Supplement: Supplementary file 21 — Additional file 21: Table S5. List of TPM values of 402 TaCYP450s in five organs at three development stages. [file 12870_2020_2288_MOESM21_ESM.xlsx]

## Sheet: Sheet1
Table S5. List of TPM values of 402 TaCYP450s in five organs at three development stages
1Root at cotyledon emergence stage
2Root at three leaves visible stage
3Root at maximum stem length reached stage
4Stem at stem elongation begins stage
5Stem at two nodes or internodes visible stage
6Stem at 1/2 of flowers open stage
7Leaf at cotyledon emergence stage
8Leaf at main shoot and axillary shoots visible at three nodes stage
9Leaf at whole plant fruit formation stage 30 to 50%
10Inflorescence at two nodes or internodes visible stage
11Inflorescence at maximum stem length reached stage
12Inflorescence at 1/2 of flowers open stage
13Fruit at whole plant fruit formation stage 30 to 50%
14Fruit at whole plant fruit formation stage 70% to final size
15Fruit at whole plant fruit ripening stage
Gene ID	CYP name	RCE1	RLP.032	RSE.993	SSE.004	SSE.025	SFL.026	LCE7	L3N8	LF19	ISE.0210	IFL.0211	ISE.9912	FF113	FF214	FR15
TRIAE_CS42_4AL_TGACv1_290920_AA0990520	TaCYP51G1_4A	53.18	40.87	42.43	43.35	27.8	15.23	27.73	19.07	12.89	30.36	24.48	46.94	31.58	10.28	5.05
TRIAE_CS42_4DS_TGACv1_361422_AA1167650	TaCYP51G1_4D	43.12	31.79	34.35	55.68	29.25	11.79	22.31	18.6	9.8	42.36	23.7	51.45	31.47	7.76	3.49
TRIAE_CS42_5AS_TGACv1_393642_AA1274830	TaCYP51H35_5A	0	12.96	15.17	0.17	0.03	0	0	0.23	0.92	0	0.13	0	0	0	0
TRIAE_CS42_5DS_TGACv1_457988_AA1491260	TaCYP51H35_5D	0	28.61	38.91	0.11	0.17	0	0	0.41	1.96	0	0.16	0	0	0.07	0
TRIAE_CS42_5AS_TGACv1_393642_AA1274850	TaCYP51H37_5A	0.06	32.87	49.98	0.7	0.44	0	0.06	4.98	8.1	0	0.67	0	0.03	0.07	0
TRIAE_CS42_5DS_TGACv1_457426_AA1486410	TaCYP51H37_5D	0	25	38.06	0.38	0.26	0	0	2.59	6.28	0	0.41	0.02	0	0.07	0
TRIAE_CS42_5BS_TGACv1_423631_AA1380970	TaCYP51H39_5B	87.32	27.71	27.83	0.03	0	0	0.01	0	0	0	0	0	0	0	0
TRIAE_CS42_5BS_TGACv1_423576_AA1379810	TaCYP51H43_5B	3.39	10.67	12.16	0	0	0	0	0	0	0	0	0	0	0	0
TRIAE_CS42_4BL_TGACv1_320935_AA1052030	TaCYP51H49_4B	18.49	24.66	22.69	0	0	0	0	0	0	0	0	0	0	0	0
TRIAE_CS42_4DL_TGACv1_344128_AA1144000	TaCYP51H49_4D	14.49	11.49	11.72	0.01	0	0	0	0	0	0	0	0	0	0	0
TRIAE_CS42_2BL_TGACv1_129351_AA0379830	TaCYP701A63_2B	0.04	40.46	47.55	0.1	0.02	0	0	0.04	0.04	0	0	0	0.01	0	0
TRIAE_CS42_2BL_TGACv1_130133_AA0404650	TaCYP701A64_2B	0.24	50.89	60.43	0.06	0.02	0.03	0	0.57	5.63	0.1	0.09	0	0.51	0.05	0
TRIAE_CS42_7AL_TGACv1_556473_AA1763880	TaCYP701A66_7A	2.09	3.02	2.44	2.31	2.58	3.47	2.16	1.51	1.52	3.06	11.12	2.5	4.54	6.22	10.15
TRIAE_CS42_7BL_TGACv1_577358_AA1873370	TaCYP701A66_7B	1.3	2.14	1.73	2.36	2.16	1.15	1.39	0.83	0.02	2.56	5.5	1.88	2.27	3.03	19.89
TRIAE_CS42_U_TGACv1_642210_AA2113450	TaCYP701A66_U	1.6	2.86	2.35	1.34	2.87	2.16	1.71	0.55	3.13	1.98	9.41	5.7	3.16	4.56	100.26
TRIAE_CS42_7AL_TGACv1_557946_AA1788210	TaCYP703A3_7A	0.34	0.45	0.46	0.88	0.59	0.36	0.13	0.2	0.28	2.01	0.59	55.34	0.52	0.08	0.41
TRIAE_CS42_7BL_TGACv1_580036_AA1911630	TaCYP703A3_7B	0.43	0.64	0.6	0.82	0.78	0.64	0.35	0.56	0.29	1.97	1.03	44.31	0.66	0.03	0.36
TRIAE_CS42_3AS_TGACv1_211889_AA0695260	TaCYP704A152_3A	0.08	0.18	0.03	0.15	1.3	6.91	5.43	11.6	37.37	0.04	7.49	0.31	0.71	0.46	40.43
TRIAE_CS42_2BL_TGACv1_129285_AA0376570	TaCYP704A159_2B	1.62	5.99	4.98	0.31	0.29	0.52	0.4	0.08	0.3	0	5.5	0.05	22.19	2.85	2.35
TRIAE_CS42_3AL_TGACv1_195902_AA0655520	TaCYP704A160_3A	6.2	6.78	6.56	7.4	9	6.59	4.72	3.58	5.91	0.49	8.06	2.06	12.76	0.25	0
TRIAE_CS42_3B_TGACv1_223432_AA0782100	TaCYP704A160_3B	1	1.52	1.47	4.06	5.23	7.85	4.38	7.63	16.65	0.19	10.11	1.7	17.07	0.54	0.02
TRIAE_CS42_3DS_TGACv1_272158_AA0915850	TaCYP704A164_3D	0.14	0.27	0.13	0.05	0.28	3.25	4.4	12.27	36.44	0	2.43	0.04	0.39	3.86	52.54
TRIAE_CS42_U_TGACv1_641110_AA2085610	TaCYP704A164_U	0.02	0.02	0.02	0.01	0.07	0.46	0.04	1.28	4.76	0	1.51	0.02	0.18	1.16	10.61
TRIAE_CS42_U_TGACv1_641110_AA2085620	TaCYP704A169_U	0.19	0.12	0.09	0.51	0.46	2.87	2.69	0.25	2.52	0.14	13.07	0.5	25.37	2.57	0.83
TRIAE_CS42_4AS_TGACv1_308399_AA1027760	TaCYP704B12_4A	0.03	0.09	0.12	0	0.94	19	0.44	0.2	0.11	0.25	0.64	131.68	1.01	0.05	0
TRIAE_CS42_4BL_TGACv1_321123_AA1055760	TaCYP704B12_4B	0.1	0.16	0.18	1.69	11.19	29.64	1.35	0.8	0.02	1.12	1.96	171.23	2.79	0.03	0.05
TRIAE_CS42_4DL_TGACv1_345634_AA1154040	TaCYP704B12_4D	0.06	0.03	0.02	1.64	8.14	17.62	0.81	0.77	0.05	0.38	2.87	144.34	1.02	0.16	0.17
TRIAE_CS42_7AS_TGACv1_570390_AA1834930	TaCYP706C1_7A	6.86	4.02	4.37	0.82	1.4	1.2	6.11	12.26	37.95	0.1	0.89	0.27	1.84	0.07	0
TRIAE_CS42_7BS_TGACv1_594095_AA1956100	TaCYP706C1_7B	7.22	9.48	7.85	0.91	3.16	7.58	2.99	7.12	47.08	2.01	3.35	2.13	4.1	0.33	0
TRIAE_CS42_7DS_TGACv1_621723_AA2024350	TaCYP706C1_7D	1.9	2.44	2.49	0.27	0.89	5.42	1.57	13	40.77	0.23	1.87	0.48	1.05	0.21	0.2
TRIAE_CS42_6AL_TGACv1_470861_AA1496950	TaCYP707A5_6A	35.79	35.39	35.12	15.16	11.21	0.72	17.85	18.96	10.26	5.5	8.05	5.71	6.82	0.48	73.89
TRIAE_CS42_6BL_TGACv1_500027_AA1597560	TaCYP707A5_6B	19.7	20.58	24.64	14.78	9.97	2.17	17.83	9.87	9.26	3.72	5.6	4.39	0.64	0.34	58.5
TRIAE_CS42_6DL_TGACv1_526851_AA1693450	TaCYP707A5_6D	35.08	38.91	40.86	12.08	11.34	1.76	16.66	12.85	8.05	5.29	5.57	5.52	4.36	1.18	87.48
TRIAE_CS42_2BS_TGACv1_146175_AA0457360	TaCYP709C2_2B	12.13	7.32	7.21	3.99	7.78	0	1.59	5.54	3.38	2.26	0.09	0.89	12.63	0.08	0
TRIAE_CS42_2DS_TGACv1_177520_AA0579220	TaCYP709C2_2D	31.67	37.39	35.65	18.71	57.9	0.12	3.15	14.69	7.38	10.73	0.53	1.61	6.21	0.68	0
TRIAE_CS42_2AS_TGACv1_112079_AA0329750	TaCYP709C3_2A	42.92	42.19	41.47	17.81	26.86	2.25	4.46	21.54	39.14	25.98	7.72	17.34	32.53	2.5	0.03
TRIAE_CS42_2BS_TGACv1_145963_AA0450940	TaCYP709C3_2B	27.35	33.57	33.38	1.89	5.78	0.37	0.67	3.17	6.27	2.19	1.19	0.85	5.19	0.94	0.12
TRIAE_CS42_2DS_TGACv1_177229_AA0569580	TaCYP709C3_2D	9.57	13.99	14.7	1.06	1.27	0.11	0.44	0.54	2.05	0.64	0.19	0.34	4.4	0.13	0.05
TRIAE_CS42_3B_TGACv1_224749_AA0801000	TaCYP709C49_3B	0	0.07	0.12	2.44	9.29	25.22	5.08	10.02	18.24	0.51	6.34	3.02	2	1.73	0
TRIAE_CS42_2AS_TGACv1_113337_AA0354650	TaCYP709C50_2A	20.87	23.36	21.27	4.67	8.23	4.86	6.37	16.06	26.15	1.12	4.06	2.73	8.13	0.58	0.32
TRIAE_CS42_2BS_TGACv1_146175_AA0457370	TaCYP709C50_2B	22.7	31.3	31.65	5.71	11.58	8.34	6.22	21.91	33.87	2.37	8.22	4.17	4.68	0.39	0.18
TRIAE_CS42_2DS_TGACv1_177274_AA0571740	TaCYP709C50_2D	1.75	10.42	9.99	0.46	4.4	1.82	0.25	1.37	5.55	0.46	2.99	2.22	0.66	0.07	0.05
TRIAE_CS42_3AS_TGACv1_210487_AA0673330	TaCYP709E16_3A	0.03	0.02	0.02	0	0.09	0	1.47	0.08	0.08	0	12.12	0.07	3.64	3.04	7.64
TRIAE_CS42_3B_TGACv1_221301_AA0736590	TaCYP709E16_3B	0	0	0	0	0.59	63.47	0	0	24.48	0.02	27.72	0.05	0.51	0.49	0
TRIAE_CS42_3DS_TGACv1_271471_AA0899560	TaCYP709E16_3D	0	2.01	2.56	0.26	0.76	27.19	0.51	1.23	122.12	0.14	67	0.2	10.32	2.98	1.08
TRIAE_CS42_2AS_TGACv1_112519_AA0339800	TaCYP709E17_2A	0.57	5.85	6.46	9.11	14.02	3.14	1.08	12.01	15.59	2.29	6.6	3.03	8.62	2.95	0.25
TRIAE_CS42_2DS_TGACv1_180097_AA0610190	TaCYP709E17_2D	0.14	0.52	0.82	1.65	5.21	2.73	0.92	6.47	6.43	0.42	12.85	1.13	17.92	0.93	2
TRIAE_CS42_6BS_TGACv1_513542_AA1644590	TaCYP709H4_6B	2.65	3.13	3.37	3.95	3.79	21.17	17.03	14.96	5.14	0.01	22.83	2.8	6.74	2.59	3.44
TRIAE_CS42_6DS_TGACv1_543283_AA1738020	TaCYP709H4_6D	0.15	0.05	0.11	3.29	2.76	39.8	10.94	9.29	3.11	0.07	32.63	10.47	6.96	0.85	0.3
TRIAE_CS42_6AS_TGACv1_487467_AA1570760	TaCYP709H6_6A	0.04	0.09	0	1.16	1.16	4.47	1.59	1.57	2.35	0	10.37	1.3	0.88	0.16	0.39
TRIAE_CS42_2BS_TGACv1_148913_AA0495560	TaCYP709J7_2B	0	0	0	1.97	4.7	58.01	0	0.02	0.19	0.08	1.87	4.92	0	0	0
TRIAE_CS42_3AS_TGACv1_211574_AA0691730	TaCYP710A8_3A	5.45	5.03	3.67	4.23	13.99	1.64	8.14	5.46	4.41	3.52	3.2	6.61	1.04	0.15	0.21
TRIAE_CS42_3B_TGACv1_223644_AA0785060	TaCYP710A8_3B	4.27	8.63	6.77	1.87	12.02	1.58	1.81	1.83	4.06	3.39	1.47	1.4	0.98	0.43	0.11
TRIAE_CS42_4BL_TGACv1_320935_AA1052020	TaCYP710A96_4B	13.59	13.7	13.07	1.21	0.42	0.01	6.93	0.89	0.15	0	0.16	0.05	0	0.1	0.86
TRIAE_CS42_4DL_TGACv1_345346_AA1152750	TaCYP710A96_4D	23.2	29.92	30.19	2.42	0.97	0	5.93	1.08	0	0	0.01	0	0	0	1.47
TRIAE_CS42_6BS_TGACv1_514305_AA1658120	TaCYP711A67_6B	0.53	0.68	0.62	2.75	6.13	6.56	1.28	3.41	18.79	3.6	3.72	9.38	3.82	0.07	1.99
TRIAE_CS42_3B_TGACv1_223519_AA0783390	TaCYP711A68_3B	1.63	43.35	25.89	0.11	0.23	0	0.14	0.31	2.25	0.34	0.34	0.12	0.64	0.02	0.08
TRIAE_CS42_4AL_TGACv1_291365_AA0994210	TaCYP711A68_4A	0.02	10.82	6.68	0	0	0	0	0	0.3	0.02	0	0	0	0	0
TRIAE_CS42_4DL_TGACv1_343285_AA1132680	TaCYP711A68_4D	0.34	35.38	21.89	0.19	0.26	0	0.05	1.32	8.39	0.15	0.45	0.17	0.01	0.03	0.01
TRIAE_CS42_2AS_TGACv1_112489_AA0339020	TaCYP714B1_2A	0.14	1.7	0.81	0.05	0.05	0.38	0	0.03	3.09	0.09	11.23	2.57	2.81	0.16	0.08
TRIAE_CS42_2BS_TGACv1_146629_AA0469690	TaCYP714B1_2B	0.71	2.69	1.03	0.14	0.12	0.49	0	0.02	2.09	0.68	20.06	2.78	3.96	0.23	1.07
TRIAE_CS42_4BL_TGACv1_320864_AA1050510	TaCYP714B7_4B	6.5	10.95	10.28	4.18	11.88	14.12	3.03	3.34	29.32	0.57	5.02	0.73	4.24	0.78	4.08
TRIAE_CS42_4DL_TGACv1_342770_AA1121580	TaCYP714B7_4D	5.34	4.38	4.9	3.96	12.06	12.61	1.68	4.2	24.81	0.7	4.42	0.77	10.26	2.17	2.13
TRIAE_CS42_5AL_TGACv1_374283_AA1196000	TaCYP714C17_5A	0.88	1.98	2.12	2.43	7.67	22.38	1.58	1.86	4.73	3.13	7.37	4.11	3.96	1.1	2.1
TRIAE_CS42_1AL_TGACv1_001123_AA0025430	TaCYP714D7_1A	1.7	4.39	2.72	0.06	0.07	0	0.32	0.17	0.63	1.21	2.29	4.46	9.97	0.61	27.1
TRIAE_CS42_1BL_TGACv1_033461_AA0139640	TaCYP714D7_1B	2.7	4.68	3.6	0.05	0.04	0	0.14	0.05	0.09	0.65	1.15	1.42	0.54	0.03	30.73
TRIAE_CS42_1DL_TGACv1_062915_AA0221620	TaCYP714D8_1D	2.1	4.04	3.75	0.09	0.19	0	0.15	0.14	0.13	0.49	2.17	4.73	13.09	0.53	17.31
TRIAE_CS42_1AS_TGACv1_019137_AA0061470	TaCYP71AB16_1A	0.03	49.55	46.89	0	0	0	0	0	0	0	0	0	0	0.01	0
TRIAE_CS42_1DS_TGACv1_080969_AA0256220	TaCYP71AB16_1D	0.03	32.34	33.39	0	0	0	0	0	0	0	0	0	0	0	0
TRIAE_CS42_4AL_TGACv1_289513_AA0972330	TaCYP71AK13_4A	2.01	1.91	1.5	0.11	0.46	2.03	0.24	0.23	3.36	0.02	1.39	0.06	0.33	0.34	17.12
TRIAE_CS42_5DL_TGACv1_436223_AA1459290	TaCYP71AK13_5D	6.24	7	5.95	1.22	1.82	4.32	1.31	5.01	29.1	0.18	4.12	0.31	1.78	1.35	12.81
TRIAE_CS42_5AL_TGACv1_374852_AA1210210	TaCYP71AK14_5A	0.08	0.18	0.26	0.03	0.47	0.45	0	1.66	26.96	0.02	0.41	0.03	0.07	0.26	0.16
TRIAE_CS42_5DL_TGACv1_436335_AA1460100	TaCYP71AK14_5D	0.01	0.01	0.06	0.03	0.05	0.14	0.02	1.26	13.42	0	0.27	0	0.02	0.13	0.39
TRIAE_CS42_5DL_TGACv1_434796_AA1441840	TaCYP71AK15_5D	10.37	6.08	5.55	1.92	2.44	1.16	6.04	2.21	0.24	0.15	2.8	0.97	0.76	0.23	2.21
TRIAE_CS42_6AL_TGACv1_472331_AA1520960	TaCYP71AM10_6A	0	0	0	0.02	1.1	4.74	0.04	0.3	4.83	0.02	10.95	0.09	0.49	0.12	0
TRIAE_CS42_3AS_TGACv1_210427_AA0671780	TaCYP71C10_3A	0	2.19	2.76	0.14	7.19	0.12	0	0.48	11.41	0.02	9.71	1.03	2.14	0.16	0.15
TRIAE_CS42_3DS_TGACv1_271997_AA0912700	TaCYP71C10_3D	0.04	1.43	2.08	0.09	4.8	0.11	0	0.29	21.33	0.02	19.6	1.69	3.96	0.21	53.48
TRIAE_CS42_2BS_TGACv1_147288_AA0481180	TaCYP71C11_2B	0	0	0	0	0	0.06	0.06	0.1	0.15	0	0	0.07	0	0.01	86.15
TRIAE_CS42_U_TGACv1_642664_AA2121150	TaCYP71C11_U	0	0	0	0.35	0	0	0.16	0	0	0	0	0	0	0	13.28
TRIAE_CS42_3DS_TGACv1_271619_AA0904070	TaCYP71C116_3D	0	0.46	0.18	0.03	0.04	0.08	0	1.87	34.26	0.02	5.21	1.05	0.5	0.24	0.19
TRIAE_CS42_1DS_TGACv1_080383_AA0247120	TaCYP71C139_1D	0.02	30.82	28.49	0	0	0	0	0	0.02	0	0	0	0.02	0	0
TRIAE_CS42_2DL_TGACv1_159662_AA0541210	TaCYP71C142_2D	0.02	0	0.02	0.01	0.1	6.08	8.55	6.03	11.28	0	1.12	0	0	0.1	0
TRIAE_CS42_2AS_TGACv1_112278_AA0334700	TaCYP71C143_2A	0	0	0	0.03	0	0	0.02	0	0	0	0	0.24	0	11.49	222.51
TRIAE_CS42_2DS_TGACv1_177308_AA0572950	TaCYP71C143_2D	0	0	0	0.01	0	0	0	0.01	0.08	0	0.02	0.07	0	6.85	51.15
TRIAE_CS42_2BS_TGACv1_146055_AA0454370	TaCYP71C147_2B	16.11	9.18	8.63	0	0.08	0	0.06	0.01	0	0	0.16	0.02	0.02	0	0
TRIAE_CS42_2BS_TGACv1_146805_AA0473170	TaCYP71C150_2B	1.18	0.4	0.43	2.02	19.81	1.5	1.91	12.75	0.53	0.08	1.24	0.34	2	0	0
TRIAE_CS42_2BS_TGACv1_148491_AA0493210	TaCYP71C153_2B	0	0	0.09	5.44	4.26	0.53	1.26	1.61	0	12.46	0.48	16.9	0.09	0.04	0
TRIAE_CS42_2DS_TGACv1_177233_AA0569770	TaCYP71C153_2D	0.06	0.15	0.13	16.91	9.85	0.1	10.22	8.99	0	7.79	0.13	18.24	0.22	0.08	0
TRIAE_CS42_2BS_TGACv1_148249_AA0491670	TaCYP71C154_2B	0	0	0	0.74	0.06	5.77	14.18	5.67	11.64	0.2	0.89	0.75	0	0.56	13.2
TRIAE_CS42_2BS_TGACv1_151219_AA0498540	TaCYP71C156_2B	0	0.05	0	0.54	7.73	27.88	0	6.1	9.32	0.56	2.64	0.3	1.95	0	0
TRIAE_CS42_5AL_TGACv1_375854_AA1228050	TaCYP71C162_5A	0	0.03	0.03	0.08	0	0	0	0	0.02	0	0.36	0.51	0	0.04	455.22
TRIAE_CS42_5DL_TGACv1_435522_AA1451580	TaCYP71C162_5D	0	0.99	0.85	0.04	0	0	0.05	0.01	0	0	0.12	0.24	0.02	0	151.84
TRIAE_CS42_5BL_TGACv1_404151_AA1286940	TaCYP71C163_5B	0	0	0	0	0	0	0	0	0	0	0.07	0.04	0	0	56.57
TRIAE_CS42_5DL_TGACv1_433953_AA1426160	TaCYP71C164_5D	0	17.61	16.69	0.12	0.05	0	0	1.38	6.4	0	0	0	0	0.21	0
TRIAE_CS42_6DS_TGACv1_542874_AA1731880	TaCYP71C166_6D	0.07	0.24	0.17	0.31	0.64	9.02	9.98	7.32	20.95	0.03	1.73	0.11	0.33	0.41	12.54
TRIAE_CS42_6AS_TGACv1_486336_AA1559920	TaCYP71C167_6A	9.05	16.19	17.47	0.61	0.51	0	0	0.01	0	0	0	0	0	0.02	0
TRIAE_CS42_6BS_TGACv1_513198_AA1633950	TaCYP71C170_6B	0.21	0.09	0.34	0.48	2.15	5.6	5.9	3.15	12.44	0.02	2.67	0.09	0.03	0.11	27.26
TRIAE_CS42_7DL_TGACv1_604893_AA2002780	TaCYP71C171_7D	17.34	10.44	10.92	0.74	0.1	0	0.64	0.02	0	0	0	0.02	0	0	0
TRIAE_CS42_5AS_TGACv1_392955_AA1266780	TaCYP71C6_5A	1.08	0.3	0.25	78.45	34.02	0	12.46	3.63	0	0	0	0.03	0	3.16	3.49
TRIAE_CS42_5BS_TGACv1_423592_AA1380190	TaCYP71C6_5B	0.96	0.32	0.33	132.6	80.56	0	239.39	21.98	0.07	3.09	0.01	0.14	0.11	2.19	4.99
TRIAE_CS42_5DS_TGACv1_456522_AA1472950	TaCYP71C6_5D	0.2	0	0.04	56.56	36.35	0	3.27	2.04	0	0	0	0.02	0	2.06	2.96
TRIAE_CS42_5AS_TGACv1_392955_AA1266790	TaCYP71C7_5A	1.63	0.41	0.54	56.36	24.2	0.07	21.93	7.78	3.41	0.01	0.04	0.02	0.02	1.7	6.75
TRIAE_CS42_5BS_TGACv1_423592_AA1380200	TaCYP71C7_5B	1.92	0.45	0.93	117.82	91.15	0	180.52	16.9	0.13	3.52	0.18	0.3	0.5	2.86	4.21
TRIAE_CS42_5DS_TGACv1_456522_AA1472960	TaCYP71C7_5D	0.46	0.1	0.06	48.09	33.94	0	6.27	2.23	0.02	0.03	0.03	0.02	0.02	0.95	5.56
TRIAE_CS42_5AS_TGACv1_394740_AA1281640	TaCYP71C8_5A	0.21	0.02	0.04	66.08	30.94	0	19.91	3.33	0	0	0	0.05	0	1.31	14.13
TRIAE_CS42_5BS_TGACv1_424799_AA1391810	TaCYP71C8_5B	7.52	1.04	1.38	141.01	81.05	0	316.72	26.32	0.1	2.81	0	0.12	0.07	0.74	4.41
TRIAE_CS42_5DS_TGACv1_456522_AA1472930	TaCYP71C8_5D	0.1	0.03	0.07	70.31	32.61	0	7.41	4.53	0.01	0	0	0.01	0	0.85	5.53
TRIAE_CS42_4AS_TGACv1_306233_AA1004810	TaCYP71C9_4A	0.04	0	0	11.08	11.55	0	1.58	0	0	0	0	0	0	0	2.03
TRIAE_CS42_4BL_TGACv1_320486_AA1041090	TaCYP71C9_4B	0.81	0.13	0.1	60.58	36.56	0	121.1	3.42	0	0.15	0.01	0.02	0	0.1	0.22
TRIAE_CS42_U_TGACv1_642000_AA2109100	TaCYP71C9_U	0.07	0	0	16.15	11.97	0	3.02	0.09	0	0	0	0	0	0	0.6
TRIAE_CS42_2AS_TGACv1_115694_AA0372890	TaCYP71E30_2A	0.31	3.04	2.67	0.35	48.8	0.03	0.27	4.35	1.33	0.07	10.04	0.25	4.69	0.1	0.16
TRIAE_CS42_3DL_TGACv1_250146_AA0862960	TaCYP71E32_3D	0.02	0.02	0.02	10.55	11.1	0	0	0.41	0.02	13.15	3.99	14.38	0.03	0	0
TRIAE_CS42_3B_TGACv1_222968_AA0774380	TaCYP71E38_3B	0	0	0	3.23	8.36	0.02	0	0.09	0.19	5.5	2.74	12.46	0.07	0	0
TRIAE_CS42_4AL_TGACv1_289837_AA0977550	TaCYP71E41_4A	0	0	0	0	0	0	0	0	0	0	0	0	10.14	0.65	0
TRIAE_CS42_4AL_TGACv1_291941_AA0997160	TaCYP71E45_4A	21.82	28.53	27.6	9.27	7.36	16.86	12.01	67.39	57.79	0.4	2.47	0.68	1.34	0.02	0
TRIAE_CS42_5BL_TGACv1_404542_AA1303530	TaCYP71E48_5B	28.37	0.75	8.51	0	0	0	0	0	0.01	0	0	0	0	0	0
TRIAE_CS42_7AS_TGACv1_569265_AA1811960	TaCYP71E58_7A	4.67	10.97	9.59	0.36	0.2	0	0	0.04	0	0.58	3.89	1.55	16.72	0.16	0.05
TRIAE_CS42_7DS_TGACv1_622330_AA2037770	TaCYP71E58_7D	6.9	21.62	18.55	1.07	1.32	0.12	0.03	0.29	1.98	5.19	7.04	6.52	62.92	0.35	0.42
TRIAE_CS42_7DS_TGACv1_621779_AA2025790	TaCYP71E59_7D	4.06	1.28	1.08	2.15	3.53	0.47	37.19	26.41	0.19	0.06	0.14	0.24	0.63	0.01	0
TRIAE_CS42_7DS_TGACv1_621997_AA2030810	TaCYP71E60_7D	15.57	14.58	14	1.43	0.81	0	0.04	0.03	0.03	0	0	0.03	0	0	0
TRIAE_CS42_U_TGACv1_640757_AA2072720	TaCYP71E60_U	81.69	35.02	34.71	4.22	5.36	5.97	5	3.36	9.22	0.05	3.79	1.32	0.16	0.05	0.03
TRIAE_CS42_3B_TGACv1_220721_AA0716590	TaCYP71F16_3B	0	0	0	0.14	0.89	4	0.19	2.56	11.14	0.02	1.75	0.05	0.22	0.01	0.08
TRIAE_CS42_1BS_TGACv1_050867_AA0176300	TaCYP71F19_1B	17.46	15.89	15.37	0.47	0.13	0.04	0.31	0.04	0	0	0	0.28	0	0.01	0
TRIAE_CS42_2BL_TGACv1_129297_AA0377200	TaCYP71F21_2B	11.69	17.98	19.66	4.37	0.31	0	0.13	0.02	0.03	0	0.06	0.02	0.02	0	0
TRIAE_CS42_2AS_TGACv1_112273_AA0334620	TaCYP71F22_2A	0.4	42.11	47.6	0.02	0.53	0	0.13	0.14	0.11	0	0.02	0.05	0.01	0	0
TRIAE_CS42_2DS_TGACv1_178278_AA0593740	TaCYP71F22_2D	0.12	57.79	61.01	0.02	0.03	0	0	0.02	0.24	0	0	0	0	0	0
TRIAE_CS42_2AS_TGACv1_112788_AA0345200	TaCYP71F23_2A	0.05	73.93	80	0	0	0	0.02	0	0.04	0	0	0	0.02	0	0
TRIAE_CS42_2AS_TGACv1_115977_AA0373480	TaCYP71F25_2A	0	11.85	8.44	0	0	0	0	0	0	0	0	0	0	0	0
TRIAE_CS42_2AS_TGACv1_115977_AA0373470	TaCYP71F26_2A	0.27	33.67	35.23	0	0	0	0	0	0	0	0	0	0	0	0
TRIAE_CS42_2BS_TGACv1_146574_AA0468580	TaCYP71F28_2B	0.8	19.46	19.07	0.01	0.15	0	0	0.01	0.94	0	0.31	0.02	0	0	0
TRIAE_CS42_2BS_TGACv1_146594_AA0468950	TaCYP71F29_2B	0	0.02	0	1.39	1.2	0.09	0.36	1.41	0.02	3.51	0.26	25.02	0	0	0
TRIAE_CS42_2BS_TGACv1_146993_AA0476350	TaCYP71F30_2B	0.01	0	0	0.23	0	0	37.17	4.88	0	0	0	0	0	0	0
TRIAE_CS42_2DS_TGACv1_178608_AA0598090	TaCYP71F30_2D	0.02	0	0.03	9.53	6.57	0	55.64	11.01	0	0.28	0	1.19	0	0	0
TRIAE_CS42_2BS_TGACv1_146993_AA0476360	TaCYP71F31_2B	0	0	0	0.02	0	0	18.14	1.5	0	0	0	0	0	0	0
TRIAE_CS42_2DS_TGACv1_178608_AA0598080	TaCYP71F31_2D	0	0	0	1.3	0.73	0	20.74	3.43	0	0.21	0	0.02	0	0	0
TRIAE_CS42_2DS_TGACv1_177886_AA0586580	TaCYP71F37_2D	0	0	0	5.39	1.56	0	10.14	5.64	0	2.55	0.59	8.08	0.43	0	0
TRIAE_CS42_2DS_TGACv1_180185_AA0610360	TaCYP71F39_2D	39.89	22.24	21.74	0	0	0	0	0	0	0	0	0	0	0	0
TRIAE_CS42_5DL_TGACv1_433072_AA1400820	TaCYP71F47_5D	0.62	1.57	1.8	0.11	0.42	5.74	2.34	4.87	15.41	0.22	1.87	1.78	0.13	0.01	0
TRIAE_CS42_U_TGACv1_642039_AA2110040	TaCYP71F52_U	0.03	1.03	0.66	4.08	19.69	26.41	1.02	7.13	23.56	0.02	13.61	0.5	0.02	0.01	0
TRIAE_CS42_7BS_TGACv1_592239_AA1934100	TaCYP71M3_7B	16.35	9.52	11.27	4.93	2.97	0.2	7.75	1.97	1.01	0.42	4.38	1.83	5.33	0.21	0
TRIAE_CS42_7AL_TGACv1_556796_AA1770900	TaCYP71Q10_7A	0.02	0.61	0.36	0.17	1.02	0.07	1.63	1.21	2.82	0.01	4.23	0.58	11.49	0.13	3.19
TRIAE_CS42_7DL_TGACv1_605047_AA2004120	TaCYP71Q10_7D	3.43	3.59	3.06	1.04	1.53	0.61	10.11	0.56	1.75	0.13	13.68	1.36	60.17	0.63	4.44
TRIAE_CS42_1AL_TGACv1_001359_AA0029300	TaCYP71R11_1A	0	0	0	0	0.03	0.03	2.12	4.16	19.98	0	0	0.03	0.03	1.15	39.72
TRIAE_CS42_1DL_TGACv1_063481_AA0227760	TaCYP71R11_1D	0	0	0	0	0	0	0.33	0.51	2.56	0.02	0	0.09	0	0.04	48.53
TRIAE_CS42_1AL_TGACv1_002693_AA0044510	TaCYP71R13_1A	0	0	0	0	0	0.02	13.89	2.74	0.5	0	0	0	0	0.03	0.75
TRIAE_CS42_1BL_TGACv1_031303_AA0111150	TaCYP71R13_1B	0.22	0.21	0.19	0.36	0.58	0.63	7.76	29.75	39.57	0.45	0.13	0.27	0.27	0.99	6.18
TRIAE_CS42_1DL_TGACv1_063072_AA0223580	TaCYP71R13_1D	0	0	0	0	0.01	0	1.41	0.01	0.04	0	0	0.07	0	1.44	43.26
TRIAE_CS42_3AS_TGACv1_212457_AA0701000	TaCYP71T40_3A	0.03	0.23	0.11	0.15	0.46	0.46	0.54	0.93	14.61	0.03	0.39	0.18	0.07	0.48	16.24
TRIAE_CS42_1BL_TGACv1_032942_AA0135640	TaCYP71T42_1B	0.09	0.1	0.05	0	0	0	0	0	0	0.05	0	19.15	0	0	0
TRIAE_CS42_1DL_TGACv1_061238_AA0189650	TaCYP71T42_1D	0.02	0.02	0	0.1	0.03	0.02	0.09	0.08	0.02	0.1	0.02	17.84	0.04	0	0.06
TRIAE_CS42_3B_TGACv1_223781_AA0787150	TaCYP71T45_3B	0.18	0.47	0.22	0.22	1.32	0.5	2.68	2.21	17.4	0	11.44	0.03	6.08	2.31	2.99
TRIAE_CS42_U_TGACv1_642625_AA2120500	TaCYP71T45_U	0.41	1.41	1	0.44	4.47	8.51	0.57	1.13	30.62	0.18	10.19	0.67	3.14	0.69	0.61
TRIAE_CS42_2DS_TGACv1_177916_AA0587170	TaCYP71U8_2D	0	13.45	12.37	0.1	0.07	0	0	0.23	3.79	0	0.16	0	0.03	0.08	0
TRIAE_CS42_3B_TGACv1_225252_AA0806450	TaCYP71V29_3B	0	0	0	0	0	0.02	0.01	28.7	0	0	0	0	0	0	0
TRIAE_CS42_3DS_TGACv1_271804_AA0908350	TaCYP71V29_3D	0	0	0	0	0	1.43	0.08	17.92	0.17	0	57.24	0	0	0	0
TRIAE_CS42_5AL_TGACv1_374147_AA1191720	TaCYP71V31_5A	4.19	19.98	13.31	7.55	2.75	0.63	24.33	1.27	0	3.69	0.51	7.19	35.12	0	0
TRIAE_CS42_5DL_TGACv1_433304_AA1408860	TaCYP71V31_5D	0.81	7.89	4.62	0.12	0.94	0	0.73	0.02	0.05	13.68	5.29	5.76	2.77	0.18	0.02
TRIAE_CS42_5BS_TGACv1_423873_AA1384480	TaCYP71W30_5B	1.38	0.81	1.15	1.14	4.84	13.39	10.94	6.65	4.35	1.1	2.77	1.2	0.84	0.01	0.05
TRIAE_CS42_2AS_TGACv1_113492_AA0356900	TaCYP71X32_2A	0.1	0	0.03	0.02	0	0	0	0.03	0.45	0	0.05	0.36	0.1	1.15	81.84
TRIAE_CS42_2DS_TGACv1_177918_AA0587350	TaCYP71X32_2D	0.31	0.02	0.03	0.72	0.51	0.18	0.44	0.38	1.7	0	0.37	0.09	8.29	2.37	43.23
TRIAE_CS42_2BS_TGACv1_145999_AA0452430	TaCYP71X34_2B	0.02	0	0	0	0	0	0	0	0	0	0.02	0	0.74	13.18	0
TRIAE_CS42_6AS_TGACv1_485396_AA1544660	TaCYP71X40_6A	0.03	0.02	0	0	0	0.53	2.54	0.37	2.75	0	1.27	0.08	0.1	0.17	29.11
TRIAE_CS42_6BS_TGACv1_515551_AA1670850	TaCYP71X40_6B	1.73	0.43	0.53	0.57	0.14	0.2	0.11	0.03	1.88	0	2.94	0.17	1	0.19	60.22
TRIAE_CS42_6AS_TGACv1_485415_AA1544970	TaCYP71X41_6A	0	0.07	0.12	0.13	4.58	13.85	0.15	0.18	10.37	0.31	8.06	0.69	0.66	1.06	0.21
TRIAE_CS42_6DS_TGACv1_544065_AA1746230	TaCYP71X41_6D	0.04	0.07	0.01	0.08	2.89	11.18	0.09	0.1	3.28	0.07	1.58	0.04	0.04	0.03	0
TRIAE_CS42_6BS_TGACv1_513422_AA1641120	TaCYP71X43_6B	0.38	0.03	0	0.03	0.05	0	0.05	0	0	0.02	0.02	0.04	2.12	56.25	0.04
TRIAE_CS42_U_TGACv1_641235_AA2089170	TaCYP71X43_U	0.07	0.05	0.06	0.04	0.2	0.02	0.02	0.02	0.02	0.02	0.06	0.42	8.83	51.58	0.13
TRIAE_CS42_U_TGACv1_642219_AA2113670	TaCYP71X45_U	0	0	0	0	0.1	12.63	0	0	1.59	0	0.23	0	0	0	0
TRIAE_CS42_1DL_TGACv1_063686_AA0229890	TaCYP71Y16_1D	0.69	3.07	1.82	0.24	0.77	0.28	0.11	0.78	20.13	0.03	0.8	0.05	1.18	0.63	22.36
TRIAE_CS42_1AL_TGACv1_002363_AA0041160	TaCYP71Y17_1A	0	0	0	0	0	0	0	0	0	0	0	0	0	0.05	22.2
TRIAE_CS42_1BL_TGACv1_032534_AA0131040	TaCYP71Y17_1B	0.37	0.2	0.18	0.03	0.02	0	0.03	0	0	0	0.03	0.06	0	0.06	31.99
TRIAE_CS42_1AL_TGACv1_002363_AA0041170	TaCYP71Y18_1A	0	0.05	0	0.02	0	0	0	0	0.12	0.02	1.57	0.51	0.33	0.08	327.24
TRIAE_CS42_1BL_TGACv1_032534_AA0131050	TaCYP71Y18_1B	0.02	0.04	0.04	0.07	0.02	0	0	0	0.08	0.04	0.63	0.53	0.17	0.14	404.99
TRIAE_CS42_1DL_TGACv1_063686_AA0229870	TaCYP71Y18_1D	0.01	0.02	0	0.08	0.02	0	0	0	0.79	0.06	1.37	0.46	0.15	0.14	388.16
TRIAE_CS42_1AL_TGACv1_000245_AA0007110	TaCYP721B10_1A	12.07	14.5	13.81	6.55	7.12	2.09	1.36	1.93	2.72	3	5.51	2.56	4.07	0.61	6.61
TRIAE_CS42_1BL_TGACv1_035072_AA0146110	TaCYP721B10_1B	12.69	13.07	12.52	3.98	5.45	5.79	1.87	3.07	3.53	5.49	4.42	2.67	3.65	0.5	5.73
TRIAE_CS42_1AL_TGACv1_000245_AA0007120	TaCYP721B11_1A	0.77	3.09	2.4	0.45	1.03	3.56	0.34	5.17	17.08	0.29	1.79	0.53	0.74	0.17	0
TRIAE_CS42_1BL_TGACv1_030562_AA0094080	TaCYP722B1_1B	0.56	0.53	0.63	6.72	29.09	11.28	0.37	0.88	0.35	7.78	4.54	13.49	0.64	0.34	0.04
TRIAE_CS42_1DL_TGACv1_062176_AA0210020	TaCYP722B1_1D	0.76	0.58	0.76	2.71	15.11	10.23	0.17	0.72	0.98	4.02	2.92	6.17	1.26	0.1	3.19
TRIAE_CS42_2DS_TGACv1_177198_AA0568590	TaCYP723A1_2D	17.93	5.87	5.44	1.99	0.88	0	21.33	4.69	0	5.66	1.64	7.31	0	0	0
TRIAE_CS42_2AS_TGACv1_114197_AA0364940	TaCYP723A16_2A	0.13	1.42	1.31	7.66	8.02	16.45	5.47	3.79	0	4.81	0.03	8.23	0.02	0	0
TRIAE_CS42_2DS_TGACv1_177821_AA0585180	TaCYP723B1_2D	28.94	37.56	33.77	1.99	0.53	0.73	1.96	1.27	0.01	0	0.01	0.08	0	0	0
TRIAE_CS42_U_TGACv1_644421_AA2139420	TaCYP723B9_U	20.93	10.91	10.46	0.06	0	0	0	0	0	0	0	0	0	0	0
TRIAE_CS42_6AS_TGACv1_495334_AA1578000	TaCYP723C1_6A_2	0	0	0	0	0	0	0	0	0	0.03	26.8	0.37	0.06	0	0.03
TRIAE_CS42_U_TGACv1_643117_AA2127530	TaCYP723C1_U	0	0	0	0.05	0	0.31	0	0.02	0	0	11.04	0.77	0	0	0
TRIAE_CS42_2AS_TGACv1_112156_AA0331640	TaCYP727A2_2A	3.24	5.27	6.07	3.88	4.4	5.55	2.03	4.72	8.5	5.15	8.59	7.79	4.6	3.91	11.65
TRIAE_CS42_6BL_TGACv1_501467_AA1617850	TaCYP728B61_6B	1.82	3.97	2.48	4.48	7.88	14.2	0.68	0.81	1.31	0.59	5.07	1.81	4.27	0.18	0.82
TRIAE_CS42_6DL_TGACv1_526864_AA1693840	TaCYP728B62_6D	0.35	1.13	0.74	0.53	4.17	5.35	0.1	0.48	1.9	0.31	3.17	0.74	13.08	0.43	0.03
TRIAE_CS42_4BL_TGACv1_320582_AA1043820	TaCYP728C13_4B	12.05	5.5	5.79	0.16	2.24	0.03	0.26	3.89	0.07	0	0	0	0	0	0
TRIAE_CS42_3B_TGACv1_220890_AA0722780	TaCYP72A568_3B	21.48	24.21	27.11	3.59	7.13	8.41	5.61	16.81	66.12	3.83	13.93	6.69	16.16	5.15	30.88
TRIAE_CS42_3B_TGACv1_220890_AA0722790	TaCYP72A569_3B	36.15	32.8	37.69	8.34	18.15	20.61	16.35	48.55	149.62	8.73	23.54	22.76	35.42	22.67	189.11
TRIAE_CS42_1BL_TGACv1_030714_AA0098770	TaCYP72A578_1B	11.29	17.43	17.88	1.21	5.74	19.41	2.94	14.75	63.15	1.83	7.73	2.97	3.32	1.9	4.31
TRIAE_CS42_1BS_TGACv1_050538_AA0173170	TaCYP72A580_1B	3.77	6.73	5.96	0.3	10.64	7.88	0.28	3.9	28.51	0	1.61	0.02	0.01	0.11	0
TRIAE_CS42_1DS_TGACv1_080190_AA0242540	TaCYP72A580_1D	2.24	8.03	5.3	0.07	17.04	0.51	2.21	5.34	9.1	0.07	1.86	0.16	0.63	0.06	0
TRIAE_CS42_2DL_TGACv1_158295_AA0515040	TaCYP72A583_2D	3.32	10.87	10.63	2.16	2.65	0.49	0.14	0.07	0.3	0.05	0.47	0.16	0.42	0.05	0
TRIAE_CS42_3AL_TGACv1_193734_AA0618700	TaCYP72A584_3A	4.49	12.89	11.63	2.67	3.76	0.97	0.7	1.5	0.63	2.05	0.41	1.08	1.94	1.7	0.1
TRIAE_CS42_3B_TGACv1_224428_AA0796690	TaCYP72A584_3B	5.73	20.28	19.15	3.66	6.29	1.02	0.43	2.38	1.32	1.86	0.63	0.54	1.57	1.22	0.4
TRIAE_CS42_3DL_TGACv1_252316_AA0889290	TaCYP72A584_3D	6.95	18.1	17.45	4.05	3.49	0.72	0.5	1.58	0.92	2.76	0.56	0.98	1.75	1.76	0.22
TRIAE_CS42_3AL_TGACv1_195038_AA0643890	TaCYP72A587_3A	1.21	6.39	6.61	1.36	1.95	3.55	0.9	9.17	52.09	0.53	3.23	1.29	2.11	0.91	2.97
TRIAE_CS42_3B_TGACv1_224627_AA0799000	TaCYP72A587_3B	2.52	16.44	16.7	1.18	2.59	5.96	2.02	16.59	63.74	0.56	13.39	2.1	3.82	1.2	0.64
TRIAE_CS42_3DL_TGACv1_251924_AA0886060	TaCYP72A587_3D	1.86	3.74	4.18	1.53	2.33	7.4	2.22	8.03	19.26	0.51	4.9	0.68	1.39	0.81	0.69
TRIAE_CS42_3B_TGACv1_224715_AA0800460	TaCYP72A589_3B	10.41	4.88	5.61	0.01	0.06	0	0	0	0.05	0	0.02	0	0.03	0	0.02
TRIAE_CS42_6BL_TGACv1_501265_AA1615410	TaCYP72A596_6B	23.37	6.18	7.32	0.74	1.55	0.1	0.24	0.45	4.42	0.99	1.96	5.11	2.89	0.21	0.14
TRIAE_CS42_6DL_TGACv1_526886_AA1694340	TaCYP72A596_6D	17.1	12.79	14.73	2.33	1.04	0.09	0.24	2.13	27.15	2.56	5.81	8.92	1.68	0.07	0
TRIAE_CS42_U_TGACv1_642568_AA2119750	TaCYP72A596_U	14.74	3.61	4.29	0.65	0.2	0.03	0.33	0.09	0.06	5.3	2.48	23.38	1	0.08	0
TRIAE_CS42_6BL_TGACv1_503236_AA1627610	TaCYP72A597_6B	8.33	5.39	4.99	0.26	0.29	0.06	0.37	0.28	1.12	4.86	1.38	10.51	3.76	0.03	0
TRIAE_CS42_7BL_TGACv1_579335_AA1906480	TaCYP72A598_7B	1.74	10.64	10.96	1.53	8.54	7.41	2.43	19	33.57	0.21	4.67	0.93	2.9	0.36	17.82
TRIAE_CS42_7DL_TGACv1_603293_AA1980300	TaCYP72A598_7D	3.52	10.68	11.55	5.36	13.11	19.27	3.12	6.97	60.49	0.82	7.39	1.31	2.96	1.16	162.14
TRIAE_CS42_7DL_TGACv1_603034_AA1974190	TaCYP72A599_7D	0.02	0	0	0	0.05	0.31	0	0.19	33.57	0	24.5	0.03	9.13	9.63	0
TRIAE_CS42_1BL_TGACv1_031790_AA0120610	TaCYP72A6_1B	23.42	15.38	16.26	1.13	0.36	0	1.63	0.35	0.06	0.33	0.16	0.38	0.54	0.35	3.21
TRIAE_CS42_1DL_TGACv1_062371_AA0213400	TaCYP72A6_1D	53.05	41.62	42.62	5.09	1.96	0.03	0.4	0.24	0.23	0.71	0.05	0.51	1.09	0.22	3.35
TRIAE_CS42_U_TGACv1_641763_AA2103630	TaCYP72A6_U	21.78	19.86	19.86	1.34	0.56	0.06	1.05	0.56	0.29	0.42	0.04	0.43	0.43	0.17	2.82
TRIAE_CS42_7BL_TGACv1_577392_AA1874280	TaCYP72A600_7B	14.25	17.36	19.82	0.17	0.81	7.15	0.74	11.6	62.76	0.55	5.27	1.52	17.57	8.16	46.35
TRIAE_CS42_7DL_TGACv1_603795_AA1989350	TaCYP72A600_7D	16.61	18.61	20.58	2.06	4.41	9.97	4.7	13.76	48.22	1.79	5.91	2.35	6.98	2.57	22.45
TRIAE_CS42_7BL_TGACv1_578194_AA1890920	TaCYP72A601_7B	0	5.82	7.41	0.58	2	1.6	0	3.36	10.34	0.03	0.71	0.23	0.2	0.01	0.27
TRIAE_CS42_6DS_TGACv1_543897_AA1745080	TaCYP734A70_6D	2.95	10.57	9.27	0.24	0.24	0.01	0.01	0.11	0	0.22	0.04	0.07	0.24	0.98	0.22
TRIAE_CS42_3AS_TGACv1_211169_AA0686310	TaCYP73A17_3A	110.67	170.83	160.62	8.66	8.98	5.41	24.4	14.18	2.46	4.21	8.37	11.95	54.76	4.34	2.47
TRIAE_CS42_3B_TGACv1_221264_AA0735620	TaCYP73A17_3B	107	115.35	101.66	11.03	10.68	7.52	30.94	12.08	1.23	3.41	16.86	13.75	41.61	5.41	5.61
TRIAE_CS42_3DS_TGACv1_271628_AA0904230	TaCYP73A17_3D	96.33	132.5	116.35	11.79	12.54	11.72	16.51	6.35	1.22	4.56	20.71	18.07	76.84	4.46	7.17
TRIAE_CS42_3AL_TGACv1_194598_AA0636520	TaCYP73A201_3A	50.98	89.35	78.57	48.21	135.46	223.89	26.48	44.19	32.33	13.06	40.11	72.48	103.08	5.27	2.12
TRIAE_CS42_3B_TGACv1_220699_AA0715850	TaCYP73A201_3B	54.59	102.08	88.39	22.95	99.51	156.31	9.61	19.31	11.81	3.72	33.64	43.28	59.5	5.2	10.23
TRIAE_CS42_7AL_TGACv1_558392_AA1793090	TaCYP73A202_7A	25.99	45.96	39.05	0.98	5.53	3.1	3.64	0.45	0	0.9	1.04	1.3	11.48	5.28	0.07
TRIAE_CS42_7DL_TGACv1_603296_AA1980330	TaCYP73A202_7D	5.31	29.25	24.61	0.25	2.89	0.59	0.57	0.09	0.09	0.48	0.3	0.16	5.69	1.73	0.22
TRIAE_CS42_2BS_TGACv1_148390_AA0492590	TaCYP73A203_2B	1.82	28.5	19.78	0.05	0.52	0.08	0.24	0	0.02	0.09	0.22	0.02	3.36	1.59	0.15
TRIAE_CS42_2DL_TGACv1_159997_AA0545350	TaCYP73A204_2D	0.83	1.61	1.4	0.35	1.21	0.07	0.04	0.09	0.22	0.34	0.16	0.22	2.32	9.59	44.51
TRIAE_CS42_4BL_TGACv1_320500_AA1041640	TaCYP73A205_4B	34.33	57.56	56.93	1.31	0.88	0	0.02	0.03	0.04	0.02	0.02	0.06	0	0.07	0.02
TRIAE_CS42_4DL_TGACv1_343403_AA1134010	TaCYP73A205_4D	14.76	19.48	20.85	0.33	0.27	0.02	0	0	0	0	0	0	0	0	0
TRIAE_CS42_5AL_TGACv1_378388_AA1253080	TaCYP73A205_5A	12.68	30.51	29.3	0.44	0.59	0.08	0.07	0.01	0	0	0.19	0	0.02	0.01	0
TRIAE_CS42_7BL_TGACv1_580949_AA1916070	TaCYP73A206_7B	10.14	35.25	26.3	0.53	2.45	0.43	0.81	0.13	0.04	0.61	0.33	0.35	10.62	1.3	0.04
TRIAE_CS42_4AS_TGACv1_307830_AA1023750	TaCYP74A1_4A	20.26	5.39	4.96	37.34	59.17	0.13	220.09	24.29	5.14	65.19	250.44	47.45	351	5.32	5.35
TRIAE_CS42_4BL_TGACv1_320799_AA1049040	TaCYP74A1_4B	8.64	13.06	11.93	10.89	19.07	0.05	68.93	34.48	11.39	2.11	15.96	3.17	9.88	0.27	3.75
TRIAE_CS42_4DL_TGACv1_344123_AA1143980	TaCYP74A1_4D	96.05	39.7	36.73	36.89	47.67	0.39	223.78	73.85	28.71	20.64	137.17	24.6	64.32	1.29	2.13
TRIAE_CS42_4AS_TGACv1_306619_AA1011060	TaCYP74A98_4A	0.07	0.04	0.03	1.1	0.02	0	71.78	19.36	0.16	0.21	0.19	0.11	0.84	0	0
TRIAE_CS42_4BL_TGACv1_320974_AA1052880	TaCYP74A98_4B	0.02	0	0.03	1.4	0.29	0	56.82	23.87	0.17	0.04	0.03	0.02	0.09	0	0
TRIAE_CS42_4DL_TGACv1_342936_AA1125650	TaCYP74A98_4D	0.05	0.03	0.03	0.39	0	0.02	13.79	7.73	0.12	0.02	0.1	0	0.32	0	0
TRIAE_CS42_5AL_TGACv1_375200_AA1217570	TaCYP74A99_5A	36.94	41.04	34.08	12.18	91.73	2.33	6.11	11.6	3.85	46.37	4.15	10.41	36.88	1.62	2.88
TRIAE_CS42_5BL_TGACv1_406096_AA1340710	TaCYP74A99_5B	22.88	30.99	28.8	9.5	51.83	1.37	4.99	8.89	2.5	23.84	5.58	5.96	19.58	1.27	0.53
TRIAE_CS42_6AS_TGACv1_486219_AA1558340	TaCYP74E7_6A	136.94	90.51	88.27	54.28	28.92	0.17	12.6	4.68	0.05	8.11	3.39	4.24	6.4	0.12	0.02
TRIAE_CS42_6BS_TGACv1_513489_AA1643000	TaCYP74E7_6B	33.75	25.91	25.66	3.64	10.73	0.06	1.38	1.59	0.04	2.2	0.32	0.87	2.43	0.08	0.25
TRIAE_CS42_6DS_TGACv1_542449_AA1720570	TaCYP74E7_6D	57.04	28.07	23.91	15.25	14.56	0.07	10.85	3.24	0.06	10.22	1.68	2.99	16.35	0.04	0
TRIAE_CS42_6AS_TGACv1_488396_AA1575340	TaCYP74F5_6A	0.09	0.04	0	2.53	5.04	17.36	23.44	16.27	61.18	1.18	10.83	7.5	3.47	0.46	0.26
TRIAE_CS42_6BS_TGACv1_513139_AA1631600	TaCYP74F5_6B	0	0.04	0	1.01	0.42	0.02	35.23	10.23	14.1	0.47	4.79	1.18	3.2	0	0.14
TRIAE_CS42_6BS_TGACv1_514476_AA1660330	TaCYP75A82_6B	4.35	14.3	12.14	0	0.02	0.02	0	0	0.03	0	0	0	0	0.02	0
TRIAE_CS42_4AL_TGACv1_288928_AA0961670	TaCYP75A84_4A	6.86	13.7	11.29	2.6	2.91	2.67	0.1	0.27	0.14	0.3	3.47	1.47	0.18	0.06	0
TRIAE_CS42_7DS_TGACv1_621953_AA2030200	TaCYP75A85_7D	10.04	19.65	14.92	5.62	6.66	28.24	0.94	2.12	0.19	1.2	6.93	6.16	0.25	0.02	0
TRIAE_CS42_6BS_TGACv1_514343_AA1658610	TaCYP75A86_6B	20.44	33.99	27.39	8.75	11.62	34.85	2.65	1.66	0.58	0.68	6.34	5.62	0.19	0.12	0.02
TRIAE_CS42_7DL_TGACv1_603549_AA1985580	TaCYP75B125_7D	5.38	5.71	3.42	10.41	19.49	219.7	7.35	8.25	0.41	0.12	14.53	37.65	1.09	0.42	0.04
TRIAE_CS42_2BS_TGACv1_146240_AA0460050	TaCYP76AS5_2B	13.7	6.23	7.02	0.02	0	0	0.06	0	0	0.02	0	0	0	0	0
TRIAE_CS42_6DS_TGACv1_543001_AA1733990	TaCYP76AS6_6D	12.17	12.79	15.24	0	0	0	0	0.04	0	0.06	0	0.02	0	0	0
TRIAE_CS42_7DS_TGACv1_623929_AA2057530	TaCYP76H2_7D	106.15	66.8	68.88	1.09	1.08	0.67	2.16	0.17	0.02	0.02	0.07	0.06	0	0	0
TRIAE_CS42_2AL_TGACv1_093447_AA0280270	TaCYP76H35_2A	0.87	0.06	0.07	0.12	0.42	12.28	1.96	3.76	10.42	0	1.91	0.06	0.05	0	0
TRIAE_CS42_2BL_TGACv1_129452_AA0384450	TaCYP76H36_2B	2.76	0.09	0.1	0.1	0.45	0.74	0.74	1.72	1.93	0	0.14	0.14	0.48	0.12	13.02
TRIAE_CS42_2DL_TGACv1_158283_AA0514680	TaCYP76H36_2D	0	0	0.05	0.01	0.08	0.19	0.62	0.12	0.69	0.01	0.18	0.02	0.1	0.22	16.46
TRIAE_CS42_2AL_TGACv1_093447_AA0280260	TaCYP76H38_2A	0.05	0.17	0.02	0.02	0.09	0.02	0.36	0.04	0.1	0.04	0.5	2.09	15.16	0.66	2.53
TRIAE_CS42_4AL_TGACv1_289363_AA0969740	TaCYP76H43_4A	4.56	7.08	7.29	2.17	5.57	14.05	1.14	12.1	20.53	0.09	2.67	0.85	0.88	0.4	0
TRIAE_CS42_4BS_TGACv1_328596_AA1090810	TaCYP76H44_4B	54.65	90.73	85.69	37.06	12.61	58.77	4.89	8.02	0.12	0.67	21.7	21.79	0.08	0	0
TRIAE_CS42_7AS_TGACv1_570037_AA1829190	TaCYP76H45_7A	99.16	67.44	67	5.34	8.57	1.93	1.44	0.28	0.02	0	0.02	0	0	0	0
TRIAE_CS42_7AS_TGACv1_571861_AA1850350	TaCYP76H46_7A	5.81	7.76	7.77	1.05	3.36	6.5	0.84	2.09	15.82	0.01	2.93	0.09	0.95	0.46	0.03
TRIAE_CS42_7DS_TGACv1_626230_AA2066490	TaCYP76H46_7D	2.29	1.84	1.54	0.61	0.48	4.68	0.26	2.7	10.17	0	0.56	0.03	0.29	0.03	0.09
TRIAE_CS42_5AL_TGACv1_374455_AA1200640	TaCYP76L8_5A	1.59	12.44	9.01	0.09	0.02	0	0.23	0.12	0.03	0.13	0.5	0.45	0.12	0.02	0.47
TRIAE_CS42_5DL_TGACv1_435483_AA1451250	TaCYP76L8_5D	3.4	14.64	11.81	0.39	0.07	0.03	0.1	0.2	0.05	0.13	0.24	0.03	0.03	0.01	0.12
TRIAE_CS42_U_TGACv1_647004_AA2147290	TaCYP76M31_U	0	0.75	0.52	0.12	0.34	0.21	1.33	13.15	10.11	0.06	0.73	0.08	0.39	0.03	18.44
TRIAE_CS42_2DL_TGACv1_158070_AA0507860	TaCYP76Q4_2D	1.18	19.03	13.61	0.32	0.14	0	0.02	2.03	2.89	0.02	0.05	0.05	0.15	0.02	0.07
TRIAE_CS42_1AS_TGACv1_019140_AA0061520	TaCYP76V5_1A	0.06	0.2	0.24	0.94	2.54	12.84	0.43	0.48	2.3	0.02	12.63	0.36	42.06	1.75	0
TRIAE_CS42_1DS_TGACv1_081306_AA0259630	TaCYP76V5_1D	0.11	0.08	0.14	0.02	0.14	7.33	0	0.13	27.09	0	3.26	0	0.18	0.63	0
TRIAE_CS42_2AL_TGACv1_095297_AA0309260	TaCYP77A50_2A	0.17	0.12	0.16	4.25	2.41	0.08	6.59	10.27	0	2.21	15.29	47.3	24.77	0.48	0.2
TRIAE_CS42_2BL_TGACv1_130802_AA0418110	TaCYP77A50_2B	0.01	0	0.04	4.59	2.6	0.15	8.17	9.37	0.05	3.18	10.57	63.1	17.91	0.88	0.44
TRIAE_CS42_2DL_TGACv1_159235_AA0535050	TaCYP77A50_2D	0.02	0.09	0.15	4.93	2.9	0.81	4.53	10.02	0.04	1.6	6.33	34.88	15.34	0.46	2.74
TRIAE_CS42_2BL_TGACv1_129831_AA0397510	TaCYP77A51_2B	0	0	0	0	0.02	0.02	0	0.06	0	0.27	0.98	31.19	0	0	0
TRIAE_CS42_4BL_TGACv1_320503_AA1041770	TaCYP78A263_4B	9.17	26.85	25.29	2.05	0.06	0.04	0.05	0.19	0.77	0.15	0.3	0.27	0.41	0.01	0.04
TRIAE_CS42_4DL_TGACv1_344686_AA1148920	TaCYP78A263_4D	7.09	27.8	23.89	2.13	0.13	0	0.01	0.05	0.01	0.02	0.06	0.18	0.04	0	0.02
TRIAE_CS42_5AL_TGACv1_375532_AA1223330	TaCYP78A263_5A	3.46	17.87	15.48	0.49	0.12	0	0	0.02	0.04	0.01	0.2	0.07	0	0.03	0
TRIAE_CS42_5AL_TGACv1_375636_AA1224920	TaCYP78A264_5A	0.18	3.75	2.25	3.33	7.18	5.08	0.18	3.1	2.5	17.26	2.51	9.25	1.04	0.15	2.85
TRIAE_CS42_5BL_TGACv1_405148_AA1321220	TaCYP78A264_5B	0.92	3.77	3.14	2.5	3.5	9.24	0.15	2.77	2.99	7.1	3.05	8.82	11.08	0.04	3.96
TRIAE_CS42_5DL_TGACv1_433898_AA1424830	TaCYP78A264_5D	0.87	2.55	2.22	3.66	6.86	3.63	1.14	3.18	3.39	11.57	0.91	6.77	0.59	0.76	6.25
TRIAE_CS42_2DS_TGACv1_177156_AA0567010	TaCYP78A265_2D	8.52	5.36	4.32	5.82	19.28	2.8	1.1	6.11	0.9	5.4	1.05	2.45	0.26	0.02	2.73
TRIAE_CS42_7BS_TGACv1_593350_AA1950750	TaCYP78A265_7B	4.93	4.99	3.31	5.83	12.66	4.88	1.34	3.58	2.42	5.96	0.52	1.52	0.12	0.08	2.35
TRIAE_CS42_2AS_TGACv1_112430_AA0337830	TaCYP79A141_2A	0	0.02	0	0	0	0	0	71.34	0.24	0	0.02	0	0.22	0	0
TRIAE_CS42_2BS_TGACv1_145846_AA0446980	TaCYP79A141_2B	0.02	0.02	0	0.11	0.02	0	1.89	28.58	0.99	0	0.02	0	0	0	0
TRIAE_CS42_2AL_TGACv1_092977_AA0268430	TaCYP81A46_2A	0	0	0	0	0	1.15	0.51	4.16	14.34	0	0.2	0	0	0	0
TRIAE_CS42_2AL_TGACv1_093197_AA0274930	TaCYP81A47_2A	0.09	0.05	0	0	0.3	0	0	0.02	0.31	0	0.04	0.02	0	2.37	23.84
TRIAE_CS42_2DL_TGACv1_160509_AA0551280	TaCYP81A48_2D	0.12	1.91	1.89	0.14	1.71	0.15	0.07	0.17	0.99	2.78	1.77	0.77	2.71	0.78	19.2
TRIAE_CS42_5AL_TGACv1_374821_AA1209580	TaCYP81A51_5A	0.78	1.35	0.98	1.06	2.12	1.91	3.03	2.28	21.59	0.34	2.48	0.96	0.82	0.76	4.13
TRIAE_CS42_5DL_TGACv1_434828_AA1442260	TaCYP81A51_5D	1.85	2.78	1.83	1.61	2.9	0.77	1.8	7.12	25.41	0.59	2.46	0.5	0.8	1.1	13.47
TRIAE_CS42_5DL_TGACv1_434936_AA1443840	TaCYP81A52_5D	4.73	18.33	16.78	1.41	1.69	0	0.35	0.26	2.9	0.06	0.41	0.11	0.28	0.11	0.1
TRIAE_CS42_5BL_TGACv1_407800_AA1359720	TaCYP81A53_5B	0.74	0.77	0.89	1.74	0.79	1.94	5.72	5.38	5.05	0.99	0.73	2.78	0.65	0.25	20.13
TRIAE_CS42_5BL_TGACv1_407462_AA1357150	TaCYP81A55_5B	0.16	0.98	0.87	0.77	0.81	1.14	3.04	1.22	12.52	0.31	7.01	0.79	0.71	1.09	23.84
TRIAE_CS42_3DL_TGACv1_249919_AA0858550	TaCYP81L1_3D	11.62	13.64	13.45	0	0	0	0.1	0	0	0	0	0	0	0	0
TRIAE_CS42_1AL_TGACv1_002270_AA0040290	TaCYP84A97_1A	8.97	31.95	26.69	26.98	125.96	484.41	4.7	9.76	7.75	0.12	28.36	20.79	3.48	1.35	0.6
TRIAE_CS42_1BL_TGACv1_030768_AA0100370	TaCYP84A97_1B	4.75	15.62	11.61	8.97	85.92	295.4	3.35	7.33	9.44	0.04	17.56	7.11	2.98	0.62	0.09
TRIAE_CS42_1DL_TGACv1_062011_AA0207340	TaCYP84A97_1D	3.81	15.9	13.57	9.66	79.61	211.36	1.85	5.15	11.38	0.02	17.95	7.58	2.22	0.76	0.12
TRIAE_CS42_2AL_TGACv1_096438_AA0319170	TaCYP86A154_2A	0.19	0.34	0.13	4.96	3.66	0.53	9.49	5.69	0	1.29	2.61	28.61	16.4	4.1	0.52
TRIAE_CS42_2BL_TGACv1_130128_AA0404550	TaCYP86A154_2B	0.09	0.23	0.15	4.24	3.46	0.43	10.03	6.22	0	2.78	2.95	29.45	16.51	4.34	1.97
TRIAE_CS42_2DL_TGACv1_160846_AA0554620	TaCYP86A154_2D	0.22	0.29	0.1	5.87	3.96	0.41	12.91	8.14	0.01	3.22	2.37	31.9	23.72	6.67	3.36
TRIAE_CS42_3AL_TGACv1_193767_AA0619440	TaCYP86A155_3A	12.1	12.32	10.43	0.56	0.28	0.07	0.14	0.23	0.15	0.09	0.1	2.16	0	0.01	0
TRIAE_CS42_5AS_TGACv1_392955_AA1266770	TaCYP86A5_5A	1.91	1.21	1.26	6.17	2.15	0.1	8.69	4.22	0	7.85	6.01	18.3	19.12	0.36	0.09
TRIAE_CS42_6DL_TGACv1_528710_AA1715790	TaCYP86A5_6D	2.73	1.69	1.55	7.54	2.75	0.14	9.99	4.95	0	10.31	7.54	21.62	23.97	0.73	0.14
TRIAE_CS42_6AL_TGACv1_472304_AA1520680	TaCYP86A6_6A	1.78	1.3	0.91	6.57	2.2	0.11	8.1	5.18	0	7.81	5.43	19.03	19.68	0.53	0.08
TRIAE_CS42_1DL_TGACv1_064773_AA0235660	TaCYP86B43_1D	9.62	15.64	13.31	3.61	2.52	3.9	2.87	2.32	0.18	0.57	0.63	9.2	0.28	1.09	0.02
TRIAE_CS42_6BL_TGACv1_499386_AA1580780	TaCYP86E3_6B	0.04	0.47	0.55	0.54	0.25	2.38	0.3	0.59	2.89	0.53	6.89	5.12	27.76	5.21	2.02
TRIAE_CS42_6DL_TGACv1_526578_AA1687450	TaCYP86E3_6D	0	0	0	0.21	2.39	5.41	0.82	1.73	11.63	0.27	16.95	4.48	24.77	3.23	0.61
TRIAE_CS42_2AL_TGACv1_092963_AA0268200	TaCYP87A63_2A	0	0	0	0	0.09	0	0.03	0	0	0.39	0	106.98	0.02	0	0
TRIAE_CS42_2BL_TGACv1_129435_AA0383560	TaCYP87A63_2B	0	0.03	0.03	0.04	1.1	0.08	1.14	0.65	0.13	0.21	0.02	55.98	0	0	0
TRIAE_CS42_2DL_TGACv1_158094_AA0508890	TaCYP87A63_2D	0	0	0	0	0.14	0.02	0.02	0.03	0	0.1	0	66.64	0	0	0
TRIAE_CS42_2AL_TGACv1_095632_AA0313090	TaCYP87B36_2A	0.7	0.28	0.32	12.21	39.8	1.46	0.62	3.77	0	3.29	0.35	0.87	0.09	0.03	0.18
TRIAE_CS42_2BL_TGACv1_131583_AA0429400	TaCYP87B36_2B	0.34	0.13	0.17	0.29	0.61	0.74	2.18	12.72	4.17	0	0.64	0.07	0.35	0.03	0.83
TRIAE_CS42_4DL_TGACv1_343789_AA1139710	TaCYP87B39_4D	0	7.91	8.05	0.62	0.39	0.02	0.09	5.24	10.96	0.02	0.16	0	0.21	0.08	0
TRIAE_CS42_4AL_TGACv1_291658_AA0995820	TaCYP88A93_4A	1.57	3.28	2.39	2.1	4.13	7.93	4.76	3.32	0.94	6.75	5.8	2.7	1.89	10.92	6.67
TRIAE_CS42_7DS_TGACv1_623691_AA2055390	TaCYP88A94_7D	3.6	2.54	2.18	0.4	1.06	10.7	1.65	1.14	0.24	1.35	2.77	0.57	0.68	2.2	0.37
TRIAE_CS42_1AL_TGACv1_000299_AA0008280	TaCYP89B32_1A	2.57	4.87	3.86	0.62	2.07	1.74	0.67	0.76	5.96	0.98	13.03	2.58	1.21	0.55	1.06
TRIAE_CS42_1AL_TGACv1_003747_AA0051340	TaCYP89B34_1A	3.88	15.96	15.99	1.55	12.77	5.92	2.48	14	37.88	2.75	11.96	5.29	5.9	1.46	5.66
TRIAE_CS42_1BL_TGACv1_031407_AA0113400	TaCYP89B34_1B	13.26	35.95	33.16	8.78	28.23	11	8.09	21.13	50.19	3.18	8.31	7.41	8.26	1.01	0.61
TRIAE_CS42_1DL_TGACv1_063879_AA0231420	TaCYP89B34_1D	3.64	7.94	7.24	1.07	15.58	6.13	5.77	19.19	46.19	2.01	6.37	3.81	5.49	0.72	0.27
TRIAE_CS42_1BL_TGACv1_031994_AA0123980	TaCYP89B36_1B	4.73	3.51	3.43	3.8	10.62	3.51	3.08	1.76	1.62	2.18	4.7	3.26	1.63	0.48	0.94
TRIAE_CS42_6BL_TGACv1_499463_AA1583340	TaCYP89C10_6B	5.95	36.8	30.18	0.06	0.03	0	5.6	0.13	0	0	0	0.02	0	0	0.14
TRIAE_CS42_6DL_TGACv1_526413_AA1682730	TaCYP89C10_6D	4.18	15.48	12.09	5.98	4.11	0.06	12.58	28.51	0.13	0.49	1.69	4.31	0.02	0.01	0.24
TRIAE_CS42_6AL_TGACv1_471301_AA1506610	TaCYP89C12_6A	4.82	20.93	18.91	0.73	0	0	10.96	0.06	0	0	0	0.02	0	0	0
TRIAE_CS42_2AL_TGACv1_093753_AA0286010	TaCYP89D1_2A	0	0	0	0	0	0	0	0	0	0.02	0	0.03	0	2.88	17.87
TRIAE_CS42_2BL_TGACv1_130882_AA0419340	TaCYP89D1_2B	0	0	0.02	0	0.05	0	0	0	0.02	0	0	0.12	0	4.37	76.66
TRIAE_CS42_2DL_TGACv1_157916_AA0501620	TaCYP89D1_2D	0.02	0	0.03	0.03	0	0.03	0.02	0.03	0.02	0.08	0.04	0.07	0.03	3.48	27.56
TRIAE_CS42_7AS_TGACv1_569129_AA1808100	TaCYP89E24_7A	0.09	0.61	0.56	0.27	2.03	1.7	0.53	8.67	54.14	0.07	4.9	3.52	0.34	1.72	0.6
TRIAE_CS42_7BS_TGACv1_592678_AA1942960	TaCYP89E25_7B	1.9	3.01	1.64	0.32	0.4	3.57	4.82	34.38	73.38	0.07	2.32	1.44	0.64	1.11	4.89
TRIAE_CS42_7DS_TGACv1_622221_AA2035710	TaCYP89E26_7D	0.03	0	0.02	0.03	0.48	3.38	0.59	6.85	28.33	0.04	1.21	6.08	0.23	1	0.36
TRIAE_CS42_2AL_TGACv1_095284_AA0309060	TaCYP89J13_2A	34.66	49.45	44.35	0.12	0.02	0	0	0	0	0	0	0	0	0	0.03
TRIAE_CS42_2BS_TGACv1_148236_AA0491560	TaCYP89J15_2B	0	0	0	0.83	0.12	0.02	10.89	0.63	0	0.19	0.74	3.35	2.15	0	0
TRIAE_CS42_2BS_TGACv1_151561_AA0498700	TaCYP89J19_2B	0	0	0.02	0.92	0.37	0.2	10.64	2.69	0	0.19	1.25	2.46	2.54	0	0.02
TRIAE_CS42_5AL_TGACv1_375366_AA1220490	TaCYP90A28_5A	2.97	1.85	2.19	7.83	12.87	15.45	15.44	17.93	12.31	13.92	12.82	14.01	18.85	1.44	36.41
TRIAE_CS42_5BL_TGACv1_404274_AA1293460	TaCYP90A28_5B	2.27	2	1.97	4.81	7.41	15.77	6.35	11.79	10.65	8.48	17.5	12.45	10.58	1.3	22.26
TRIAE_CS42_5DL_TGACv1_435966_AA1456740	TaCYP90A28_5D	3.64	2.58	2.18	6.98	8.54	14.34	15.76	15.44	10.37	10.04	17.91	12.08	13.51	1.33	49.9
TRIAE_CS42_3AS_TGACv1_211081_AA0684710	TaCYP90D48_3A	7.21	11.53	11.78	6.07	41.13	23.73	7.67	9.91	2.12	4.74	5.14	4.32	15.98	0.83	9.18
TRIAE_CS42_3B_TGACv1_224881_AA0802740	TaCYP90D48_3B	2.65	3.12	2.84	3.34	7.52	13.5	1.44	1.84	0.54	0.22	0.8	1.02	0.17	0.5	1.23
TRIAE_CS42_3DS_TGACv1_271711_AA0906260	TaCYP90D48_3D	13.45	19.71	21.22	6.66	37.96	53.98	6.42	5.14	7.11	1.19	8.42	3.26	0.99	0.71	2.33
TRIAE_CS42_2BL_TGACv1_129393_AA0381510	TaCYP92A150_2B	1.62	1.71	2.06	1.54	3.33	6.18	4.17	13.99	34.57	1.21	4.88	3.57	21.29	1.48	0
TRIAE_CS42_5BL_TGACv1_405066_AA1319120	TaCYP92A153_5B	12.02	8.37	7.69	2.61	2.45	3.58	7.44	2.48	3.15	1.24	1.85	1.53	0.84	0.05	0.36
TRIAE_CS42_5BL_TGACv1_406078_AA1340380	TaCYP92A154_5B	30.38	49.37	45.64	5.44	45.16	6.53	1.1	6.68	13.14	0.2	2.11	0.8	3.45	0.15	0
TRIAE_CS42_5DL_TGACv1_434375_AA1434870	TaCYP92A154_5D	64.56	75.49	79.14	10.27	161.3	17.74	10.66	25.51	41.72	2.91	3.33	2.58	27.95	3.84	0.02
TRIAE_CS42_5BL_TGACv1_408030_AA1361200	TaCYP92A155_5B	27.44	47.33	48.88	7.26	68.27	3.94	6.14	9.62	9.19	0.63	5.35	0.93	16.12	1.49	0.21
TRIAE_CS42_2AS_TGACv1_113691_AA0359420	TaCYP93G18_2A	0.42	2.99	2.42	10.03	28.08	125.36	2.94	5.53	0.6	0.01	12.53	8.45	0.12	0.03	0
TRIAE_CS42_2BS_TGACv1_147048_AA0477230	TaCYP93G18_2B	0.83	5.39	3.93	17.57	27.95	163.88	3.32	6.8	0.24	0	9.37	15.77	0.1	0.01	0.02
TRIAE_CS42_2DS_TGACv1_180099_AA0610200	TaCYP93G18_2D	0.41	6.21	4.4	12.92	17.8	149.09	2.34	3.73	1.94	0	15.21	15.35	0.35	0.36	0.31
TRIAE_CS42_7AL_TGACv1_556489_AA1764030	TaCYP93G20_7A	6.63	8.41	7.7	1.58	1.63	0.03	11.22	15.15	0.03	0.01	0.08	0.07	0.02	1.11	0.42
TRIAE_CS42_7BL_TGACv1_577713_AA1881700	TaCYP93G20_7B	8.65	9.44	8.92	3.54	3.39	0.22	16.14	29.53	0.11	0.42	0.62	1.56	0	2.1	4.1
TRIAE_CS42_7DL_TGACv1_602941_AA1972390	TaCYP93G20_7D	3.79	5.12	4.65	1.59	1.12	0.06	11.83	17.17	0.15	0.39	0.6	0.8	0.12	0.96	0.33
TRIAE_CS42_1AL_TGACv1_002245_AA0040020	TaCYP94B77_1A	17.3	28.53	20.5	0.95	11.93	0.28	3.29	9.94	0.54	1.49	1.63	0.61	9.49	0.11	0.03
TRIAE_CS42_1BL_TGACv1_030482_AA0092100	TaCYP94B77_1B	25.53	26.61	23.18	0.7	9.62	0.03	4.38	10.45	0.73	0.9	2.42	0.14	8.7	0.23	0.08
TRIAE_CS42_1DL_TGACv1_062032_AA0207790	TaCYP94B77_1D	16.97	24.26	22.05	0.6	8.58	0.05	2.44	9.27	0.45	0.73	1.29	0.26	5.16	0.09	0.06
TRIAE_CS42_3B_TGACv1_220719_AA0716580	TaCYP94C104_3B	1.26	3.92	2.72	1.2	3.3	3.78	3.48	3.28	3.88	2.8	5.78	1.27	5.88	0.03	20.12
TRIAE_CS42_3DL_TGACv1_251922_AA0886050	TaCYP94C104_3D	1.19	3.17	2.21	2.67	6.34	0.98	3.53	4.11	1.25	10.11	5.46	4.61	10.98	0.12	19.89
TRIAE_CS42_1BL_TGACv1_032188_AA0126520	TaCYP94C106_1B	3.01	2.73	2.65	1.04	4.89	0.44	2.25	2.07	0.56	10.64	3.57	4.78	13.83	0.26	0.3
TRIAE_CS42_1DL_TGACv1_061267_AA0190570	TaCYP94C106_1D	1.84	2.7	1.81	2.84	12.42	0.94	3.74	4.63	0.98	14.35	4.76	7.41	12.6	0.07	0.36
TRIAE_CS42_4AL_TGACv1_289365_AA0969800	TaCYP94C109_4A	15.36	10.76	11.22	0.48	6.1	0	2.58	5.27	0.09	2.42	2.07	0.87	7.23	1.28	1.65
TRIAE_CS42_5AL_TGACv1_374417_AA1199760	TaCYP94C110_5A	20.01	38.76	39.7	8.61	34.83	0.02	3.22	20.81	3.49	19.13	1.68	2.82	10.49	3.2	0.06
TRIAE_CS42_5BL_TGACv1_404818_AA1311750	TaCYP94C110_5B	23.77	30.32	31.7	9.87	39.27	0.08	3.31	14.83	2.65	24.74	2.06	5.29	16.64	3.07	0.1
TRIAE_CS42_5DL_TGACv1_433269_AA1407670	TaCYP94C110_5D	24.83	43.28	47.21	10.35	42.66	0.09	5.67	29.23	4.87	24.51	1.4	5.41	12.05	3.37	0.03
TRIAE_CS42_4AS_TGACv1_307536_AA1021250	TaCYP94D99_4A	1.97	0.92	0.58	1.14	3.82	11.49	3.39	3.99	9.13	0.83	7.45	5.34	6.82	0.51	21.64
TRIAE_CS42_4BL_TGACv1_320268_AA1033220	TaCYP96B50_4B	0.24	0	0.06	4.05	20.22	7.05	26.82	9.34	13.67	0.62	13.41	0.97	2.2	4.39	0.2
TRIAE_CS42_4DL_TGACv1_342963_AA1126330	TaCYP96B50_4D	3.01	0.2	0.19	3.36	59.86	15.99	24.41	8.95	4.22	1.03	4.07	0.81	5.31	2.28	3.01
TRIAE_CS42_7DS_TGACv1_624178_AA2059500	TaCYP96B50_7D	0	0	0	0	0.03	0.47	0.16	0.08	1.67	0.06	13.06	0.88	0	0	0
TRIAE_CS42_4BL_TGACv1_321961_AA1067240	TaCYP96B51_4B	0.96	0.21	0.23	1.23	9.2	12.33	18.45	3.75	2.03	0.15	10.95	0.37	2.35	2.98	0.87
TRIAE_CS42_5AL_TGACv1_375116_AA1216310	TaCYP96B52_5A	0.93	0.01	0	2.77	19.82	18.86	17.12	7.6	5.61	0.42	24.66	1.4	34.24	2.9	0.65
TRIAE_CS42_7AS_TGACv1_570312_AA1833880	TaCYP96B53_7A	0	0	0	0	0	0	0	0	0	0	13.75	0.02	0	0	0
TRIAE_CS42_7DS_TGACv1_623988_AA2058120	TaCYP96B53_7D	0	0	0	0	0	0	0	0	0.1	0	22.79	0	0.1	0	0
TRIAE_CS42_2AS_TGACv1_112537_AA0340240	TaCYP96B54_2A	0.16	0.19	0.3	0.29	0.38	2.02	14.61	8.75	0.1	0.03	9.24	0.81	0.79	0.06	0
TRIAE_CS42_4BL_TGACv1_322222_AA1069830	TaCYP96B57_4B	1.36	0.84	1.11	0.6	1.77	0.5	5.64	1.5	1.52	3.65	15.67	5.45	17.55	0.54	5.63
TRIAE_CS42_5AL_TGACv1_377261_AA1245510	TaCYP96B58_5A	9.89	1.21	0.93	1.07	6.42	2.36	6.08	2.07	4.13	1.66	22.2	7.41	36.7	1.12	3.25
TRIAE_CS42_3B_TGACv1_223660_AA0785210	TaCYP96B64/72_3B	14.86	13.59	12.04	17.14	16.65	17.65	17.63	15.25	4.76	15.82	29.94	11.86	17.29	2.25	24.27
TRIAE_CS42_3B_TGACv1_225631_AA0810550	TaCYP96B65_3B	0	0.07	0.02	0.04	0.37	1.73	0	0.03	0.98	0	12.32	0	0	0	0
TRIAE_CS42_2BS_TGACv1_147740_AA0487220	TaCYP96B67_2B	0	0	0	0	0	0.07	0	0	0.33	0.04	14.07	1.05	0.05	0	0
TRIAE_CS42_2AS_TGACv1_112414_AA0337590	TaCYP96B69_2A	0	0	0	0.17	0.49	1.55	0.05	0.11	0.51	0.09	27.66	2.89	5.28	0.02	0
TRIAE_CS42_1BS_TGACv1_049373_AA0151060	TaCYP96D10_1B	0.12	0.11	0.02	0.01	0.04	0	0	0.04	0.15	0.09	0.02	22.65	0.09	0	0.29
TRIAE_CS42_1DS_TGACv1_080271_AA0244950	TaCYP96D10_1D	0	0.03	0	0.03	0.01	0	0	0.01	0.02	0.11	0	21.44	0.05	0	0
TRIAE_CS42_U_TGACv1_642737_AA2122470	TaCYP96D10_U	0.02	0.06	0	0.05	0.03	0.02	0.06	0	0.04	0.25	0	24.72	0.07	0.1	0.05
TRIAE_CS42_3AS_TGACv1_213231_AA0706150	TaCYP96D11_3A	0.1	0.09	0.07	0.23	0.06	0.02	0.08	0.04	0.07	0.56	0.58	20.87	0.04	0	0.12
TRIAE_CS42_3B_TGACv1_225670_AA0810910	TaCYP96D11_3B	0	0	0	0.06	0	0	0	0.03	0	0.1	0.05	14.46	0	0	0.02
TRIAE_CS42_3DS_TGACv1_273014_AA0927480	TaCYP96D11_3D	0.01	0.03	0	0.03	0	0	0	0.03	0	0.1	0.07	17.67	0	0	0
TRIAE_CS42_3AS_TGACv1_211269_AA0687740	TaCYP96E2_3A	0.14	0.3	0.06	0	0	0	31.59	0.01	0	0	0.04	0	0.02	0	0
TRIAE_CS42_3AS_TGACv1_211472_AA0690480	TaCYP96E3_3A	0.87	2.37	1.55	0	0.06	0.06	32.62	0.05	0.03	0	0.08	0	0	0	0.02
TRIAE_CS42_3B_TGACv1_220634_AA0712950	TaCYP96E3_3B	0.91	1.79	1.53	0	0	0	26.91	0	0	0	0.02	0	0	0.01	0.03
TRIAE_CS42_6BS_TGACv1_515129_AA1667510	TaCYP96E5_6B	0.28	0.32	0.13	0	0	0	41.98	0	0	0	0	0	0.02	0	0
TRIAE_CS42_6BL_TGACv1_500437_AA1604620	TaCYP97A59_6B	0.23	0.5	0.36	0.17	0.22	0.1	0.64	7.79	12.19	0	0.19	0.09	0.36	0.06	0.06
TRIAE_CS42_6DL_TGACv1_527175_AA1700080	TaCYP97A59_6D	0.82	1.49	2.31	0.47	0.62	0.09	0.9	7.21	16.67	0.13	0.63	0.69	0.11	0.04	0.01
TRIAE_CS42_6AL_TGACv1_473668_AA1532300	TaCYP97A60_6A	0.39	0.54	0.62	2.59	3.34	7.5	8.36	11.14	14.71	1.96	2.64	2.62	1.44	0.18	0.3
TRIAE_CS42_6BL_TGACv1_499343_AA1578650	TaCYP97A60_6B	0.7	0.84	1.12	4.07	7.72	11.8	9.15	18.56	24.12	2.44	4.18	3.51	2.07	0.29	0.3
TRIAE_CS42_6DL_TGACv1_526455_AA1684140	TaCYP97A60_6D	0.5	0.38	0.52	2.52	4.74	7.08	7.5	10.18	13.63	2.03	2.69	4.19	1.43	0.32	0.2
TRIAE_CS42_6BS_TGACv1_513878_AA1651190	TaCYP97B4_6B	2.13	2.41	3.15	5.31	6.72	17.91	27.9	19.18	23.91	4.89	12.66	9.44	10.79	1.98	14.74
TRIAE_CS42_6DS_TGACv1_544208_AA1747240	TaCYP97B4_6D	1.81	2.3	2.82	5.05	5.09	12.2	23.08	19.62	49.84	4.47	15.3	8.39	6.82	2.01	9.97
TRIAE_CS42_1AL_TGACv1_001107_AA0025150	TaCYP97C2_1A	3.2	3.09	3.48	12.89	14.88	27.97	47.86	35.77	28.1	7.6	9.23	10.94	12.66	0.77	5.29
TRIAE_CS42_1BL_TGACv1_032233_AA0127200	TaCYP97C2_1B	1.28	1.45	1.31	9.78	9.31	19.55	36.23	28.66	17.29	5.65	7.65	9.27	10.35	1.06	1.32
TRIAE_CS42_1DL_TGACv1_061214_AA0189100	TaCYP97C2_1D	5.45	4.33	5.8	21.25	29.05	61.57	93.42	79.99	69.15	16.59	23.24	27.58	23.48	1.89	4.89
TRIAE_CS42_1DL_TGACv1_063579_AA0228810	TaCYP98A10/11_1D	39.1	53.15	47.61	24.62	33.6	70.38	10.39	10.44	5.28	8.15	15.92	35.32	32.47	3.78	4.43
TRIAE_CS42_1AL_TGACv1_000089_AA0002910	TaCYP98A11_1A	48.11	65.11	60.13	27.92	47.46	116.39	14.74	12.22	7.83	12.45	28.12	48.97	47.04	7.63	8.64
TRIAE_CS42_2AS_TGACv1_112552_AA0340680	TaCYP99A10_2A	0.1	63.52	47.97	0.3	0.06	0	0	0.37	2.22	0	0.02	0	0.03	0.05	0
TRIAE_CS42_U_TGACv1_641065_AA2083910	TaCYP99A10_U	0	58.04	39.52	0.05	0	0	0	0.09	0.58	0	0	0	0	0.02	0
TRIAE_CS42_2AS_TGACv1_114515_AA0367720	TaCYP99A36_2A	0.02	58.4	54.86	0.04	0	0	0	0.04	0.04	0	0	0	0	0	0
TRIAE_CS42_2BL_TGACv1_130687_AA0416150	TaCYP99A39_2B	0.07	157.07	146.33	0.07	0.05	0	0.03	0.51	3.38	0.02	0.05	0	0.05	0.02	0
TRIAE_CS42_5DL_TGACv1_435257_AA1447910	TaCYP99A42_5D	0.02	0.13	0.06	1.45	6.29	5.81	0.59	2.48	15.13	0	4.62	0	0	0	0
TRIAE_CS42_2AS_TGACv1_112552_AA0340700	TaCYP99A7_2A	0.11	78.55	69.79	0.16	0.02	0	0	0.6	2.15	0	0.03	0	0.02	0.08	0
TRIAE_CS42_U_TGACv1_641065_AA2083920	TaCYP99A7_U	0	46.32	37.83	0.02	0	0	0	0.24	0.26	0	0	0	0	0.02	0
TRIAE_CS42_2AS_TGACv1_112552_AA0340660	TaCYP99A8_2A	0.43	60.83	54.51	0.1	0.09	0	0	0.65	4.77	0	0.1	0	0.02	0.03	0.03
TRIAE_CS42_U_TGACv1_641065_AA2083890	TaCYP99A8_U	0.09	87.13	73.32	0.12	0	0	0	0.6	3.55	0	0.06	0	0	0.05	0
TRIAE_CS42_2AS_TGACv1_112273_AA0334660	TaCYP99A9_2A	0.03	157.35	146.69	0.02	0.06	0	0	0.15	0.23	0	0	0	0	0	0
TRIAE_CS42_2DS_TGACv1_178863_AA0601900	TaCYP99A9_2D	0	129.3	122.87	0	0.02	0	0	0	0.05	0	0	0	0	0	0
