# Supplementary material for: Comparative functional genomics analysis of cytochrome P450 gene superfamily in wheat and maize
Source: BMC Plant Biol. 2020 Mar 2;20:93. doi: 10.1186/s12870-020-2288-7 (PMC7052972; doi:10.1186/s12870-020-2288-7)
Supplement: Supplementary file 22 — Additional file 22: Table S6. List of TPM values of 101 ZmCYP450s in six organs. [file 12870_2020_2288_MOESM22_ESM.xlsx]

## Sheet: Sheet1
Table S6. List of TPM values of 101 ZmCYP450s in six organs
Gene Name	embryo	endosperm	root	ear	tassel	pollen
ZmCYP51G1	28	4	17	41	46	2
ZmCYP51G22	48	6	16	20	26	3
ZmCYP51H12	32	0.1	8	0.2	2	0
ZmCYP701A26	17	4	34	59	51	4
ZmCYP701A43	9	1	55	7	11	0.7
ZmCYP704A106	9	0.4	3	10	5	0
ZmCYP704A107	3	5	7	6	11	0
ZmCYP704A108	10	1	92	0.3	0.9	0.4
ZmCYP706C37	6	0.7	26	0	0.1	0.1
ZmCYP707A114	1	0.5	14	6	22	0.2
ZmCYP707A116	0.4	14	9	3	3	0.1
ZmCYP707A5	1	2	275	0.4	5	0.2
ZmCYP709C14	0	0.1	33	0	0	0
ZmCYP709C21	0.1	0	29	0.1	0.1	0.2
ZmCYP709E4	0.9	7	4	11	6	0.2
ZmCYP711A18	1	0.1	10	0.1	0.1	5
ZmCYP714B3	14	0.4	16	2	14	0.1
ZmCYP714C11	14	5	28	20	18	0.6
ZmCYP71AK5	1	4	32	0.4	2	0.1
ZmCYP71C1v1	42	1	116	85	102	0.4
ZmCYP71C2v2	43	2	173	134	160	0.5
ZmCYP71C3v2	46	2	99	183	161	0.7
ZmCYP71C4	0.2	0.1	18	0.9	15	0.2
ZmCYP71C5	3	18	139	0	0.1	0
ZmCYP71C62	0.1	4	92	0	0.2	0
ZmCYP71K15	0.7	2	21	6	3	0.3
ZmCYP71Q8	0.4	2	16	0	0	0
ZmCYP71T29-fusion	7	2	28	24	38	13
ZmCYP71Z18	0	0	42	0	0.2	0
ZmCYP71Z9	0	0	17	0	0.1	0
ZmCYP722B1	1	0.6	8	60	29	0.3
ZmCYP724B3	11	10	11	83	30	0.3
ZmCYP727A4	4	6	15	8	14	0.8
ZmCYP728C14	0	0	43	0	0.4	0
ZmCYP72A123	1	0.1	49	0.2	0.7	0
ZmCYP72A124	0	0	14	0	0	0
ZmCYP72A16	3	2	62	17	22	0.1
ZmCYP72A27	29	6	13	34	23	3
ZmCYP72A28v2	0.1	0	17	0.3	2	0
ZmCYP72A353	15	10	35	3	13	0
ZmCYP72A354	0.7	5	37	0	0.5	0.6
ZmCYP72A5	2	0.7	101	0.8	0.9	0.1
ZmCYP734A36	8	0	10	4	3	0
ZmCYP73A122	0	0	23	0.1	1	0
ZmCYP73A7	38	4	318	16	46	0.6
ZmCYP73A8	0.7	0	38	0	0.4	0
ZmCYP74A39	0.9	0.4	31	0.3	3	2
ZmCYP74F2	2	0.2	13	2	6	0.1
ZmCYP75B89	0	0	45	0.1	2	0.7
ZmCYP76H18	2	4	34	0	0.6	0.4
ZmCYP76H30	0.2	0	15	0.2	2	0
ZmCYP77B2	2	0.3	0.3	9	28	0
ZmCYP78A1	99	4	2	880	6	1
ZmCYP78A130	195	0.8	14	1	1	0.1
ZmCYP78A131	10	0.1	0.8	3	0.9	0
ZmCYP78A133	0.6	0	0.1	17	1	0.1
ZmCYP78A53	0.5	0.5	0.4	131	15	0.2
ZmCYP78A54	0	0.1	4	13	13	0
ZmCYP78A55	0.2	0.2	23	0	0	0
ZmCYP81A1	0	0.4	33	0	0	0.6
ZmCYP81A2	0	0	11	0	0	0.1
ZmCYP81A36	23	9	17	0.1	0.3	0.1
ZmCYP81A39	0	0	13	0	0.3	0
ZmCYP81A9	0	0.4	23	0.1	0	0
ZmCYP81L10	0	0	39	0	0.1	0
ZmCYP81L6	0.9	0	18	0	2	0
ZmCYP81N5	16	2	1	5	2	0.1
ZmCYP84A34	2	0	13	0.1	0.7	10
ZmCYP85A1	16	3	19	11	12	0.2
ZmCYP86A35	1	0.8	4	3	22	0.1
ZmCYP86A36	0	0	12	0	0.2	0
ZmCYP86A97	2	2	5	4	12	0
ZmCYP87C10	0	0	38	0	0.7	0
ZmCYP87C15	0	0	27	0	0	0
ZmCYP87C9	0	0	11	0	0	0
ZmCYP88A1	11	0.2	6	7	2	5
ZmCYP88A56P	8	0.9	4	11	7	0.2
ZmCYP88A57	0	0	20	0.3	0	0
ZmCYP89B19	0	0	42	0	0.3	1
ZmCYP89B23	3	0.2	12	2	2	0.5
ZmCYP89M1	45	0	28	0.1	0.2	0.1
ZmCYP89M2	12	0	2	0	0	0
ZmCYP90A21	20	9	7	60	34	0.5
ZmCYP90A22v1	3	0.2	2	10	13	0.1
ZmCYP90B14v1	6	0	17	0.4	1	0
ZmCYP90D10	2	2	29	0	0.1	3
ZmCYP90D11	10	0.4	33	4	9	0.5
ZmCYP92A1	1	0	81	0	0.9	0
ZmCYP92A47	0.4	0	0	0	10	0
ZmCYP93G11	0	0	10	0	0	3
ZmCYP93G5	1	0	11	0	0.8	0.1
ZmCYP94B41	0.2	0	44	0	0.3	0
ZmCYP94B57	0	0	22	0	0.2	0
ZmCYP94C20	0.1	0	13	0	0.2	2
ZmCYP94C69	0.1	0.1	13	0	0.3	17
ZmCYP96B18	0	0.2	1	0.1	21	0
ZmCYP97A16	7	2	11	16	10	0.3
ZmCYP97B21	13	1	15	11	15	0.5
ZmCYP97C19	5	2	22	17	23	0.1
ZmCYP98A29	31	7	162	14	27	0.3
ZmCYP98A7	14	0.8	27	27	45	0.4
