# Supplementary material for: Comparative functional genomics analysis of cytochrome P450 gene superfamily in wheat and maize
Source: BMC Plant Biol. 2020 Mar 2;20:93. doi: 10.1186/s12870-020-2288-7 (PMC7052972; doi:10.1186/s12870-020-2288-7)
Supplement: Supplementary file 24 — Additional file 24: Table S7. The TPM and log2FoldChange values of 119 TaCYP450s under drought stress. [file 12870_2020_2288_MOESM24_ESM.xlsx]

## Sheet: Sheet1
Table S7. The TPM and log2FoldChange values of 119 TaCYP450s under drought stress
1C: control
2DS1h: after drought treatment at 1 h
3DS6h: after drought treatment at 6 h
			TPM value				log2(fold change)
Gene ID	CYP name		C1	DS1h2	DS6h3		DS1h	DS6h
TRIAE_CS42_4AL_TGACv1_290920_AA0990520	TaCYP51G1_4A		21.825	14.075	18.45		-	-
TRIAE_CS42_4DS_TGACv1_361422_AA1167650	TaCYP51G1_4D		15.9	8.99	12.505		-	-
TRIAE_CS42_U_TGACv1_641002_AA2081970	TaCYP51G40_U		11.59	13.02	0.26		-	-5.12703
TRIAE_CS42_5AS_TGACv1_393642_AA1274850	TaCYP51H37_5A		10.765	13.46	1.225		-	-2.96138
TRIAE_CS42_5DS_TGACv1_457426_AA1486410	TaCYP51H37_5D		11.42	12.255	2.205		-	-2.21579
TRIAE_CS42_7AL_TGACv1_556473_AA1763880	TaCYP701A66_7A		11.805	9.25	9.1		-	-
TRIAE_CS42_U_TGACv1_642210_AA2113450	TaCYP701A66_U		1.34	1.515	24.52		-	4.2867
TRIAE_CS42_3AS_TGACv1_211889_AA0695260	TaCYP704A152_3A		12.735	9.915	40.415		-	1.79289
TRIAE_CS42_3AL_TGACv1_195902_AA0655520	TaCYP704A160_3A		9.925	12.075	29.195		-	1.68603
TRIAE_CS42_3B_TGACv1_223432_AA0782100	TaCYP704A160_3B		20.695	19.77	24.605		-	-
TRIAE_CS42_3DS_TGACv1_272158_AA0915850	TaCYP704A164_3D		7.235	9.155	40.98		-	2.62893
TRIAE_CS42_7AS_TGACv1_570390_AA1834930	TaCYP706C1_7A		25.15	26.21	6.94		-	-1.71931
TRIAE_CS42_7BS_TGACv1_594095_AA1956100	TaCYP706C1_7B		14.345	19.68	54.27		-	2.04782
TRIAE_CS42_7DS_TGACv1_621723_AA2024350	TaCYP706C1_7D		19	14.835	3.985		-	-2.10716
TRIAE_CS42_6AL_TGACv1_470861_AA1496950	TaCYP707A5_6A		3.89	16.885	29.54		2.20074	3.03761
TRIAE_CS42_6BL_TGACv1_500027_AA1597560	TaCYP707A5_6B		2.37	14.565	60.005		2.70367	4.77518
TRIAE_CS42_6DL_TGACv1_526851_AA1693450	TaCYP707A5_6D		3.4	7.665	24.05		1.26446	2.94462
TRIAE_CS42_2BS_TGACv1_146175_AA0457370	TaCYP709C50_2B		20.5	15.85	5.665		-	-1.71812
TRIAE_CS42_2AS_TGACv1_112519_AA0339800	TaCYP709E17_2A		38.34	27.015	36.225		-	-
TRIAE_CS42_2DS_TGACv1_180097_AA0610190	TaCYP709E17_2D		34.395	17.425	34.515		-	-
TRIAE_CS42_5DL_TGACv1_436385_AA1460610	TaCYP714C17_5D		15.335	6.9	6.435		-1.04958	-1.11443
TRIAE_CS42_5DL_TGACv1_436223_AA1459290	TaCYP71AK13_5D		27.88	15.325	16.16		-	-
TRIAE_CS42_5AL_TGACv1_374852_AA1210210	TaCYP71AK14_5A		2.98	2.985	10.02		-	1.87466
TRIAE_CS42_3AS_TGACv1_210427_AA0671780	TaCYP71C10_3A		9.94	9.285	63.98		-	2.81401
TRIAE_CS42_3DS_TGACv1_271997_AA0912700	TaCYP71C10_3D		2.625	3.87	45.255		-	4.23312
TRIAE_CS42_3DS_TGACv1_271619_AA0904070	TaCYP71C116_3D		90.365	58.67	124.79		-	-
TRIAE_CS42_2DL_TGACv1_159662_AA0541210	TaCYP71C142_2D		10.175	4.045	1.755		-1.22104	-2.3769
TRIAE_CS42_5BL_TGACv1_407549_AA1357830	TaCYP71C162_5B		16.56	14.19	6.625		-	-1.18635
TRIAE_CS42_6AS_TGACv1_485342_AA1543600	TaCYP71C166_6A		18.065	9.665	10.985		-	-
TRIAE_CS42_6DS_TGACv1_542874_AA1731880	TaCYP71C166_6D		26.765	10	7.005		-1.32088	-1.79734
TRIAE_CS42_6BS_TGACv1_513198_AA1633950	TaCYP71C170_6B		30.36	13.65	9.855		-1.05279	-1.48486
TRIAE_CS42_4AL_TGACv1_289293_AA0968530	TaCYP71E12_4A		18.56	55.385	0.925		1.6751	-4.14289
TRIAE_CS42_7DS_TGACv1_621754_AA2025310	TaCYP71E12_7D		6.975	11.915	0.655		-	-3.21608
TRIAE_CS42_3B_TGACv1_222929_AA0773400	TaCYP71E36_3B		20.045	15.33	31.415		-	-
TRIAE_CS42_4AL_TGACv1_291941_AA0997160	TaCYP71E45_4A		14.245	18.87	1.035		-	-3.61929
TRIAE_CS42_5DL_TGACv1_433873_AA1424180	TaCYP71E50_5D		10.825	5.63	3.39		-	-1.53205
TRIAE_CS42_7BL_TGACv1_576958_AA1861340	TaCYP71F1_7B		14.945	10.1	26.985		-	-
TRIAE_CS42_2AL_TGACv1_093343_AA0278080	TaCYP71F20_2A		23.47	12.675	10.585		-	-1.01599
TRIAE_CS42_2BL_TGACv1_130335_AA0409030	TaCYP71F20_2B		17.185	21.44	6.55		-	-1.25436
TRIAE_CS42_2AS_TGACv1_114122_AA0364220	TaCYP71F24_2A		17.58	17.515	18.85		-	-
TRIAE_CS42_2DS_TGACv1_177333_AA0573920	TaCYP71F24_2D		130.44	132.405	89.03		-	-
TRIAE_CS42_7BS_TGACv1_592239_AA1934100	TaCYP71M3_7B		10.53	10.81	8.54		-	-
TRIAE_CS42_1AL_TGACv1_001359_AA0029300	TaCYP71R11_1A		3.12	22.92	42.825		2.95746	3.8893
TRIAE_CS42_3B_TGACv1_223781_AA0787150	TaCYP71T45_3B		6.315	16.76	4.125		1.50574	-
TRIAE_CS42_U_TGACv1_642625_AA2120500	TaCYP71T45_U		4.495	13.68	19.75		1.69442	2.2563
TRIAE_CS42_5DL_TGACv1_436222_AA1459280	TaCYP71T47_5D		14.29	9.29	2.62		-	-2.29433
TRIAE_CS42_5BS_TGACv1_423873_AA1384480	TaCYP71W30_5B		10.71	4.155	1.51		-1.26263	-2.65698
TRIAE_CS42_1DL_TGACv1_063686_AA0229890	TaCYP71Y16_1D		5.81	5.635	11.59		-	1.11842
TRIAE_CS42_1DL_TGACv1_063686_AA0229870	TaCYP71Y18_1D		0.545	5.035	62.735		3.21678	6.88827
TRIAE_CS42_1AL_TGACv1_000245_AA0007130	TaCYP721B12_1A		21.92	21.52	5.345		-	-1.89568
TRIAE_CS42_1BL_TGACv1_031572_AA0116390	TaCYP721B12_1B		11.435	10.5	5.075		-	-1.03689
TRIAE_CS42_2DS_TGACv1_177821_AA0585180	TaCYP723B1_2D		12.215	11.285	0.71		-	-3.90274
TRIAE_CS42_3B_TGACv1_220890_AA0722780	TaCYP72A568_3B		18.675	13.33	33.265		-	-
TRIAE_CS42_3B_TGACv1_220890_AA0722790	TaCYP72A569_3B		33.29	27.325	28.57		-	-
TRIAE_CS42_1BL_TGACv1_030714_AA0098770	TaCYP72A578_1B		20.815	16.995	89.43		-	2.23034
TRIAE_CS42_1BS_TGACv1_050538_AA0173170	TaCYP72A580_1B		10.555	15.47	10.23		-	-
TRIAE_CS42_1DS_TGACv1_080190_AA0242540	TaCYP72A580_1D		26.01	27.34	41.415		-	-
TRIAE_CS42_7AL_TGACv1_556264_AA1759450	TaCYP72A598_7A		14.115	12.82	26.61		-	1.04261
TRIAE_CS42_7DL_TGACv1_603293_AA1980300	TaCYP72A598_7D		84.475	106.74	142.5		-	-
TRIAE_CS42_7BL_TGACv1_577392_AA1874280	TaCYP72A600_7B		19.495	12.18	10.36		-	-
TRIAE_CS42_7DL_TGACv1_603795_AA1989350	TaCYP72A600_7D		22.955	16.31	23.94		-	-
TRIAE_CS42_3AS_TGACv1_211169_AA0686310	TaCYP73A17_3A		10.315	38.6	27.385		2.00043	1.53682
TRIAE_CS42_3B_TGACv1_221264_AA0735620	TaCYP73A17_3B		4.37	14.145	2.99		1.78669	-
TRIAE_CS42_3AL_TGACv1_194598_AA0636520	TaCYP73A201_3A		13.75	34.045	19.92		1.40677	-
TRIAE_CS42_3B_TGACv1_220699_AA0715850	TaCYP73A201_3B		6.565	21.515	45.52		1.80481	2.9155
TRIAE_CS42_4AS_TGACv1_307830_AA1023750	TaCYP74A1_4A		9.455	17.75	7.18		1.0044	-
TRIAE_CS42_4BL_TGACv1_320799_AA1049040	TaCYP74A1_4B		12.135	21.11	4.52		-	-1.28264
TRIAE_CS42_4DL_TGACv1_344123_AA1143980	TaCYP74A1_4D		71.32	142.82	11.155		1.10016	-2.53828
TRIAE_CS42_4AS_TGACv1_306619_AA1011060	TaCYP74A98_4A		23.065	28.935	3.275		-	-2.66403
TRIAE_CS42_4BL_TGACv1_320974_AA1052880	TaCYP74A98_4B		84.145	56.45	9.055		-	-3.06035
TRIAE_CS42_4DL_TGACv1_342936_AA1125650	TaCYP74A98_4D		81.905	72.04	16.265		-	-2.19632
TRIAE_CS42_6AS_TGACv1_488396_AA1575340	TaCYP74F5_6A		33.91	21.44	8.02		-	-1.93926
TRIAE_CS42_6BS_TGACv1_513139_AA1631600	TaCYP74F5_6B		13.75	10.11	6.225		-	-1.00573
TRIAE_CS42_2AL_TGACv1_093447_AA0280270	TaCYP76H35_2A		23.655	15.195	17.36		-	-
TRIAE_CS42_4BS_TGACv1_328596_AA1090810	TaCYP76H44_4B		54.79	58.78	40.535		-	-
TRIAE_CS42_2DS_TGACv1_177150_AA0566860	TaCYP76M28_2D		10.75	2.465	0.21		-2.02061	-5.2877
TRIAE_CS42_U_TGACv1_647004_AA2147290	TaCYP76M31_U		13.475	7.725	6.19		-	-
TRIAE_CS42_1DS_TGACv1_080119_AA0240170	TaCYP76P15_1D		8.31	12.89	13.265		-	-
TRIAE_CS42_5BL_TGACv1_405148_AA1321220	TaCYP78A264_5B		5.88	11.465	1.33		1.0557	-1.99517
TRIAE_CS42_2DS_TGACv1_177156_AA0567010	TaCYP78A265_2D		11.99	8.63	7.35		-	-
TRIAE_CS42_7BS_TGACv1_593350_AA1950750	TaCYP78A265_7B		17.91	10.885	4.625		-	-1.80596
TRIAE_CS42_5BL_TGACv1_410124_AA1366800	TaCYP81A51_5B		19.84	9.535	2.66		-	-2.7457
TRIAE_CS42_5DL_TGACv1_434828_AA1442260	TaCYP81A51_5D		14.59	11.66	2.97		-	-2.14803
TRIAE_CS42_5AL_TGACv1_377361_AA1246180	TaCYP81A53_5A		10.295	9.325	3.68		-	-1.34295
TRIAE_CS42_5BL_TGACv1_407800_AA1359720	TaCYP81A53_5B		10.44	10.235	15.915		-	-
TRIAE_CS42_5BL_TGACv1_407462_AA1357150	TaCYP81A55_5B		13.735	6.99	3.43		-	-1.85676
TRIAE_CS42_5DS_TGACv1_456541_AA1473570	TaCYP81P7_5D		8.995	10.78	0.575		-	-3.74662
TRIAE_CS42_2AL_TGACv1_095197_AA0308230	TaCYP84A103_2A		4.81	13.795	0.975		1.61421	-2.13221
TRIAE_CS42_1BL_TGACv1_030768_AA0100370	TaCYP84A97_1B		12.055	10.075	3.805		-	-1.51579
TRIAE_CS42_2BL_TGACv1_131583_AA0429400	TaCYP87B36_2B		16.74	9.055	7.275		-	-1.06666
TRIAE_CS42_7DS_TGACv1_623691_AA2055390	TaCYP88A94_7D		10.335	4.6	1.79		-1.06356	-2.3709
TRIAE_CS42_1AL_TGACv1_003747_AA0051340	TaCYP89B34_1A		11.635	17.735	18.55		-	-
TRIAE_CS42_1BL_TGACv1_031407_AA0113400	TaCYP89B34_1B		8.195	11.155	9.99		-	-
TRIAE_CS42_1DL_TGACv1_063879_AA0231420	TaCYP89B34_1D		11.625	15.385	14.38		-	-
TRIAE_CS42_1AL_TGACv1_002988_AA0046960	TaCYP89E20_1A		15.955	18.72	32.08		-	1.13723
TRIAE_CS42_1DL_TGACv1_061359_AA0193040	TaCYP89E20_1D		15.255	13.96	16.31		-	-
TRIAE_CS42_7AS_TGACv1_569129_AA1808100	TaCYP89E24_7A		7.545	11.89	29.045		-	2.07577
TRIAE_CS42_7BS_TGACv1_592678_AA1942960	TaCYP89E25_7B		35.505	74.51	56.325		1.16732	-
TRIAE_CS42_7DS_TGACv1_622221_AA2035710	TaCYP89E26_7D		13.815	13.01	13.45		-	-
TRIAE_CS42_5AL_TGACv1_375366_AA1220490	TaCYP90A28_5A		19.705	7.12	3.695		-1.36314	-2.27075
TRIAE_CS42_5BL_TGACv1_404274_AA1293460	TaCYP90A28_5B		15.695	6.715	4.085		-1.12189	-1.80267
TRIAE_CS42_5DL_TGACv1_435966_AA1456740	TaCYP90A28_5D		27.81	16.56	7.92		-	-1.67572
TRIAE_CS42_4BL_TGACv1_320540_AA1042560	TaCYP90B46_4B		3.225	3.91	12.505		-	2.06207
TRIAE_CS42_5BL_TGACv1_406078_AA1340380	TaCYP92A154_5B		45.54	48.265	23.815		-	-
TRIAE_CS42_5DL_TGACv1_434375_AA1434870	TaCYP92A154_5D		69.02	70.905	40.105		-	-
TRIAE_CS42_5BL_TGACv1_408030_AA1361200	TaCYP92A155_5B		48.66	53.82	13.83		-	-1.67954
TRIAE_CS42_7AL_TGACv1_556489_AA1764030	TaCYP93G20_7A		25.14	26.175	2.23		-	-3.33621
TRIAE_CS42_7BL_TGACv1_577713_AA1881700	TaCYP93G20_7B		35.425	38.42	6.535		-	-2.29701
TRIAE_CS42_7DL_TGACv1_602941_AA1972390	TaCYP93G20_7D		20.55	26.625	2.785		-	-2.7394
TRIAE_CS42_2AL_TGACv1_094027_AA0291280	TaCYP96B38_2A		9.155	6.09	17.515		-	1.06397
TRIAE_CS42_2DL_TGACv1_159313_AA0536340	TaCYP96B38_2D		10.215	6.65	26.055		-	1.4796
TRIAE_CS42_5AL_TGACv1_377261_AA1245510	TaCYP96B58_5A		2	2.17	14.68		-	2.98571
TRIAE_CS42_3B_TGACv1_223660_AA0785210	TaCYP96B64/72_3B		4.74	4.705	10.715		-	1.30082
TRIAE_CS42_6BL_TGACv1_500437_AA1604620	TaCYP97A59_6B		9.77	12.055	4.68		-	-
TRIAE_CS42_6BS_TGACv1_513878_AA1651190	TaCYP97B4_6B		12.785	21.165	8.555		-	-
TRIAE_CS42_6DS_TGACv1_544208_AA1747240	TaCYP97B4_6D		7.35	38.2	18.77		2.46704	1.47395
TRIAE_CS42_1AL_TGACv1_001107_AA0025150	TaCYP97C2_1A		13.575	10.235	5.865		-	-1.07596
TRIAE_CS42_1DL_TGACv1_061214_AA0189100	TaCYP97C2_1D		36.92	28.575	15.025		-	-1.16495
TRIAE_CS42_1AL_TGACv1_000089_AA0002910	TaCYP98A11_1A		11.555	12.65	9.295		-	-
