# Supplementary material for: Comparative functional genomics analysis of cytochrome P450 gene superfamily in wheat and maize
Source: BMC Plant Biol. 2020 Mar 2;20:93. doi: 10.1186/s12870-020-2288-7 (PMC7052972; doi:10.1186/s12870-020-2288-7)
Supplement: Supplementary file 25 — Additional file 25: Table S8. The TPM and log2FoldChange values of 86 ZmCYP450s under drought stress. [file 12870_2020_2288_MOESM25_ESM.xlsx]

## Sheet: Sheet1
Table S8. The TPM and log2FoldChange values of 86 ZmCYP450s under drought stress
		TPM value			log2FoldChange
CYP name		Control	Drought		Drought stress
ZmCYP51H12		5.5	26.815		1.83722
ZmCYP51G1		10.95	12.81		-
ZmCYP51G22		13.675	8.99		-
ZmCYP74A39		15.18	13.4		-
ZmCYP74F2		232.18	439.99		-
ZmCYP97A16		60.82	32.645		-1.09209
ZmCYP97B21		23.64	30.175		-
ZmCYP97C19		125.795	97.385		-
ZmCYP727A4		11.935	28.425		1.0205
ZmCYP71AK4		24.07	26.88		-
ZmCYP71AK5		262.925	311.665		-
ZmCYP71C1v1		316.07	149.575		-1.27599
ZmCYP71C2v2		438.685	247.425		-1.03022
ZmCYP71C3v2		336.61	151.08		-1.2785
ZmCYP71C4		250.28	122.39		-1.2242
ZmCYP71C62		1.38	18.48		3.16672
ZmCYP71C114		22.4	2.265		-3.21386
ZmCYP71F13		35.345	208.575		2.30039
ZmCYP71K15		12.14	11.85		-
ZmCYP71Q8		17.56	31.165		-
ZmCYP71T26		7.45	15.075		-
ZmCYP71T28		4.645	11.55		-
ZmCYP71T29-fusion		22.19	25		-
ZmCYP71X21		11.065	8.31		-
ZmCYP73A7		36.035	50.02		-
ZmCYP75A11		8.505	11.17		-
ZmCYP75B57		25.445	3.02		-3.02585
ZmCYP75B89		26.38	11.635		-1.33619
ZmCYP76H18		3.285	11.45		1.41469
ZmCYP76H30		3.945	16.615		1.7189
ZmCYP77A17		10.365	6.21		-
ZmCYP77B2		34.735	2.845		-3.49159
ZmCYP78A53		1.88	10.045		1.89624
ZmCYP78A54		8.415	54.375		2.39003
ZmCYP78A55		20.485	1.72		-3.52157
ZmCYP78A131		8.19	12.095		-
ZmCYP79A61		9.24	61.87		2.35823
ZmCYP81A1		2.1	27.235		3.286
ZmCYP81A9		23.835	10.385		-1.32246
ZmCYP81A2		21.06	25.25		-
ZmCYP81N4		2.25	36.925		3.58932
ZmCYP81L6		37.95	42.88		-
ZmCYP84A34		7.995	11.27		-
ZmCYP89B19		20.09	36.775		-
ZmCYP89C3		9.64	34.575		1.5548
ZmCYP89E14		14.85	11.49		-
ZmCYP92A92		9.255	11.83		-
ZmCYP92A93		9.28	17.315		-
ZmCYP92C6		4.84	12.12		-
ZmCYP93G5		14.925	1.7		-2.99729
ZmCYP93G7		16.525	5.355		-1.71815
ZmCYP98A7		49.795	111.685		-
ZmCYP98A29		38.82	29.07		-
ZmCYP99A5		110.23	33.66		-1.88632
ZmCYP706C1		22.49	27.185		-
ZmCYP72A5		6.325	18.14		1.29661
ZmCYP72A16		22.04	73.52		1.51026
ZmCYP72A123		6.54	11.33		-
ZmCYP72A124		11.035	11.535		-
ZmCYP72A353		11.62	28.75		1.04185
ZmCYP72A354		15.43	39.545		1.11681
ZmCYP72A28v2		30.85	18.205		-
ZmCYP709E4		90.165	180.66		-
ZmCYP709H1		114.36	111.955		-
ZmCYP721B4		14.685	16.8		-
ZmCYP85A1		6.55	14.725		-
ZmCYP88A1		14.585	13.485		-
ZmCYP90A21		42.755	48.35		-
ZmCYP90A22v1		21.15	4.285		-2.30999
ZmCYP90D10		8.555	12.045		-
ZmCYP90D11		10.455	10.595		-
ZmCYP707A5		19.94	8.665		-1.38191
ZmCYP707A65		51.13	454.515		2.90571
ZmCYP707A114		4.205	23.925		2.18372
ZmCYP722B1		15.415	10.51		-
ZmCYP728C14		27.605	7.575		-
ZmCYP86A35		14.3	0.85		-3.66121
ZmCYP86A97		15.895	2.295		-2.63058
ZmCYP86B21		12.68	2.07		-2.5622
ZmCYP94B41		19.545	22.27		-
ZmCYP94B57		15.36	14.825		-
ZmCYP94D27		7.755	10.54		-
ZmCYP94D48		15.53	9.665		-
ZmCYP96B18		12.53	10.665		-
ZmCYP96B23		33.675	15.775		-1.25185
ZmCYP704A105		3.425	13.09		1.53219
