# Supplementary material for: Comparative functional genomics analysis of cytochrome P450 gene superfamily in wheat and maize
Source: BMC Plant Biol. 2020 Mar 2;20:93. doi: 10.1186/s12870-020-2288-7 (PMC7052972; doi:10.1186/s12870-020-2288-7)
Supplement: Supplementary file 27 — Additional file 27: Table S9. List of primers used in this study for qPCR. [file 12870_2020_2288_MOESM27_ESM.xlsx]

## Sheet: Sheet1
Table S9. List of primers used in this study
Name	Left primer sequence	Right primer sequence
TaCYP71E12_4A	AAGGAAAACCGGTGGCTCTA	CTGGGAACAAGTCTTCAGCG
TaCYP74A1_4A	CATCGGATTAACGTACGGCG	ACTACTACGTGCTGACTGGG
TaCYP71R11_1A	ATGGAGAAGGTGCAGCAAGA	GGGATGTAGTAGCCGTGGAG
TaCYP707A5_6A	CTGGAAAGTGCTTCCCCTGT	CCATCTGTACTTGGTGGCGA
TaCYP76M28_2D	CCGTCCCCATTGTGGTAAAC	GCTTCTCGTCCGCATGATAC
TaCYP88A94_7D	GACAATTGCCTGGCCAAGAT	ATCTGCAGCAATAACGCCTC
TaCYP90A28_5A	ATTGGTCTTGGGCTGCTCTA	CCAAATAGGGAACGCGACAA
ZmCYP71C4	TCATACGGAAGCCACACCTG	ACGGCCTTGAGGTAGGTCAT
ZmCYP93G5	CCCGGAAGAACCATCTCCTC	CTTGCCGGTAGCGGATTGA
ZmCYP75B89	CGACACGACGTCGACCATAG	GAAGAAGGTGAGGCTTCGGA
ZmCYP93G7	TGAGGTTAGATCGCTAGTTAAGCA	TGCTGCTCTTCCATGGCTA
ZmCYP75B57	AGGGCGACGACACTAGGTT	CGTGCTGGATGTCGTGTC
ZmCYP71C114	AAGAGGATGGTGTGTGCGAG	GACGACGGCTTCTTTCTTGC
ZmCYP79A61	GCATCGAGGAGGTCAAAGCT	GATGCAGGCCTTGGTGTAGT
TaActin	CAACGAGCTCCGTGTCGCA	GAGGAAGCGTGTATCCCTCGTAG
ZmFPGS	ATCTCGTTGGGGATGTCTTG	AGCACCGTTCAAATGTCTCC
ZmUBQ	TGGTCAGTAAGTCATGGGTCG	TAAACCAACACTGACACGACTCATG
