# Supplementary material for: Comparative functional genomics analysis of cytochrome P450 gene superfamily in wheat and maize
Source: BMC Plant Biol. 2020 Mar 2;20:93. doi: 10.1186/s12870-020-2288-7 (PMC7052972; doi:10.1186/s12870-020-2288-7)
Supplement: Supplementary file 28 — Additional file 28: Table S10. List of 477 TaCYP450s in 22 modules. [file 12870_2020_2288_MOESM28_ESM.xlsx]

## Sheet: Sheet1
Table S10. List of 477 TaCYP450s in 22 modules
1RCE:Root at cotyledon emergence stage
2RLP.03:Root at three leaves visible stage
3RSE.99:Root at maximum stem length reached stage
4SSE.00:Stem at stem elongation begins stage
5SSE.02:Stem at two nodes or internodes visible stage
6SFL.02:Stem at 1/2 of flowers open stage
7LCE:Leaf at cotyledon emergence stage
8L3N:Leaf at main shoot and axillary shoots visible at three nodes stage
9LF1:Leaf at whole plant fruit formation stage 30 to 50%
10ISE.02:Inflorescence at two nodes or internodes visible stage
11ISE.99:Inflorescence at maximum stem length reached stage
12IFL.02:Inflorescence at 1/2 of flowers open stage
13FF1:Fruit at whole plant fruit formation stage 30 to 50%
14FF2:Fruit at whole plant fruit formation stage 70% to final size
15FR:Fruit at whole plant fruit ripening stage
16C:control
17DS1h:after drought treatment at 1 h
18DS6h:after drought treatment at 6 h
Module	CYP name	RCE1	RLP.032	RSE.993	SSE.004	SSE.025	SFL.026	LCE7	L3N8	LF19	ISE.0210	ISE.9911	IFL.0212	FF113	FF214	FR15	C16	DS1h17	DS6h18
black	TaCYP51H33_2D	0	0	0	0.74	0.915	0	4	5.01	1.32	0.085	0.505	7.27	0	0	0	0.98	0.165	0.015
black	TaCYP704A152_3A	0.075	0.175	0.03	0.145	1.3	6.905	5.425	11.6	37.365	0.035	0.31	7.485	0.71	0.455	40.425	12.735	9.915	40.415
black	TaCYP706C1_7D	1.895	2.435	2.485	0.27	0.89	5.415	1.565	12.995	40.77	0.23	0.475	1.865	1.045	0.205	0.2	19	14.835	3.985
black	TaCYP707A37_5D	0.1	0	0	0.76	3.02	1.405	1.425	4.18	4.73	1.015	1.21	4.55	1.44	1.165	2.875	2.485	2.12	0.94
black	TaCYP709C49_3B	0	0.065	0.12	2.44	9.29	25.22	5.075	10.015	18.24	0.51	3.02	6.34	1.995	1.725	0	5.125	3.465	1.75
black	TaCYP709H4_6D	0.145	0.05	0.105	3.29	2.76	39.795	10.935	9.29	3.11	0.07	10.465	32.63	6.955	0.85	0.3	3.78	2.69	1.42
black	TaCYP711A67_6B	0.53	0.68	0.62	2.75	6.13	6.555	1.275	3.405	18.79	3.595	9.375	3.72	3.82	0.065	1.99	3.77	2.44	1.33
black	TaCYP714C17_5A	0.875	1.98	2.115	2.43	7.67	22.375	1.575	1.855	4.725	3.13	4.11	7.37	3.96	1.095	2.095	6.375	3.93	8.345
black	TaCYP71AK13_5D	6.24	7	5.945	1.215	1.82	4.315	1.305	5.01	29.1	0.18	0.305	4.115	1.775	1.345	12.81	27.88	15.325	16.16
black	TaCYP71C142_2A	0	0.02	0.015	0.055	0	1.67	3.305	3.23	5.41	0	0.1	0.51	0	0.01	0	5.04	1.715	1.015
black	TaCYP71C142_2D	0.015	0	0.015	0.01	0.1	6.08	8.545	6.025	11.275	0	0	1.12	0	0.095	0	10.175	4.045	1.755
black	TaCYP71C154_2B	0	0	0	0.74	0.055	5.765	14.18	5.67	11.64	0.2	0.745	0.89	0	0.555	13.2	0.565	0.785	4.665
black	TaCYP71E45_4A	21.82	28.525	27.595	9.27	7.36	16.855	12.005	67.39	57.79	0.395	0.68	2.47	1.34	0.015	0	14.245	18.87	1.035
black	TaCYP71E59_7D	4.06	1.275	1.075	2.145	3.525	0.465	37.185	26.405	0.19	0.055	0.235	0.14	0.63	0.005	0	0	0	0
black	TaCYP71F47_5B	1.845	5.335	5.085	0.065	0.21	2.035	1.495	2.865	6.48	0	0.03	0.19	0.09	0.01	0	2.855	2.115	0.48
black	TaCYP71F47_5D	0.615	1.565	1.8	0.105	0.42	5.735	2.335	4.87	15.405	0.22	1.78	1.87	0.125	0.01	0	5.155	2.895	0.825
black	TaCYP71Q10_7A	0.015	0.61	0.355	0.17	1.02	0.07	1.63	1.21	2.82	0.01	0.58	4.225	11.49	0.125	3.185	1.34	0.725	0.34
black	TaCYP71R13_1A	0	0	0	0	0	0.015	13.89	2.74	0.495	0	0	0	0	0.03	0.75	1.405	0.38	0.045
black	TaCYP71T45_3B	0.175	0.47	0.215	0.215	1.315	0.5	2.675	2.21	17.395	0	0.03	11.435	6.08	2.305	2.99	6.315	16.76	4.125
black	TaCYP71T47_5D	0.095	0	0.075	0.295	0.73	0.15	0.895	2.875	1.495	0.12	0.135	0.105	0.15	0.14	1.365	14.29	9.29	2.62
black	TaCYP71W30_5B	1.375	0.81	1.145	1.14	4.835	13.385	10.935	6.65	4.35	1.1	1.195	2.765	0.835	0.01	0.05	10.71	4.155	1.51
black	TaCYP71X41_6A	0	0.07	0.115	0.125	4.575	13.85	0.15	0.18	10.37	0.305	0.69	8.06	0.66	1.055	0.205	0.36	0.27	0.695
black	TaCYP721B11_1A	0.77	3.09	2.4	0.445	1.025	3.555	0.34	5.17	17.08	0.285	0.53	1.785	0.735	0.165	0	2.96	2.25	2.47
black	TaCYP72A587_3A	1.21	6.39	6.605	1.36	1.945	3.55	0.9	9.165	52.085	0.525	1.29	3.23	2.11	0.905	2.965	2.86	1.76	1.93
black	TaCYP72A587_3D	1.86	3.74	4.18	1.53	2.325	7.395	2.215	8.025	19.255	0.51	0.675	4.9	1.385	0.81	0.69	2.805	1.495	0.875
black	TaCYP74F5_6A	0.09	0.035	0	2.525	5.035	17.355	23.435	16.27	61.18	1.18	7.5	10.83	3.47	0.455	0.26	33.91	21.44	8.02
black	TaCYP74F5_6B	0	0.035	0	1.01	0.42	0.015	35.225	10.23	14.095	0.465	1.175	4.785	3.195	0	0.135	13.75	10.11	6.225
black	TaCYP75B121_1B	0.03	0.115	0.06	0	0.23	0.045	1.74	1.235	0.035	0	0	5.95	0.97	0.745	0.58	2.205	2.895	5.79
black	TaCYP76H43_4A	4.56	7.08	7.29	2.17	5.57	14.05	1.14	12.095	20.525	0.09	0.845	2.665	0.875	0.4	0	5.25	3.65	1.48
black	TaCYP76M28_2D	0.015	0.265	0.1	0.725	0.91	9.71	4.545	7.11	6.66	0.385	0.555	1.95	0.955	0.095	0	10.75	2.465	0.21
black	TaCYP81A51_5A	0.775	1.35	0.98	1.06	2.12	1.91	3.03	2.275	21.59	0.335	0.96	2.475	0.815	0.76	4.125	6.58	2.61	1
black	TaCYP81A51_5D	1.845	2.78	1.83	1.605	2.9	0.77	1.795	7.12	25.405	0.585	0.495	2.46	0.8	1.1	13.47	14.59	11.66	2.97
black	TaCYP81A53_5A	5.065	5.87	4.77	2.85	1.755	3.945	6.675	5.57	5.79	1.1	2.115	1.005	0.475	0.285	6.97	10.295	9.325	3.68
black	TaCYP81A53_5B	0.735	0.765	0.89	1.74	0.785	1.935	5.72	5.375	5.045	0.985	2.775	0.73	0.65	0.245	20.125	10.44	10.235	15.915
black	TaCYP81A53_5D	1.25	0.55	0.455	0.535	0.185	0.505	3.275	1.9	0.62	0.33	0.98	0.96	0.75	1.16	1.54	0.895	0.57	1.085
black	TaCYP81N19_5A	0.87	2.55	2.26	2.55	1.37	2.505	3.495	4.45	3.33	1.23	1.55	2.31	2.615	1.385	7.45	5.79	4.595	7.375
black	TaCYP81P7_5D	0.58	2.54	2.48	0.25	0.235	0.53	0.115	1.145	6.79	0.01	0.395	0.565	0.015	0.37	0.11	8.995	10.78	0.575
black	TaCYP87B36_2B	0.335	0.13	0.17	0.29	0.605	0.735	2.18	12.72	4.165	0	0.07	0.635	0.345	0.03	0.83	16.74	9.055	7.275
black	TaCYP89B34_1A	3.88	15.955	15.985	1.55	12.765	5.92	2.475	14	37.875	2.745	5.285	11.955	5.9	1.46	5.66	11.635	17.735	18.55
black	TaCYP89B34_1D	3.64	7.94	7.24	1.07	15.575	6.125	5.77	19.185	46.19	2.01	3.805	6.37	5.485	0.715	0.27	11.625	15.385	14.38
black	TaCYP89E24_7A	0.085	0.605	0.56	0.265	2.03	1.695	0.525	8.665	54.14	0.07	3.515	4.895	0.335	1.72	0.6	7.545	11.89	29.045
black	TaCYP89E25_7B	1.895	3.01	1.64	0.32	0.4	3.57	4.82	34.38	73.375	0.065	1.435	2.32	0.64	1.105	4.89	35.505	74.51	56.325
black	TaCYP89E26_7D	0.03	0	0.015	0.03	0.48	3.375	0.585	6.85	28.33	0.04	6.075	1.21	0.225	1	0.355	13.815	13.01	13.45
black	TaCYP90A28_5A	2.97	1.85	2.185	7.83	12.865	15.445	15.435	17.925	12.305	13.915	14.005	12.815	18.845	1.435	36.405	19.705	7.12	3.695
black	TaCYP90A28_5B	2.27	2	1.97	4.81	7.41	15.765	6.345	11.79	10.65	8.475	12.445	17.495	10.58	1.295	22.26	15.695	6.715	4.085
black	TaCYP90A28_5D	3.635	2.58	2.18	6.975	8.54	14.34	15.755	15.44	10.365	10.035	12.08	17.905	13.51	1.325	49.9	27.81	16.56	7.92
black	TaCYP92A150_2B	1.615	1.71	2.055	1.54	3.33	6.175	4.17	13.99	34.565	1.205	3.565	4.875	21.29	1.48	0	7.88	7.92	3.705
black	TaCYP92C11_5D	0.03	0	0	0.8	2.74	0.305	0.605	5.12	1.265	1.385	0.13	0.265	0.165	0	0	0.505	0.325	0.04
black	TaCYP93G20_7D	3.785	5.12	4.65	1.59	1.115	0.06	11.83	17.17	0.145	0.39	0.8	0.6	0.115	0.96	0.33	20.55	26.625	2.785
black	TaCYP94D96_3B	0.745	1.53	1	1.135	1.285	0.435	0.955	1.22	1.825	0.265	2.045	0.575	0.435	0.1	2.49	6.77	3.8	7.025
black	TaCYP97A60_6A	0.385	0.54	0.62	2.59	3.335	7.495	8.355	11.135	14.705	1.96	2.615	2.64	1.44	0.175	0.3	3.595	4.675	3.665
black	TaCYP97A60_6B	0.695	0.84	1.115	4.065	7.715	11.795	9.15	18.555	24.12	2.435	3.505	4.18	2.065	0.29	0.295	3.565	3.18	0.78
black	TaCYP97A60_6D	0.495	0.38	0.52	2.52	4.74	7.075	7.495	10.175	13.625	2.03	4.19	2.69	1.425	0.315	0.2	3.3	2.81	0.66
black	TaCYP97B4_6B	2.125	2.405	3.15	5.305	6.715	17.91	27.895	19.175	23.91	4.89	9.44	12.66	10.785	1.975	14.735	12.785	21.165	8.555
black	TaCYP97B4_6D	1.805	2.295	2.82	5.045	5.09	12.2	23.08	19.615	49.835	4.465	8.39	15.3	6.82	2.01	9.965	7.35	38.2	18.77
black	TaCYP97C2_1A	3.195	3.09	3.475	12.89	14.875	27.965	47.86	35.77	28.1	7.595	10.935	9.23	12.66	0.765	5.285	13.575	10.235	5.865
black	TaCYP97C2_1D	5.445	4.325	5.795	21.245	29.05	61.57	93.415	79.985	69.15	16.585	27.575	23.235	23.475	1.89	4.89	36.92	28.575	15.025
black	TaCYP98A12_3A	3.235	8.265	5.325	0.345	0.975	1.7	5.51	8.675	0.965	1.805	3.405	2.535	4.59	0.43	0.05	3.41	2.99	0.34
black	TaCYP98A12_3B	1.395	2.325	2.455	0.175	0.34	0.24	0.765	4.26	2.235	0.295	0.825	1.195	2.58	0.1	0.1	2.455	1.74	0.245
cyan	TaCYP703A3_7A	0.335	0.445	0.46	0.875	0.59	0.355	0.125	0.2	0.275	2.005	55.34	0.59	0.52	0.075	0.405	0.26	0.27	0.355
cyan	TaCYP703A3_7B	0.43	0.64	0.595	0.815	0.78	0.64	0.35	0.555	0.285	1.97	44.305	1.03	0.655	0.025	0.355	0.15	0.12	0.2
cyan	TaCYP704B12_4A	0.025	0.09	0.115	0	0.935	18.995	0.44	0.195	0.11	0.25	131.675	0.64	1.01	0.045	0	0.075	0.095	0.015
cyan	TaCYP704B12_4B	0.1	0.16	0.18	1.685	11.185	29.64	1.35	0.8	0.015	1.115	171.225	1.955	2.79	0.03	0.045	0.04	0.05	0
cyan	TaCYP704B12_4D	0.06	0.025	0.015	1.635	8.135	17.615	0.81	0.765	0.05	0.38	144.335	2.865	1.02	0.155	0.165	0.07	0.065	0.01
cyan	TaCYP71E38_3B	0	0	0	3.225	8.36	0.015	0	0.085	0.19	5.5	12.455	2.74	0.07	0	0	0.07	0.04	0.225
cyan	TaCYP71F29_2B	0	0.015	0	1.39	1.2	0.09	0.355	1.41	0.015	3.51	25.02	0.26	0	0	0	0	0	0
cyan	TaCYP71T42_1B	0.085	0.1	0.05	0	0	0	0	0	0	0.045	19.145	0	0	0	0	0	0	0
cyan	TaCYP71T42_1D	0.015	0.015	0	0.1	0.03	0.015	0.09	0.08	0.015	0.095	17.84	0.015	0.04	0	0.055	0	0	0
cyan	TaCYP72A596_U	14.735	3.61	4.29	0.645	0.195	0.025	0.33	0.09	0.055	5.3	23.38	2.48	0.995	0.075	0	0.425	0.99	0.455
cyan	TaCYP77A50_2A	0.165	0.12	0.16	4.245	2.405	0.075	6.585	10.27	0	2.21	47.295	15.29	24.77	0.48	0.2	0.125	0.01	0
cyan	TaCYP77A50_2B	0.01	0	0.035	4.59	2.6	0.145	8.165	9.37	0.05	3.175	63.095	10.57	17.905	0.88	0.435	0.065	0	0
cyan	TaCYP77A50_2D	0.02	0.09	0.145	4.93	2.9	0.805	4.525	10.015	0.035	1.595	34.875	6.33	15.34	0.46	2.735	0.11	0.045	0.045
cyan	TaCYP77A51_2B	0	0	0	0	0.015	0.015	0	0.06	0	0.265	31.185	0.98	0	0	0	0	0	0
cyan	TaCYP86A154_2A	0.19	0.34	0.13	4.96	3.66	0.53	9.49	5.69	0	1.285	28.61	2.605	16.395	4.1	0.515	0.055	0	0
cyan	TaCYP86A154_2B	0.09	0.225	0.145	4.235	3.46	0.425	10.025	6.22	0	2.78	29.45	2.95	16.505	4.34	1.965	0.015	0	0
cyan	TaCYP86A154_2D	0.215	0.29	0.1	5.87	3.96	0.41	12.91	8.135	0.01	3.22	31.9	2.365	23.72	6.67	3.36	0.08	0.115	0.135
cyan	TaCYP87A63_2A	0	0	0	0	0.085	0	0.03	0	0	0.385	106.98	0	0.015	0	0	0.015	0	0
cyan	TaCYP87A63_2B	0	0.03	0.03	0.04	1.1	0.075	1.135	0.645	0.125	0.205	55.975	0.015	0	0	0	1.995	1.08	0.38
cyan	TaCYP87A63_2D	0	0	0	0	0.14	0.015	0.015	0.03	0	0.095	66.635	0	0	0	0	0.01	0	0
cyan	TaCYP96D10_1B	0.12	0.105	0.015	0.01	0.04	0	0	0.04	0.145	0.085	22.645	0.015	0.085	0	0.285	0.1	0.18	0.05
cyan	TaCYP96D10_1D	0	0.03	0	0.025	0.01	0	0	0.01	0.015	0.105	21.435	0	0.045	0	0	0	0.01	0
cyan	TaCYP96D10_U	0.02	0.055	0	0.045	0.025	0.02	0.06	0	0.04	0.245	24.72	0	0.065	0.1	0.05	0.015	0	0
cyan	TaCYP96D11_3A	0.095	0.085	0.065	0.225	0.06	0.02	0.075	0.035	0.065	0.555	20.865	0.58	0.04	0	0.115	0.025	0	0.02
cyan	TaCYP96D11_3B	0	0	0	0.06	0	0	0	0.03	0	0.095	14.455	0.05	0	0	0.015	0	0	0
cyan	TaCYP96D11_3D	0.01	0.025	0	0.03	0	0	0	0.025	0	0.095	17.67	0.065	0	0	0	0	0	0
darkgreen	TaCYP96B64_3B	14.855	13.59	12.035	17.135	16.645	17.645	17.625	15.245	4.755	15.82	11.855	29.94	17.285	2.245	24.27	4.74	4.705	10.715
darkmagenta	TaCYP704A159_2B	1.615	5.99	4.975	0.31	0.29	0.52	0.4	0.075	0.3	0	0.045	5.5	22.19	2.85	2.345	1.345	1.82	0.885
darkmagenta	TaCYP704A169_U	0.185	0.115	0.085	0.51	0.455	2.865	2.69	0.25	2.515	0.135	0.495	13.065	25.365	2.565	0.83	0.125	0.1	0.455
darkmagenta	TaCYP71E41_4A	0	0	0	0	0	0	0	0	0	0	0	0	10.14	0.65	0	0	0	0
darkmagenta	TaCYP71E58_7A	4.665	10.965	9.59	0.36	0.2	0	0	0.035	0	0.58	1.545	3.885	16.715	0.16	0.05	0.01	0.05	0.4
darkmagenta	TaCYP71E58_7D	6.895	21.62	18.545	1.065	1.315	0.115	0.025	0.29	1.98	5.185	6.52	7.04	62.92	0.35	0.415	0.15	0.23	0
darkmagenta	TaCYP71Q10_7D	3.43	3.59	3.06	1.04	1.525	0.605	10.11	0.555	1.745	0.13	1.355	13.675	60.17	0.625	4.44	6.5	3.535	1.7
darkmagenta	TaCYP71V31_5A	4.19	19.975	13.305	7.545	2.75	0.625	24.33	1.265	0	3.69	7.19	0.505	35.12	0	0	0	0.01	0
darkmagenta	TaCYP71X34_2B	0.015	0	0	0	0	0	0	0	0	0	0	0.015	0.74	13.18	0	0	0	0
darkmagenta	TaCYP71X43_U	0.065	0.045	0.06	0.04	0.2	0.015	0.015	0.015	0.015	0.015	0.42	0.055	8.825	51.58	0.13	0	0	0
darkmagenta	TaCYP728B62_6D	0.345	1.125	0.74	0.525	4.17	5.35	0.1	0.475	1.9	0.305	0.735	3.165	13.08	0.43	0.025	3.27	2.245	0.42
darkmagenta	TaCYP74A1_4A	20.26	5.39	4.955	37.34	59.17	0.125	220.085	24.29	5.135	65.185	47.45	250.44	351	5.315	5.345	9.455	17.75	7.18
darkmagenta	TaCYP76H38_2A	0.045	0.165	0.015	0.015	0.09	0.015	0.355	0.04	0.095	0.04	2.085	0.495	15.155	0.655	2.53	0.63	0.46	5.35
darkmagenta	TaCYP76V5_1A	0.055	0.2	0.24	0.935	2.54	12.835	0.425	0.48	2.3	0.015	0.355	12.63	42.055	1.75	0	0	0	0
darkmagenta	TaCYP86E3_6B	0.035	0.47	0.55	0.54	0.25	2.38	0.3	0.585	2.885	0.53	5.115	6.89	27.76	5.21	2.02	0.01	0	0
darkmagenta	TaCYP86E3_6D	0	0	0	0.205	2.39	5.41	0.815	1.725	11.63	0.265	4.475	16.95	24.77	3.23	0.61	0.115	0.095	0
darkmagenta	TaCYP96B52_5A	0.925	0.005	0	2.77	19.815	18.855	17.12	7.6	5.605	0.42	1.395	24.655	34.235	2.9	0.645	0.255	0.27	0.08
darkmagenta	TaCYP96B57_4B	1.36	0.84	1.11	0.6	1.765	0.495	5.635	1.495	1.52	3.65	5.445	15.67	17.545	0.54	5.625	2.65	2.595	9.89
darkmagenta	TaCYP96B58_5A	9.885	1.21	0.925	1.07	6.415	2.355	6.075	2.065	4.13	1.66	7.41	22.2	36.695	1.12	3.25	2	2.17	14.68
darkorange	TaCYP51G1_4D	43.12	31.785	34.35	55.675	29.245	11.79	22.31	18.6	9.795	42.36	51.45	23.7	31.465	7.76	3.49	15.9	8.99	12.505
darkorange	TaCYP71C153_2B	0	0	0.09	5.44	4.255	0.525	1.255	1.605	0	12.455	16.895	0.475	0.09	0.035	0	0	0	0
darkorange	TaCYP71C153_2D	0.055	0.145	0.125	16.905	9.845	0.1	10.215	8.99	0	7.79	18.24	0.125	0.22	0.075	0	0.065	0.025	0
darkorange	TaCYP71E32_3D	0.015	0.015	0.015	10.55	11.095	0	0	0.41	0.015	13.15	14.38	3.99	0.03	0	0	0	0	0
darkorange	TaCYP71F37_2D	0	0	0	5.385	1.56	0	10.135	5.635	0	2.55	8.08	0.59	0.425	0	0	0	0.02	0
darkorange	TaCYP71V31_5D	0.805	7.89	4.62	0.12	0.935	0	0.73	0.015	0.045	13.675	5.76	5.29	2.77	0.175	0.015	0	0.01	0.155
darkorange	TaCYP72A597_6B	8.325	5.385	4.985	0.255	0.285	0.06	0.365	0.275	1.115	4.855	10.51	1.38	3.755	0.03	0	0.545	0.51	0.135
darkorange	TaCYP78A264_5A	0.18	3.745	2.245	3.33	7.175	5.075	0.18	3.095	2.495	17.255	9.245	2.505	1.04	0.145	2.845	4.32	5.99	2.41
darkorange	TaCYP78A264_5B	0.92	3.765	3.14	2.495	3.5	9.24	0.15	2.765	2.99	7.095	8.815	3.045	11.08	0.04	3.96	5.88	11.465	1.33
darkorange	TaCYP78A264_5D	0.87	2.55	2.215	3.66	6.855	3.625	1.135	3.18	3.39	11.57	6.765	0.91	0.59	0.755	6.245	2.24	6.245	0.35
darkorange	TaCYP86A5_5A	1.905	1.21	1.255	6.165	2.15	0.095	8.69	4.22	0	7.85	18.3	6.01	19.12	0.36	0.085	0.01	0	0
darkorange	TaCYP86A5_6D	2.725	1.69	1.545	7.54	2.75	0.135	9.99	4.95	0	10.31	21.615	7.535	23.965	0.725	0.135	0	0	0
darkorange	TaCYP86A6_6A	1.78	1.3	0.91	6.57	2.195	0.11	8.1	5.175	0	7.805	19.03	5.43	19.675	0.525	0.08	0.01	0	0
darkorange	TaCYP94C106_1B	3.005	2.73	2.65	1.035	4.89	0.435	2.245	2.07	0.56	10.64	4.775	3.565	13.83	0.26	0.295	1.27	1.795	3.605
darkorange	TaCYP94C106_1D	1.835	2.695	1.805	2.84	12.42	0.935	3.74	4.625	0.98	14.35	7.405	4.755	12.6	0.065	0.355	2.71	4.085	3.63
darkorange2	TaCYP75B121_1D	0.01	0.065	0.05	0.19	0.215	0.25	2.88	9.61	0.29	0.145	1.15	1.045	3.205	1.22	0	3.17	3.955	1.04
darkorange2	TaCYP93G20_7A	6.63	8.41	7.7	1.575	1.625	0.03	11.215	15.15	0.03	0.01	0.07	0.075	0.015	1.11	0.415	25.14	26.175	2.23
darkorange2	TaCYP93G20_7B	8.65	9.44	8.915	3.54	3.385	0.215	16.135	29.53	0.105	0.415	1.555	0.62	0	2.1	4.095	35.425	38.42	6.535
darkorange2	TaCYP98A12_3D	0.37	2.76	1.905	0.225	0.87	0.365	1.585	4.96	1.1	0.39	0.675	2.315	4.265	0.195	0	4.93	3.75	0.735
darkred	TaCYP709C2_2D	31.665	37.385	35.645	18.71	57.895	0.12	3.145	14.69	7.375	10.725	1.61	0.53	6.205	0.675	0	0.055	0.09	0.08
darkred	TaCYP709C3_2A	42.92	42.185	41.47	17.805	26.86	2.245	4.455	21.535	39.135	25.98	17.34	7.72	32.53	2.495	0.025	2.655	5.36	2.61
darkred	TaCYP74A99_5B	22.88	30.985	28.8	9.495	51.825	1.37	4.985	8.89	2.495	23.84	5.955	5.58	19.575	1.27	0.525	1.875	3.735	2.745
darkred	TaCYP92A154_5D	64.555	75.485	79.14	10.265	161.3	17.74	10.655	25.505	41.72	2.91	2.575	3.33	27.945	3.84	0.015	69.02	70.905	40.105
darkred	TaCYP94C110_5B	23.765	30.32	31.695	9.87	39.27	0.075	3.305	14.825	2.645	24.74	5.29	2.06	16.635	3.065	0.095	0.055	0.125	0.03
darkturquoise	TaCYP706C1_7A	6.86	4.015	4.365	0.82	1.4	1.195	6.11	12.255	37.945	0.095	0.265	0.885	1.84	0.065	0	25.15	26.21	6.94
darkturquoise	TaCYP706C1_7B	7.22	9.475	7.85	0.905	3.155	7.575	2.99	7.12	47.08	2.01	2.13	3.35	4.095	0.33	0	14.345	19.68	54.27
darkturquoise	TaCYP71AK15_5D	10.37	6.075	5.545	1.92	2.44	1.16	6.035	2.21	0.24	0.145	0.97	2.795	0.755	0.225	2.21	4.845	5.745	4
darkturquoise	TaCYP71C166_6D	0.065	0.24	0.17	0.305	0.64	9.02	9.975	7.315	20.945	0.025	0.105	1.73	0.325	0.41	12.535	26.765	10	7.005
darkturquoise	TaCYP71C170_6B	0.21	0.09	0.335	0.48	2.15	5.595	5.9	3.145	12.435	0.015	0.085	2.665	0.03	0.105	27.255	30.36	13.65	9.855
darkturquoise	TaCYP71K46_6A	0.685	2.79	2.505	0.465	0.99	1.665	0.22	0.61	1.555	0.775	1.705	1.345	0.47	0.105	1.235	3.465	3.095	1.82
darkturquoise	TaCYP71T40_3D	0.01	0.015	0.055	0.77	0.28	0	0.43	1.655	0.255	0.6	0.375	0.025	0.23	0.04	0.03	6.69	1.785	0.175
darkturquoise	TaCYP71T45_3D	0.025	0.17	0.09	0.105	1.415	1.78	0.995	0.96	6.715	0.01	0.055	1.71	1.03	0.545	9.645	4.705	6.19	9.29
darkturquoise	TaCYP71Y30_7A	0.015	0.06	0.055	0.025	0	0	0.025	0.205	0.155	0	0	0.025	0	0	0	3.665	1.595	3.24
darkturquoise	TaCYP734A72_7D	1.995	2.01	1.825	0.255	0.08	0	0.015	0.06	0.28	0.4	0.42	0.915	0.755	0.745	0.01	0.015	0.05	0.225
darkturquoise	TaCYP75B121_1A	0.285	0.015	0	0.03	0.025	0	0.52	0.785	0	0	0.295	0.025	0.525	1.455	0.155	5.94	7.14	3.39
darkturquoise	TaCYP76H44_4A	1.375	3.46	3.51	0.35	0.32	0.2	0.78	1.4	0.07	0.025	0.26	0	0	0.01	0	7.595	4.41	2.76
darkturquoise	TaCYP76M31_U	0	0.75	0.515	0.12	0.34	0.21	1.325	13.145	10.11	0.06	0.075	0.73	0.39	0.025	18.435	13.475	7.725	6.19
darkturquoise	TaCYP88A94_7D	3.6	2.54	2.175	0.395	1.06	10.7	1.65	1.14	0.24	1.345	0.565	2.77	0.675	2.2	0.37	10.335	4.6	1.79
darkturquoise	TaCYP89E20_1D	1.49	1.945	1.875	0.26	1.525	3.42	2.935	2.57	3.805	0.18	0.525	2.47	2.955	0.76	1.71	15.255	13.96	16.31
darkturquoise	TaCYP96B54_2A	0.16	0.185	0.3	0.285	0.38	2.015	14.605	8.745	0.1	0.025	0.81	9.24	0.79	0.06	0	0.88	0.98	0.025
darkturquoise	TaCYP96B55_2A	0.055	0.155	0.175	0.46	0.13	0.255	7.07	4.445	0	0.01	1.63	0.315	0.285	0.03	0	0.175	0.215	0
darkturquoise	TaCYP99A41_3A	7.15	8.21	7.28	0.735	1.935	3.98	2.98	2.48	3.395	1.065	1.56	3.14	1.165	0.175	0.61	2.4	1.59	1.855
floralwhite	TaCYP71V29_3B	0	0	0	0	0	0.015	0.01	28.7	0	0	0	0	0	0	0	7.105	4.19	0.03
floralwhite	TaCYP79A141_2A	0	0.015	0	0	0	0	0	71.34	0.235	0	0	0.015	0.22	0	0	0.065	0.025	0
floralwhite	TaCYP79A141_2B	0.015	0.015	0	0.105	0.015	0	1.885	28.58	0.985	0	0	0.015	0	0	0	0.145	0.085	0
greenyellow	TaCYP704A160_3A	6.195	6.775	6.56	7.4	8.995	6.59	4.72	3.575	5.91	0.49	2.06	8.06	12.755	0.25	0	9.925	12.075	29.195
greenyellow	TaCYP72A578_1B	11.29	17.43	17.88	1.21	5.74	19.41	2.935	14.745	63.145	1.825	2.965	7.73	3.32	1.9	4.305	20.815	16.995	89.43
greenyellow	TaCYP90B46_4B	2.06	3.42	2.795	0.955	1.515	0.96	3.62	2.975	8.24	0.23	0.29	4.41	4.41	2.73	0.84	3.225	3.91	12.505
greenyellow	TaCYP96B38_2D	0	0	0	0.675	0	0	0.015	0.165	0	0	0	0	0	0	0.02	10.215	6.65	26.055
ivory	TaCYP51H13_5A	0	2.815	4.175	0.045	0.045	0.015	0	2.485	9.24	0	0	0.18	0	0.06	0	0.215	0.215	0.23
ivory	TaCYP51H35_5A	0	12.96	15.17	0.17	0.025	0	0	0.225	0.92	0	0	0.125	0	0	0	0.44	0.23	0.085
ivory	TaCYP51H35_5D	0	28.605	38.905	0.11	0.17	0	0	0.405	1.96	0	0	0.155	0	0.065	0	0.245	0.16	0.085
ivory	TaCYP51H37_5A	0.06	32.87	49.975	0.7	0.435	0	0.055	4.975	8.1	0	0	0.665	0.03	0.065	0	10.765	13.46	1.225
ivory	TaCYP51H37_5D	0	24.995	38.055	0.375	0.26	0	0	2.585	6.28	0	0.015	0.405	0	0.07	0	11.42	12.255	2.205
ivory	TaCYP701A64_2B	0.24	50.89	60.43	0.06	0.015	0.03	0	0.57	5.625	0.1	0	0.085	0.505	0.05	0	0.585	1.12	0.355
ivory	TaCYP704A159_2A	1.075	7.605	6.295	0.26	0.19	0.42	2.025	0.2	0.47	0	0.015	0.41	0.935	0.38	2.275	4.1	6.2	2.91
ivory	TaCYP711A68_3B	1.625	43.345	25.885	0.105	0.23	0	0.135	0.305	2.25	0.34	0.12	0.34	0.64	0.02	0.08	2.67	3.33	4.82
ivory	TaCYP711A68_4A	0.015	10.815	6.68	0	0	0	0	0	0.295	0.015	0	0	0	0	0	0.465	0.255	0.895
ivory	TaCYP711A68_4D	0.34	35.38	21.89	0.185	0.26	0	0.045	1.315	8.385	0.145	0.17	0.445	0.01	0.03	0.01	5.115	6.48	5.3
ivory	TaCYP71AK13_5A	3.105	6.68	5.28	0.18	1.255	4.385	0.085	0.255	4.99	0.11	1.045	2.065	0.135	0.285	6.075	8.21	6.255	1.85
ivory	TaCYP71AK17_5D	0.325	0.72	0.825	3.035	0.615	2.25	0.65	0.38	0.225	0.34	0.68	1.27	0.045	0.04	0.045	2	1.27	0.25
ivory	TaCYP71C10_3A	0	2.19	2.76	0.14	7.185	0.12	0	0.48	11.405	0.015	1.03	9.705	2.135	0.155	0.15	9.94	9.285	63.98
ivory	TaCYP71C162_5B	0	0.735	0.455	0.105	0.52	0.11	0	0.415	2.92	0.085	0.215	1.715	0.025	0.035	1.165	16.56	14.19	6.625
ivory	TaCYP71C164_5D	0	17.605	16.685	0.12	0.05	0	0	1.375	6.4	0	0	0	0	0.205	0	8.55	7.875	1.275
ivory	TaCYP71E12_7A	0.03	0.175	0.25	0.055	0.08	0	0	0.04	0.555	0.04	0	0	0	0	0	0	0	0
ivory	TaCYP71E12_7D	0.09	0.63	0.795	0.095	0.4	0.015	0	0.38	1.385	0	0	0.025	0	0	0	6.975	11.915	0.655
ivory	TaCYP71E42_4A	0.205	1.56	1.825	0	0.015	0	0	0	0.03	0.32	0	0	0	0	0	0.11	0.38	0.04
ivory	TaCYP71F20_2A	0.055	0.015	0.03	1.545	1.11	0.14	0.17	0.5	0.88	0.015	0	0.015	0.05	0.055	3.24	23.47	12.675	10.585
ivory	TaCYP71F20_2B	0	0.05	0	0.24	0.165	1.18	0.015	0.425	8.195	0.07	0.015	0.065	0.015	0.075	1.275	17.185	21.44	6.55
ivory	TaCYP71F24_2A	1.05	4.425	3.04	0.195	0.695	0	0.6	2.175	1.11	0.025	0.035	0.23	0.03	0	0.285	17.58	17.515	18.85
ivory	TaCYP71F24_2D	0.065	4.9	3.92	0.025	0.465	0	0.12	9.625	4.265	0.025	0.015	0.12	0	0	0	130.44	132.405	89.03
ivory	TaCYP71F53_U	0	6.15	6.865	0.23	0.015	0	0	1.415	9.725	0	0	0.12	0	0.01	0	4.04	2.045	0.06
ivory	TaCYP71K46_6B	1.11	2.19	1.975	1.025	1.915	2.635	0.95	0.85	0.8	0.95	1.345	1.42	2.55	0.095	1.14	4.775	6.22	4.66
ivory	TaCYP71K53_U	0.1	0.48	0.33	0	0.01	0	0	0.255	0.055	0	0	0.02	0.055	0.03	0.43	0.02	0.145	0.22
ivory	TaCYP71U12_7A	0	0.02	0	0	0	0	0	0.9	0.615	0	0.03	0	0.03	0	0	0.19	0.12	0.11
ivory	TaCYP71U12_7D	0	0	0	0	0	0	0	0.81	0.115	0.015	0	0	0	0	0	0.155	0.07	0.145
ivory	TaCYP71Y30_7B	0	6.795	5.415	0	0	0	0	0.01	0.215	0	0.03	0.105	0.095	0.03	0	3.355	1.815	0.61
ivory	TaCYP71Y30_7D	0.025	4.235	3.66	0.04	0.03	0	0	0	0.015	0	0	0.045	0.03	0	0	0.325	0.135	0.07
ivory	TaCYP72A594_5D	0.115	0.25	0.2	0.09	0.395	0.05	0.04	1.02	2.665	2.145	1.285	0.59	0.15	0	0	4.46	5.92	1.04
ivory	TaCYP72A598_7A	0	0.485	0.62	0.07	0.31	0.335	0	1.16	5.165	0	0.015	0.055	0.015	0.065	1.435	14.115	12.82	26.61
ivory	TaCYP72A598_7D	3.515	10.675	11.55	5.355	13.105	19.265	3.115	6.965	60.485	0.82	1.305	7.39	2.96	1.155	162.14	84.475	106.74	142.5
ivory	TaCYP76Q4_2A	0.53	0.775	0.5	0.015	0	0	0	0.115	0.08	0	0	0	0	0	0	0.03	0.125	0.015
ivory	TaCYP76Q4_2D	1.18	19.03	13.61	0.315	0.135	0	0.015	2.025	2.89	0.015	0.045	0.045	0.145	0.02	0.07	1.605	2.235	0.15
ivory	TaCYP81A51_5B	0.12	1.16	0.78	2.025	1.465	2.045	2.29	2.685	9.855	0.93	1.575	1.865	0.29	0.095	6.05	19.84	9.535	2.66
ivory	TaCYP87B39_4D	0	7.91	8.05	0.615	0.39	0.015	0.085	5.235	10.955	0.015	0	0.16	0.205	0.08	0	4.015	5.35	1.06
ivory	TaCYP87B39_7B	0	0.465	0.65	0.04	0.035	0	0	0.325	2.265	0.115	0	0	0.015	0.025	0	0.495	0.325	0.115
ivory	TaCYP94E10_1A	0.06	0.815	0.315	0.06	0.235	0.04	0	0.38	2.465	0	0.025	0.24	0	0.195	0	2.14	3.835	1.645
ivory	TaCYP94E10_1B	0.045	1.075	0.7	0.025	0.55	0.37	0.06	0.79	3.535	0	0.055	0.67	0.01	0.06	0.125	4.885	7.17	3.385
ivory	TaCYP94E10_1D	0.09	1.755	0.995	0	0.31	0.245	0	1.145	4.885	0	0.015	0.18	0.095	0.135	0.065	4.7	7.925	1.635
ivory	TaCYP99A10_2A	0.095	63.515	47.97	0.295	0.06	0	0	0.37	2.22	0	0	0.015	0.03	0.045	0	0.135	0.145	0.03
ivory	TaCYP99A35_2D	0	0.51	0.4	1.32	3.89	4.17	0.105	0.915	2.86	2.925	4.025	4.075	2.715	0.3	0.3	2.09	2.54	2.02
ivory	TaCYP99A39_2B	0.07	157.07	146.33	0.065	0.045	0	0.03	0.51	3.375	0.015	0	0.045	0.045	0.02	0	0.505	1.4	0.185
ivory	TaCYP99A7_2A	0.11	78.545	69.79	0.155	0.015	0	0	0.6	2.15	0	0	0.025	0.015	0.08	0	0.105	0.18	0.025
ivory	TaCYP99A7_U	0	46.315	37.83	0.015	0	0	0	0.235	0.255	0	0	0	0	0.02	0	0.06	0.01	0
lightcyan	TaCYP51H50_7B	0.025	0.68	0.82	0.065	0.215	0	0	0.015	1.03	0	0	0	0	0.02	0	0.035	0	0.03
lightcyan	TaCYP704A160_3B	1	1.515	1.465	4.06	5.225	7.845	4.375	7.63	16.645	0.19	1.695	10.11	17.07	0.535	0.015	20.695	19.77	24.605
lightcyan	TaCYP709E17_2A	0.57	5.845	6.455	9.11	14.015	3.14	1.08	12.01	15.585	2.285	3.03	6.6	8.62	2.945	0.25	38.34	27.015	36.225
lightcyan	TaCYP709E17_2D	0.135	0.515	0.82	1.65	5.205	2.73	0.915	6.465	6.43	0.415	1.125	12.845	17.92	0.925	1.995	34.395	17.425	34.515
lightcyan	TaCYP714C17_5B	0.26	0.32	0.26	0.195	0.495	2.445	0.45	0.18	0.56	0.1	0.195	0.41	0.055	0.06	0.29	1.22	0.71	0.495
lightcyan	TaCYP714C17_5D	1.35	2.075	1.775	1.96	3.68	9.76	2.555	2.085	5.4	3.62	3.81	4.98	2.11	0.295	1.565	15.335	6.9	6.435
lightcyan	TaCYP71C116_3D	0	0.46	0.18	0.03	0.035	0.075	0	1.87	34.26	0.015	1.05	5.205	0.495	0.24	0.185	90.365	58.67	124.79
lightcyan	TaCYP71C166_6A	0	0	0	0.105	0.275	0.095	1.32	0.95	2.66	0	0.015	0.015	0	0	5.35	18.065	9.665	10.985
lightcyan	TaCYP71E50_5D	0	0	0	0.04	1.775	2.345	0.83	0.47	0.04	0.36	0.08	0.035	0	0	0.015	10.825	5.63	3.39
lightcyan	TaCYP71T40_3A	0.03	0.23	0.11	0.145	0.455	0.46	0.54	0.925	14.61	0.03	0.175	0.385	0.07	0.475	16.24	8.45	4.11	1.81
lightcyan	TaCYP71T44_3B	0.015	0.515	0.17	0.575	0.33	0.055	0.03	0.11	0.12	0.195	0.075	0.03	0	0.03	0	0.255	0.13	0.25
lightcyan	TaCYP727A2_2A	3.235	5.265	6.07	3.88	4.395	5.545	2.025	4.715	8.5	5.145	7.79	8.59	4.595	3.91	11.645	4.75	3.37	3.225
lightcyan	TaCYP727A2_2D	2.615	3.84	3.985	2.975	4.645	7.94	2.515	5.3	7.915	2.34	4.835	5.395	2.32	1.825	5.53	7.605	3.355	2.115
lightcyan	TaCYP72A579_1B	0.105	1.59	1.1	0	3.155	0.825	0	0.24	1.765	0	0	0.3	0	0	0	2.095	1.47	0.805
lightcyan	TaCYP72A598_7B	1.74	10.64	10.96	1.53	8.54	7.41	2.425	18.995	33.57	0.21	0.925	4.665	2.9	0.36	17.815	1.345	2.045	1.59
lightcyan	TaCYP76L7_5B	0.24	0.38	0.36	0.04	0.325	0.205	0.325	0.57	5.43	0.205	0.315	0.405	0.28	0.07	6.515	6.185	4.04	1.92
lightcyan	TaCYP78A265_7B	4.93	4.99	3.31	5.83	12.66	4.88	1.34	3.575	2.42	5.96	1.515	0.52	0.12	0.08	2.35	17.91	10.885	4.625
lightcyan	TaCYP97A59_6D	0.82	1.49	2.31	0.47	0.62	0.085	0.9	7.21	16.665	0.13	0.69	0.625	0.105	0.04	0.01	1.795	2.295	0.95
lightcyan	TaCYP97B4_6A	0.495	0.615	0.545	1.39	1.72	3.915	4.935	4.595	2.685	1.68	2.775	3.005	1.625	0.16	1.415	2.31	1.955	1.125
lightcyan1	TaCYP710A8_3A	5.45	5.025	3.665	4.225	13.985	1.635	8.135	5.455	4.405	3.52	6.605	3.2	1.035	0.15	0.21	2.38	2.695	1.935
lightcyan1	TaCYP71C150_2B	1.18	0.395	0.43	2.015	19.805	1.5	1.905	12.75	0.53	0.075	0.335	1.24	2	0	0	1.2	1.36	0.135
lightcyan1	TaCYP71E30_2A	0.305	3.04	2.67	0.35	48.8	0.03	0.27	4.345	1.33	0.065	0.25	10.035	4.685	0.095	0.16	0.1	0.015	0
lightcyan1	TaCYP722B1_1B	0.555	0.53	0.63	6.715	29.085	11.28	0.365	0.875	0.35	7.775	13.49	4.54	0.64	0.34	0.035	0.31	0.38	0.025
lightcyan1	TaCYP722B1_1D	0.755	0.58	0.76	2.705	15.105	10.225	0.17	0.715	0.975	4.015	6.165	2.92	1.255	0.1	3.185	0.92	1.175	0.68
lightcyan1	TaCYP74A99_5A	36.94	41.04	34.08	12.175	91.73	2.325	6.105	11.595	3.845	46.365	10.41	4.145	36.88	1.615	2.88	1.79	4.455	3.255
lightcyan1	TaCYP78A265_2D	8.52	5.355	4.315	5.815	19.275	2.795	1.1	6.11	0.895	5.4	2.445	1.05	0.255	0.02	2.73	11.99	8.63	7.35
lightcyan1	TaCYP87B36_2A	0.7	0.28	0.315	12.21	39.8	1.46	0.615	3.77	0	3.285	0.87	0.35	0.09	0.03	0.175	0.16	0.015	0.055
lightcyan1	TaCYP89B36_1B	4.725	3.51	3.425	3.8	10.62	3.51	3.075	1.755	1.62	2.175	3.26	4.7	1.63	0.475	0.94	1.51	1.36	1.21
lightcyan1	TaCYP90D48_3A	7.21	11.53	11.775	6.07	41.13	23.725	7.665	9.905	2.115	4.74	4.32	5.135	15.975	0.83	9.175	5.865	3.81	2.5
lightcyan1	TaCYP96B50_4D	3.01	0.195	0.19	3.355	59.855	15.985	24.405	8.95	4.22	1.025	0.81	4.065	5.305	2.28	3.01	0.58	0.55	0.055
lightgreen	TaCYP51H43_5B	3.39	10.665	12.155	0	0	0	0	0	0	0	0	0	0	0	0	0	0	0
lightgreen	TaCYP701A63_2B	0.035	40.455	47.545	0.1	0.015	0	0	0.04	0.035	0	0	0	0.01	0	0	0.235	0.095	0.01
lightgreen	TaCYP710A8_3B	4.265	8.63	6.77	1.87	12.02	1.58	1.81	1.83	4.055	3.385	1.4	1.47	0.98	0.425	0.105	0.55	1.245	0.525
lightgreen	TaCYP71AB16_1A	0.03	49.55	46.885	0	0	0	0	0	0	0	0	0	0	0.01	0	0	0	0
lightgreen	TaCYP71AB16_1D	0.03	32.34	33.39	0	0	0	0	0	0	0	0	0	0	0	0	0.01	0.01	0
lightgreen	TaCYP71C139_1D	0.015	30.815	28.49	0	0	0	0	0	0.015	0	0	0	0.015	0	0	0	0	0.015
lightgreen	TaCYP71F21_2B	11.685	17.975	19.655	4.37	0.31	0	0.125	0.015	0.03	0	0.015	0.055	0.015	0	0	0	0	0
lightgreen	TaCYP71F22_2A	0.395	42.105	47.6	0.015	0.525	0	0.13	0.135	0.11	0	0.05	0.015	0.01	0	0	0.115	0.305	0.06
lightgreen	TaCYP71F22_2D	0.115	57.79	61.005	0.015	0.025	0	0	0.015	0.235	0	0	0	0	0	0	0	0.01	0
lightgreen	TaCYP71F23_2A	0.045	73.93	79.995	0	0	0	0.015	0	0.035	0	0	0	0.015	0	0	0	0	0
lightgreen	TaCYP71F25_2A	0	11.845	8.44	0	0	0	0	0	0	0	0	0	0	0	0	1.975	1.97	2.655
lightgreen	TaCYP71F26_2A	0.265	33.67	35.23	0	0	0	0	0	0	0	0	0	0	0	0	5.26	8.09	6.93
lightgreen	TaCYP71F28_2B	0.8	19.455	19.065	0.01	0.145	0	0	0.01	0.94	0	0.015	0.31	0	0	0	0	0	0
lightgreen	TaCYP71U8_2D	0	13.445	12.37	0.1	0.065	0	0	0.23	3.79	0	0	0.155	0.03	0.08	0	0.045	0.04	0.045
lightgreen	TaCYP72A583_2D	3.315	10.87	10.625	2.16	2.645	0.485	0.14	0.065	0.3	0.05	0.16	0.465	0.42	0.05	0	0.585	0.38	0.275
lightgreen	TaCYP72A601_7B	0	5.82	7.405	0.575	1.995	1.595	0	3.355	10.34	0.03	0.225	0.705	0.2	0.01	0.265	0.96	1.04	3.015
lightgreen	TaCYP73A17_3A	110.665	170.83	160.615	8.66	8.98	5.41	24.395	14.18	2.46	4.205	11.945	8.365	54.76	4.335	2.465	10.315	38.6	27.385
lightgreen	TaCYP73A17_3D	96.33	132.495	116.345	11.785	12.535	11.72	16.505	6.345	1.215	4.555	18.07	20.71	76.835	4.46	7.165	4.5	9.53	1.51
lightgreen	TaCYP73A202_7A	25.99	45.96	39.05	0.975	5.53	3.095	3.635	0.45	0	0.9	1.3	1.04	11.48	5.28	0.07	0	0	0
lightgreen	TaCYP73A202_7D	5.31	29.245	24.605	0.25	2.885	0.585	0.57	0.09	0.09	0.475	0.155	0.295	5.69	1.725	0.22	0.025	0.675	0.025
lightgreen	TaCYP73A203_2B	1.82	28.495	19.78	0.045	0.52	0.08	0.235	0	0.015	0.09	0.015	0.215	3.355	1.585	0.145	0	0	0
lightgreen	TaCYP73A205_5A	12.68	30.505	29.295	0.44	0.59	0.075	0.065	0.01	0	0	0	0.19	0.015	0.01	0	0	0.01	0
lightgreen	TaCYP73A206_7B	10.135	35.25	26.295	0.525	2.45	0.43	0.81	0.125	0.035	0.61	0.35	0.325	10.62	1.295	0.035	0.025	0.03	0
lightgreen	TaCYP75A82_6B	4.345	14.295	12.14	0	0.015	0.015	0	0	0.03	0	0	0	0	0.02	0	0	0	0
lightgreen	TaCYP75A84_4A	6.86	13.695	11.285	2.6	2.905	2.67	0.095	0.265	0.14	0.3	1.47	3.465	0.175	0.06	0	0.19	0.06	0.025
lightgreen	TaCYP76L8_5A	1.585	12.435	9.01	0.09	0.015	0	0.225	0.115	0.03	0.13	0.45	0.495	0.115	0.02	0.47	0.34	0.88	0.665
lightgreen	TaCYP76L8_5D	3.4	14.635	11.805	0.385	0.07	0.03	0.1	0.2	0.05	0.125	0.03	0.24	0.03	0.01	0.12	3.225	5.11	0.485
lightgreen	TaCYP81A52_5D	4.73	18.325	16.775	1.405	1.685	0	0.35	0.26	2.895	0.06	0.11	0.405	0.28	0.105	0.1	6.52	2.645	2.4
lightgreen	TaCYP86B43_1D	9.615	15.635	13.305	3.61	2.515	3.9	2.87	2.32	0.175	0.57	9.195	0.625	0.28	1.085	0.02	0.04	0.04	0
lightgreen	TaCYP89C10_6B	5.945	36.795	30.18	0.055	0.025	0	5.595	0.125	0	0	0.015	0	0	0	0.14	0.04	0.045	0.32
lightgreen	TaCYP89C10_6D	4.175	15.475	12.09	5.975	4.105	0.06	12.58	28.51	0.13	0.49	4.31	1.685	0.015	0.01	0.24	3.16	5.155	8.6
lightgreen	TaCYP89C12_6A	4.815	20.925	18.905	0.725	0	0	10.96	0.06	0	0	0.015	0	0	0	0	0	0	0
lightgreen	TaCYP94B77_1A	17.295	28.53	20.495	0.95	11.925	0.28	3.29	9.94	0.54	1.49	0.61	1.63	9.485	0.105	0.03	1.42	2.355	0.44
lightgreen	TaCYP99A10_U	0	58.04	39.515	0.05	0	0	0	0.085	0.58	0	0	0	0	0.02	0	0.025	0.01	0
lightgreen	TaCYP99A36_2A	0.015	58.4	54.86	0.04	0	0	0	0.04	0.04	0	0	0	0	0	0	0	0.025	0
lightgreen	TaCYP99A8_2A	0.43	60.83	54.51	0.095	0.085	0	0	0.65	4.765	0	0	0.1	0.015	0.025	0.025	4.07	2.73	0.82
lightgreen	TaCYP99A8_U	0.09	87.125	73.32	0.115	0	0	0	0.6	3.55	0	0	0.055	0	0.045	0	2.06	1.31	0.09
lightgreen	TaCYP99A9_2A	0.03	157.35	146.69	0.015	0.055	0	0	0.15	0.225	0	0	0	0	0	0	0.07	0.11	0.03
lightgreen	TaCYP99A9_2D	0	129.295	122.865	0	0.015	0	0	0	0.05	0	0	0	0	0	0	0	0	0
lightsteelblue1	TaCYP51G40_U	0	0.05	0.03	0	0	0	0.1	0.14	0	0	0	0	0	0	0	11.59	13.02	0.26
lightsteelblue1	TaCYP71E12_4A	0.015	0.585	0.645	0.35	0.16	0.015	0	0.855	4.84	0	0	0.085	0.035	0.01	0	18.56	55.385	0.925
lightsteelblue1	TaCYP71E36_3B	0	0	0	2.985	7.87	0.015	0.015	0.085	1.195	2.98	2.705	1.74	0.015	0	0	20.045	15.33	31.415
lightsteelblue1	TaCYP71F1_7B	0	0.02	0	3.395	6.99	0.975	2.13	2.985	4.325	0.755	4.24	1.74	1.91	0.05	0.51	14.945	10.1	26.985
lightsteelblue1	TaCYP71X43_6B	0.375	0.03	0	0.025	0.05	0	0.05	0	0	0.015	0.04	0.015	2.115	56.25	0.04	8.2	6.625	5.84
lightsteelblue1	TaCYP721B12_1A	2.835	3.655	3.34	2.185	4.16	1.645	0.71	3.995	8.995	4.63	2.76	3.465	5.415	0.145	0.355	21.92	21.52	5.345
lightsteelblue1	TaCYP721B12_1B	4.88	4.855	5.4	3.43	5.045	2.94	1.315	2.165	5.405	3.69	3.505	4.16	4.82	0.465	1.57	11.435	10.5	5.075
lightsteelblue1	TaCYP72A580_1D	2.24	8.03	5.295	0.07	17.035	0.51	2.21	5.34	9.1	0.07	0.16	1.855	0.63	0.055	0	26.01	27.34	41.415
lightsteelblue1	TaCYP74A98_4B	0.015	0	0.03	1.4	0.285	0	56.82	23.87	0.17	0.04	0.015	0.03	0.085	0	0	84.145	56.45	9.055
lightsteelblue1	TaCYP74A98_4D	0.045	0.03	0.03	0.39	0	0.015	13.785	7.725	0.12	0.015	0	0.1	0.315	0	0	81.905	72.04	16.265
lightsteelblue1	TaCYP76H35_2A	0.87	0.055	0.07	0.115	0.415	12.275	1.955	3.76	10.415	0	0.055	1.905	0.05	0	0	23.655	15.195	17.36
lightsteelblue1	TaCYP76P15_1D	0.06	1.1	1.195	0.71	0.98	2.35	0.06	0.45	0.96	0.015	0.195	1.405	0	0	0	8.31	12.89	13.265
lightsteelblue1	TaCYP84A103_2A	0.11	0.185	0.215	0.01	0.015	0.075	0.065	0.305	0.5	0	0	0.07	0.165	0	0.375	4.81	13.795	0.975
lightsteelblue1	TaCYP89E20_1A	1.69	3.175	2.085	0.33	0.965	0.44	2.49	1.005	4.015	0.025	0.025	0.255	0.07	0.485	1.31	15.955	18.72	32.08
lightsteelblue1	TaCYP96B38_2A	0.015	0	0	0.87	0.135	0	1.055	0.115	0.015	0	0	0.015	0	0.09	1.135	9.155	6.09	17.515
lightsteelblue1	TaCYP97A59_6B	0.23	0.5	0.355	0.165	0.22	0.1	0.64	7.785	12.19	0	0.09	0.19	0.36	0.06	0.055	9.77	12.055	4.68
magenta	TaCYP709E16_3A	0.025	0.015	0.015	0	0.085	0	1.465	0.075	0.08	0	0.07	12.12	3.635	3.04	7.64	0.92	0.56	2.155
magenta	TaCYP709H4_6B	2.645	3.13	3.365	3.95	3.785	21.165	17.03	14.96	5.14	0.01	2.795	22.83	6.735	2.59	3.44	4.87	3.435	5.625
magenta	TaCYP709H6_6A	0.04	0.085	0	1.155	1.155	4.47	1.59	1.565	2.35	0	1.3	10.37	0.88	0.155	0.385	3.71	3.83	9.525
magenta	TaCYP714B1_2A	0.14	1.695	0.81	0.045	0.05	0.38	0	0.03	3.09	0.085	2.57	11.23	2.81	0.16	0.08	0.09	0.07	0.085
magenta	TaCYP714B1_2B	0.71	2.685	1.025	0.135	0.115	0.49	0	0.015	2.09	0.68	2.78	20.06	3.955	0.225	1.07	0.06	0.06	0.08
magenta	TaCYP71AM10_6A	0	0	0	0.015	1.1	4.74	0.035	0.3	4.83	0.015	0.085	10.945	0.49	0.115	0	0.75	0.57	0.6
magenta	TaCYP71V29_3D	0	0	0	0	0	1.43	0.08	17.915	0.17	0	0	57.24	0	0	0	0.14	0.195	0.015
magenta	TaCYP723C1_6A_2	0	0	0	0	0	0	0	0	0	0.025	0.37	26.8	0.06	0	0.03	0	0	0
magenta	TaCYP723C1_U	0	0	0	0.05	0	0.31	0	0.015	0	0	0.77	11.035	0	0	0	0	0	0
magenta	TaCYP89B32_1A	2.57	4.87	3.855	0.615	2.065	1.74	0.665	0.76	5.955	0.98	2.575	13.025	1.205	0.55	1.06	1.09	1.55	1.075
magenta	TaCYP96B50_7D	0	0	0	0	0.025	0.465	0.155	0.075	1.665	0.06	0.88	13.055	0	0	0	2.155	1.345	0.43
magenta	TaCYP96B53_7A	0	0	0	0	0	0	0	0	0	0	0.02	13.745	0	0	0	0.03	0.01	0.02
magenta	TaCYP96B53_7D	0	0	0	0	0	0	0	0	0.095	0	0	22.785	0.095	0	0	0.01	0.03	0.015
magenta	TaCYP96B65_3B	0	0.065	0.015	0.035	0.37	1.73	0	0.03	0.98	0	0	12.315	0	0	0	0.09	0.05	0.395
magenta	TaCYP96B67_2B	0	0	0	0	0	0.07	0	0	0.325	0.035	1.05	14.07	0.05	0	0	0	0	0
magenta	TaCYP96B72_3B	0	0	0	0.165	0.49	1.55	0.045	0.11	0.51	0.085	2.89	27.655	5.28	0.015	0	0.105	0.02	0.045
orange	TaCYP71C6_5B	0.96	0.315	0.33	132.595	80.555	0	239.39	21.975	0.07	3.09	0.135	0.01	0.11	2.19	4.99	1.435	1.11	0.11
orange	TaCYP71C7_5B	1.915	0.445	0.93	117.815	91.15	0	180.52	16.895	0.125	3.52	0.3	0.175	0.495	2.86	4.205	1.52	0.26	0.26
orange	TaCYP71C8_5B	7.52	1.04	1.38	141.01	81.045	0	316.715	26.32	0.095	2.81	0.115	0	0.065	0.74	4.405	7.635	5.305	1.15
orange	TaCYP71C9_4B	0.805	0.125	0.1	60.575	36.555	0	121.1	3.42	0	0.15	0.015	0.01	0	0.1	0.22	2.065	1.36	1.945
orange	TaCYP71F30_2B	0.01	0	0	0.225	0	0	37.17	4.875	0	0	0	0	0	0	0	0	0	0
orange	TaCYP71F30_2D	0.015	0	0.03	9.53	6.565	0	55.635	11.005	0	0.28	1.185	0	0	0	0	0	0	0
orange	TaCYP71F31_2B	0	0	0	0.02	0	0	18.14	1.495	0	0	0	0	0	0	0	0	0	0
orange	TaCYP71F31_2D	0	0	0	1.3	0.725	0	20.74	3.425	0	0.205	0.015	0	0	0	0	0	0	0
orange	TaCYP74A1_4B	8.635	13.055	11.93	10.89	19.065	0.045	68.925	34.48	11.39	2.105	3.165	15.96	9.875	0.27	3.75	12.135	21.11	4.52
orange	TaCYP74A1_4D	96.05	39.695	36.73	36.885	47.67	0.385	223.775	73.85	28.71	20.635	24.595	137.17	64.32	1.29	2.13	71.32	142.82	11.155
orange	TaCYP74A98_4A	0.065	0.035	0.03	1.1	0.015	0	71.78	19.355	0.155	0.21	0.11	0.185	0.835	0	0	23.065	28.935	3.275
orange	TaCYP89J15_2B	0	0	0	0.825	0.12	0.015	10.89	0.625	0	0.185	3.35	0.74	2.15	0	0	0	0	0
orange	TaCYP89J19_2B	0	0	0.02	0.92	0.365	0.2	10.635	2.69	0	0.185	2.46	1.245	2.535	0	0.02	0	0	0
orange	TaCYP96B50_4B	0.24	0	0.055	4.05	20.215	7.05	26.82	9.34	13.665	0.615	0.965	13.405	2.2	4.385	0.195	1.4	1.51	0.035
orange	TaCYP96B51_4B	0.96	0.21	0.225	1.225	9.2	12.33	18.45	3.745	2.025	0.15	0.365	10.945	2.35	2.975	0.87	0.46	0.405	0.07
orange	TaCYP96E2_3A	0.14	0.295	0.06	0	0	0	31.585	0.01	0	0	0	0.04	0.015	0	0	0	0	0
orange	TaCYP96E3_3A	0.87	2.37	1.55	0	0.055	0.06	32.615	0.05	0.03	0	0	0.08	0	0	0.015	0.605	0.495	0.655
orange	TaCYP96E3_3B	0.91	1.785	1.53	0	0	0	26.905	0	0	0	0	0.015	0	0.01	0.025	0.195	0.085	0.14
orange	TaCYP96E5_6B	0.275	0.32	0.13	0	0	0	41.98	0	0	0	0	0	0.015	0	0	0	0	0
orange	TaCYP97C2_1B	1.275	1.45	1.305	9.78	9.305	19.545	36.23	28.655	17.29	5.645	9.265	7.65	10.345	1.055	1.315	6.76	5.065	2.6
orangered4	TaCYP71C6_5A	1.075	0.3	0.25	78.445	34.02	0	12.46	3.63	0	0	0.025	0	0	3.155	3.485	0	0	0
orangered4	TaCYP71C6_5D	0.195	0	0.04	56.555	36.345	0	3.265	2.035	0	0	0.015	0	0	2.06	2.96	0	0	0
orangered4	TaCYP71C7_5A	1.63	0.41	0.54	56.36	24.195	0.07	21.93	7.78	3.41	0.01	0.015	0.035	0.015	1.7	6.75	4.245	2.51	4.74
orangered4	TaCYP71C7_5D	0.455	0.095	0.06	48.09	33.94	0	6.27	2.225	0.015	0.03	0.015	0.025	0.015	0.945	5.56	0.11	0.11	0.085
orangered4	TaCYP71C8_5A	0.21	0.015	0.04	66.08	30.935	0	19.905	3.33	0	0	0.05	0	0	1.31	14.125	0.045	0.035	0
orangered4	TaCYP71C8_5D	0.095	0.025	0.07	70.31	32.605	0	7.405	4.525	0.01	0	0.01	0	0	0.845	5.53	0	0	0
orangered4	TaCYP71C9_4A	0.04	0	0	11.08	11.55	0	1.575	0	0	0	0	0	0	0	2.025	0	0	0
orangered4	TaCYP71C9_U	0.065	0	0	16.145	11.97	0	3.015	0.09	0	0	0	0	0	0	0.6	0.01	0	0
plum1	TaCYP709E16_3B	0	0	0	0	0.59	63.47	0	0	24.48	0.015	0.05	27.72	0.51	0.485	0	0	0	0
plum1	TaCYP709J7_2B	0	0	0	1.965	4.695	58.005	0	0.015	0.19	0.075	4.92	1.865	0	0	0	0.07	0.055	0.065
plum1	TaCYP71C156_2B	0	0.045	0	0.54	7.73	27.875	0	6.095	9.315	0.555	0.295	2.635	1.95	0	0	0	0	0
plum1	TaCYP71F52_U	0.03	1.03	0.66	4.08	19.685	26.41	1.02	7.125	23.555	0.015	0.5	13.61	0.015	0.01	0	0	0	0
plum1	TaCYP71X41_6D	0.04	0.065	0.01	0.075	2.89	11.18	0.085	0.095	3.275	0.065	0.035	1.58	0.04	0.03	0	0.515	0.18	0.57
plum1	TaCYP71X45_U	0	0	0	0	0.095	12.63	0	0	1.585	0	0	0.23	0	0	0	0	0	0
plum1	TaCYP723A16_2A	0.13	1.42	1.31	7.655	8.015	16.45	5.465	3.79	0	4.805	8.225	0.025	0.015	0	0	8.655	6.51	2.89
plum1	TaCYP728B61_6B	1.815	3.97	2.475	4.475	7.875	14.195	0.675	0.81	1.305	0.585	1.805	5.07	4.27	0.175	0.815	0.46	0.22	0.315
plum1	TaCYP73A201_3A	50.98	89.345	78.565	48.205	135.455	223.885	26.475	44.19	32.325	13.06	72.475	40.105	103.075	5.265	2.12	13.75	34.045	19.92
plum1	TaCYP73A201_3B	54.59	102.075	88.385	22.945	99.51	156.305	9.605	19.305	11.81	3.715	43.28	33.635	59.495	5.195	10.23	6.565	21.515	45.52
plum1	TaCYP75A85_7D	10.035	19.645	14.92	5.62	6.655	28.235	0.94	2.115	0.19	1.2	6.16	6.925	0.245	0.02	0	1.015	1.16	0.875
plum1	TaCYP75B125_7D	5.375	5.71	3.42	10.41	19.49	219.7	7.345	8.245	0.41	0.12	37.645	14.53	1.09	0.415	0.035	2.785	4.28	1.51
plum1	TaCYP84A97_1A	8.965	31.945	26.69	26.975	125.96	484.405	4.7	9.76	7.75	0.115	20.785	28.36	3.48	1.35	0.595	4.57	4.525	2.745
plum1	TaCYP84A97_1B	4.745	15.62	11.605	8.97	85.915	295.4	3.345	7.325	9.44	0.04	7.105	17.555	2.98	0.62	0.09	12.055	10.075	3.805
plum1	TaCYP84A97_1D	3.805	15.895	13.565	9.66	79.605	211.36	1.85	5.15	11.375	0.02	7.575	17.95	2.215	0.755	0.115	8.53	8	4.39
plum1	TaCYP90D48_3B	2.65	3.115	2.84	3.335	7.515	13.495	1.44	1.835	0.54	0.215	1.02	0.8	0.165	0.495	1.23	1.225	1.27	2.375
plum1	TaCYP90D48_3D	13.445	19.705	21.22	6.66	37.955	53.975	6.415	5.14	7.105	1.19	3.255	8.415	0.99	0.71	2.33	7.08	3.84	1.99
plum1	TaCYP93G18_2A	0.415	2.99	2.42	10.025	28.08	125.36	2.94	5.53	0.595	0.01	8.445	12.525	0.12	0.03	0	5.575	7.31	1.655
plum1	TaCYP93G18_2B	0.825	5.385	3.93	17.565	27.945	163.875	3.315	6.795	0.235	0	15.77	9.365	0.1	0.01	0.015	4.54	6.5	0.715
plum1	TaCYP93G18_2D	0.405	6.205	4.395	12.92	17.8	149.09	2.34	3.73	1.935	0	15.35	15.205	0.35	0.36	0.305	4.34	5.655	2.215
plum1	TaCYP98A10_1D	39.095	53.145	47.605	24.62	33.6	70.38	10.385	10.435	5.28	8.145	35.315	15.92	32.465	3.775	4.425	6.805	7.76	4.15
plum1	TaCYP98A11_1A	48.11	65.11	60.13	27.92	47.46	116.39	14.735	12.22	7.825	12.45	48.965	28.12	47.04	7.63	8.64	11.555	12.65	9.295
purple	TaCYP51H39_5B	87.32	27.705	27.825	0.03	0	0	0.01	0	0	0	0	0	0	0	0	0	0	0
purple	TaCYP51H49_4B	18.49	24.66	22.69	0	0	0	0	0	0	0	0	0	0	0	0	0	0	0
purple	TaCYP51H49_4D	14.485	11.485	11.72	0.01	0	0	0	0	0	0	0	0	0	0	0	0	0	0
purple	TaCYP709C2_2B	12.13	7.315	7.205	3.985	7.78	0	1.585	5.535	3.38	2.255	0.89	0.085	12.625	0.075	0	0.075	0.11	0.04
purple	TaCYP709C3_2B	27.35	33.57	33.375	1.89	5.78	0.37	0.665	3.17	6.27	2.185	0.845	1.185	5.185	0.935	0.115	0.32	0.62	0.92
purple	TaCYP709C3_2D	9.565	13.985	14.7	1.055	1.265	0.105	0.44	0.535	2.05	0.635	0.34	0.19	4.4	0.13	0.05	0.225	0.36	0.23
purple	TaCYP709C50_2A	20.87	23.36	21.265	4.67	8.225	4.86	6.365	16.055	26.145	1.12	2.725	4.055	8.125	0.58	0.32	8.65	8.225	2.9
purple	TaCYP709C50_2B	22.7	31.295	31.645	5.71	11.575	8.34	6.215	21.905	33.87	2.37	4.17	8.215	4.68	0.39	0.18	20.5	15.85	5.665
purple	TaCYP709C50_2D	1.75	10.42	9.985	0.46	4.395	1.82	0.245	1.37	5.55	0.46	2.215	2.99	0.655	0.07	0.05	0.7	1.7	0.765
purple	TaCYP710A96_4B	13.59	13.695	13.07	1.21	0.415	0.01	6.93	0.885	0.145	0	0.05	0.16	0	0.095	0.855	0.035	0.085	0.085
purple	TaCYP710A96_4D	23.195	29.915	30.185	2.415	0.965	0	5.93	1.08	0	0	0	0.01	0	0	1.47	0	0	0
purple	TaCYP71C147_2B	16.105	9.175	8.625	0	0.075	0	0.06	0.01	0	0	0.015	0.155	0.015	0	0	0	0	0
purple	TaCYP71C167_6A	9.05	16.185	17.47	0.61	0.51	0	0	0.01	0	0	0	0	0	0.02	0	0	0	0
purple	TaCYP71C171_7D	17.335	10.44	10.92	0.74	0.095	0	0.635	0.02	0	0	0.015	0	0	0	0	0.015	0.01	0
purple	TaCYP71E48_5B	28.37	0.75	8.51	0	0	0	0	0	0.01	0	0	0	0	0	0	0	0	0
purple	TaCYP71E60_7D	15.565	14.575	14	1.43	0.81	0	0.035	0.025	0.025	0	0.03	0	0	0	0	0.11	0.05	0.015
purple	TaCYP71E60_U	81.685	35.015	34.705	4.215	5.36	5.97	4.995	3.355	9.22	0.05	1.32	3.785	0.155	0.05	0.03	0.035	0.045	0.015
purple	TaCYP71F19_1B	17.455	15.89	15.37	0.465	0.125	0.04	0.305	0.04	0	0	0.28	0	0	0.01	0	0.01	0.015	0.015
purple	TaCYP71F39_2D	39.885	22.235	21.735	0	0	0	0	0	0	0	0	0	0	0	0	0	0	0
purple	TaCYP71M3_7B	16.35	9.52	11.265	4.925	2.965	0.2	7.75	1.97	1.01	0.415	1.83	4.375	5.33	0.205	0	10.53	10.81	8.54
purple	TaCYP721B10_1A	12.07	14.495	13.81	6.545	7.115	2.085	1.355	1.93	2.715	2.995	2.555	5.505	4.07	0.605	6.61	7.565	6.88	4.475
purple	TaCYP721B10_1B	12.685	13.065	12.515	3.98	5.45	5.79	1.865	3.065	3.53	5.49	2.665	4.415	3.645	0.495	5.725	6.445	5.77	2.755
purple	TaCYP723A1_2D	17.925	5.865	5.44	1.99	0.875	0	21.325	4.69	0	5.655	7.31	1.64	0	0	0	3.15	1.08	0.31
purple	TaCYP723B1_2D	28.935	37.56	33.77	1.985	0.525	0.725	1.96	1.27	0.01	0	0.075	0.01	0	0	0	12.215	11.285	0.71
purple	TaCYP723B9_U	20.93	10.905	10.455	0.055	0	0	0	0	0	0	0	0	0	0	0	0	0	0
purple	TaCYP728C13_4B	12.045	5.495	5.785	0.16	2.24	0.03	0.26	3.89	0.065	0	0	0	0	0	0	2.635	2.17	0.165
purple	TaCYP72A584_3A	4.485	12.885	11.63	2.67	3.755	0.97	0.695	1.495	0.63	2.05	1.08	0.405	1.94	1.695	0.095	0.56	0.87	0.51
purple	TaCYP72A584_3B	5.73	20.28	19.15	3.66	6.29	1.015	0.43	2.375	1.32	1.855	0.54	0.63	1.57	1.22	0.395	0.185	0.595	0.61
purple	TaCYP72A584_3D	6.95	18.1	17.445	4.05	3.49	0.72	0.495	1.58	0.915	2.76	0.975	0.56	1.75	1.755	0.22	0.42	0.485	0.39
purple	TaCYP72A589_3B	10.405	4.875	5.605	0.01	0.06	0	0	0	0.045	0	0	0.015	0.025	0	0.015	0.02	0.015	0
purple	TaCYP72A596_6B	23.37	6.18	7.315	0.735	1.545	0.095	0.24	0.45	4.415	0.99	5.105	1.96	2.89	0.205	0.14	0.995	1.305	1.3
purple	TaCYP72A596_6D	17.095	12.79	14.725	2.33	1.035	0.09	0.235	2.13	27.145	2.555	8.915	5.805	1.675	0.065	0	1.93	2.45	1.15
purple	TaCYP72A6_1B	23.415	15.38	16.26	1.13	0.36	0	1.625	0.345	0.055	0.33	0.375	0.155	0.535	0.35	3.205	0.975	0.925	0.835
purple	TaCYP72A6_1D	53.05	41.62	42.615	5.09	1.96	0.025	0.4	0.235	0.225	0.705	0.505	0.05	1.085	0.22	3.345	0.365	0.415	0.585
purple	TaCYP72A6_U	21.775	19.855	19.855	1.34	0.56	0.06	1.045	0.555	0.29	0.42	0.425	0.035	0.43	0.165	2.815	0.705	0.625	0.455
purple	TaCYP734A70_6D	2.95	10.57	9.265	0.24	0.235	0.01	0.01	0.105	0	0.22	0.065	0.04	0.235	0.975	0.22	0.035	0.055	0.02
purple	TaCYP73A17_3B	107	115.35	101.655	11.03	10.68	7.515	30.935	12.08	1.225	3.405	13.75	16.86	41.61	5.41	5.605	4.37	14.145	2.99
purple	TaCYP73A205_4B	34.33	57.56	56.925	1.31	0.875	0	0.015	0.025	0.04	0.015	0.055	0.015	0	0.065	0.015	0.01	0	0
purple	TaCYP73A205_4D	14.755	19.48	20.85	0.33	0.265	0.015	0	0	0	0	0	0	0	0	0	0	0	0
purple	TaCYP74E7_6A	136.935	90.505	88.265	54.28	28.92	0.17	12.6	4.68	0.045	8.11	4.235	3.385	6.395	0.115	0.02	0.075	0.415	1.205
purple	TaCYP74E7_6B	33.745	25.91	25.655	3.635	10.725	0.055	1.375	1.585	0.04	2.195	0.865	0.32	2.43	0.08	0.245	0.02	0.045	0.025
purple	TaCYP74E7_6D	57.04	28.07	23.91	15.245	14.56	0.065	10.85	3.235	0.055	10.22	2.985	1.675	16.35	0.04	0	0.05	0.175	0.1
purple	TaCYP75A86_6B	20.435	33.985	27.39	8.745	11.615	34.845	2.65	1.655	0.58	0.68	5.615	6.34	0.185	0.115	0.015	0.57	0.535	0.365
purple	TaCYP76AS5_2B	13.695	6.225	7.02	0.015	0	0	0.055	0	0	0.015	0	0	0	0	0	0	0	0
purple	TaCYP76AS6_6D	12.165	12.785	15.235	0	0	0	0	0.04	0	0.055	0.015	0	0	0	0	0	0	0
purple	TaCYP76H2_7D	106.15	66.795	68.875	1.085	1.08	0.665	2.16	0.165	0.015	0.015	0.06	0.07	0	0	0	3.91	5.21	7.035
purple	TaCYP76H44_4B	54.65	90.725	85.685	37.055	12.61	58.765	4.89	8.02	0.12	0.67	21.79	21.695	0.08	0	0	54.79	58.78	40.535
purple	TaCYP76H45_7A	99.155	67.44	67	5.335	8.57	1.925	1.44	0.275	0.015	0	0	0.015	0	0	0	3.395	2.99	0.97
purple	TaCYP78A263_4B	9.165	26.85	25.29	2.045	0.055	0.035	0.045	0.185	0.77	0.145	0.265	0.3	0.41	0.01	0.04	0.24	0.34	7.175
purple	TaCYP78A263_4D	7.085	27.795	23.885	2.13	0.13	0	0.01	0.045	0.01	0.02	0.175	0.055	0.035	0	0.015	0.665	0.13	0.105
purple	TaCYP78A263_5A	3.455	17.87	15.48	0.485	0.115	0	0	0.02	0.035	0.01	0.065	0.195	0	0.025	0	0.85	0.37	0.82
purple	TaCYP81L1_3D	11.62	13.64	13.445	0	0	0	0.095	0	0	0	0	0	0	0	0	0	0	0
purple	TaCYP86A155_3A	12.1	12.32	10.43	0.56	0.275	0.07	0.135	0.225	0.15	0.09	2.155	0.1	0	0.01	0	0.035	0.075	0.055
purple	TaCYP89J13_2A	34.655	49.445	44.345	0.12	0.015	0	0	0	0	0	0	0	0	0	0.025	0	0	0
purple	TaCYP92A153_5B	12.015	8.37	7.69	2.605	2.45	3.58	7.435	2.475	3.15	1.24	1.525	1.85	0.84	0.045	0.36	2.315	1.82	0.98
purple	TaCYP92A154_5B	30.375	49.365	45.64	5.44	45.155	6.53	1.095	6.68	13.135	0.2	0.8	2.11	3.445	0.15	0	45.54	48.265	23.815
purple	TaCYP92A155_5B	27.44	47.325	48.875	7.255	68.265	3.94	6.14	9.615	9.19	0.625	0.925	5.35	16.115	1.49	0.21	48.66	53.82	13.83
purple	TaCYP94B77_1B	25.525	26.61	23.175	0.7	9.615	0.03	4.375	10.445	0.73	0.895	0.14	2.42	8.695	0.225	0.075	1.605	3.31	0.535
purple	TaCYP94B77_1D	16.97	24.255	22.05	0.595	8.58	0.045	2.435	9.27	0.45	0.725	0.255	1.285	5.155	0.09	0.055	1.44	2.9	0.645
purple	TaCYP94C109_4A	15.355	10.755	11.215	0.48	6.1	0	2.58	5.265	0.085	2.415	0.87	2.065	7.225	1.275	1.65	0.035	0.08	0.015
purple	TaCYP94C110_5A	20.005	38.76	39.7	8.605	34.825	0.015	3.215	20.805	3.49	19.125	2.815	1.675	10.485	3.2	0.06	0.02	0.115	0.035
purple	TaCYP94C110_5D	24.825	43.28	47.21	10.35	42.655	0.085	5.67	29.23	4.865	24.51	5.405	1.395	12.045	3.37	0.025	0.14	0.675	0.315
tan	TaCYP709E16_3D	0	2.01	2.56	0.26	0.755	27.19	0.51	1.23	122.12	0.135	0.195	67	10.32	2.98	1.075	1.325	1.385	1.5
tan	TaCYP714B7_4B	6.495	10.945	10.275	4.175	11.875	14.12	3.03	3.34	29.32	0.57	0.73	5.02	4.235	0.775	4.075	0.76	0.535	0.6
tan	TaCYP714B7_4D	5.34	4.375	4.895	3.96	12.06	12.605	1.675	4.195	24.805	0.695	0.765	4.42	10.255	2.17	2.125	2.335	1.775	0.905
tan	TaCYP71AK14_5A	0.08	0.175	0.255	0.03	0.47	0.45	0	1.655	26.955	0.015	0.03	0.405	0.065	0.255	0.155	2.98	2.985	10.02
tan	TaCYP71AK14_5D	0.01	0.005	0.055	0.03	0.05	0.135	0.015	1.255	13.42	0	0	0.27	0.015	0.125	0.39	4.305	3.315	6.945
tan	TaCYP71F16_3B	0	0	0	0.14	0.89	4	0.19	2.56	11.135	0.015	0.045	1.75	0.22	0.01	0.075	1.23	0.98	0.14
tan	TaCYP71R13_1B	0.22	0.205	0.185	0.36	0.58	0.625	7.76	29.75	39.565	0.45	0.27	0.125	0.27	0.99	6.175	3.025	1.035	2.5
tan	TaCYP71T45_U	0.41	1.41	0.995	0.44	4.47	8.505	0.57	1.125	30.615	0.175	0.67	10.19	3.14	0.69	0.61	4.495	13.68	19.75
tan	TaCYP72A568_3B	21.475	24.21	27.11	3.59	7.125	8.405	5.61	16.81	66.12	3.825	6.685	13.93	16.155	5.15	30.875	18.675	13.33	33.265
tan	TaCYP72A580_1B	3.765	6.725	5.96	0.3	10.635	7.875	0.275	3.895	28.51	0	0.015	1.61	0.01	0.105	0	10.555	15.47	10.23
tan	TaCYP72A587_3B	2.52	16.44	16.695	1.175	2.59	5.955	2.015	16.59	63.735	0.56	2.1	13.385	3.815	1.195	0.64	0.035	0.01	0.05
tan	TaCYP72A599_7D	0.015	0	0	0	0.05	0.31	0	0.19	33.565	0	0.025	24.495	9.13	9.63	0	4.785	1.57	0.9
tan	TaCYP72A600_7B	14.25	17.36	19.815	0.165	0.805	7.15	0.735	11.6	62.76	0.545	1.52	5.265	17.565	8.155	46.35	19.495	12.18	10.36
tan	TaCYP72A600_7D	16.605	18.605	20.575	2.06	4.405	9.965	4.7	13.755	48.215	1.785	2.35	5.91	6.975	2.565	22.445	22.955	16.31	23.94
tan	TaCYP76H46_7A	5.805	7.76	7.77	1.045	3.355	6.5	0.84	2.09	15.82	0.01	0.085	2.93	0.945	0.455	0.025	3.69	2.725	0.645
tan	TaCYP76H46_7D	2.29	1.84	1.54	0.61	0.48	4.675	0.255	2.7	10.17	0	0.03	0.56	0.29	0.03	0.09	1.61	0.755	0.08
tan	TaCYP76V5_1D	0.11	0.075	0.14	0.015	0.135	7.325	0	0.125	27.085	0	0	3.26	0.175	0.625	0	0	0	0
tan	TaCYP81A46_2A	0	0	0	0	0	1.145	0.51	4.155	14.34	0	0	0.195	0	0	0	1.895	0.505	0.165
tan	TaCYP89B34_1B	13.26	35.95	33.155	8.78	28.23	11	8.085	21.13	50.185	3.18	7.405	8.305	8.255	1.01	0.605	8.195	11.155	9.99
tan	TaCYP99A42_5D	0.015	0.125	0.06	1.445	6.29	5.805	0.59	2.48	15.125	0	0	4.615	0	0	0	0	0	0
turquoise	TaCYP701A66_7A	2.09	3.02	2.44	2.31	2.575	3.465	2.16	1.51	1.515	3.06	2.495	11.12	4.535	6.22	10.145	11.805	9.25	9.1
turquoise	TaCYP701A66_7B	1.295	2.14	1.725	2.36	2.16	1.145	1.39	0.83	0.015	2.56	1.88	5.495	2.27	3.03	19.89	0.16	0.14	3.295
turquoise	TaCYP701A66_U	1.595	2.86	2.35	1.34	2.87	2.155	1.705	0.55	3.13	1.98	5.695	9.405	3.16	4.56	100.255	1.34	1.515	24.52
turquoise	TaCYP704A164_3D	0.14	0.265	0.125	0.05	0.28	3.25	4.4	12.265	36.435	0	0.04	2.425	0.385	3.86	52.535	7.235	9.155	40.98
turquoise	TaCYP704A164_U	0.015	0.02	0.015	0.005	0.065	0.455	0.04	1.275	4.76	0	0.015	1.51	0.18	1.16	10.605	0.18	0.195	2.67
turquoise	TaCYP707A5_6A	35.79	35.39	35.12	15.16	11.21	0.715	17.85	18.96	10.26	5.495	5.705	8.05	6.815	0.48	73.885	3.89	16.885	29.54
turquoise	TaCYP707A5_6B	19.695	20.575	24.64	14.775	9.965	2.17	17.825	9.87	9.26	3.72	4.385	5.595	0.635	0.34	58.495	2.37	14.565	60.005
turquoise	TaCYP707A5_6D	35.075	38.905	40.855	12.08	11.335	1.76	16.655	12.85	8.05	5.285	5.515	5.565	4.36	1.18	87.475	3.4	7.665	24.05
turquoise	TaCYP714D7_1A	1.7	4.39	2.72	0.055	0.065	0	0.315	0.165	0.625	1.21	4.455	2.29	9.97	0.605	27.095	0.055	0.135	0.185
turquoise	TaCYP714D7_1B	2.7	4.675	3.6	0.045	0.04	0	0.135	0.05	0.09	0.65	1.415	1.145	0.54	0.03	30.73	0.12	0.2	0.38
turquoise	TaCYP714D8_1D	2.1	4.04	3.75	0.085	0.19	0	0.145	0.135	0.125	0.49	4.73	2.165	13.085	0.53	17.305	0.055	0.18	1.48
turquoise	TaCYP71AK13_4A	2.005	1.905	1.5	0.105	0.46	2.03	0.24	0.23	3.355	0.02	0.055	1.385	0.325	0.335	17.115	3.9	2.1	4.455
turquoise	TaCYP71C10_3D	0.035	1.425	2.08	0.085	4.8	0.11	0	0.285	21.325	0.015	1.69	19.595	3.96	0.21	53.475	2.625	3.87	45.255
turquoise	TaCYP71C11_2B	0	0	0	0	0	0.06	0.055	0.095	0.15	0	0.07	0	0	0.01	86.145	0	0	0
turquoise	TaCYP71C11_U	0	0	0	0.35	0	0	0.16	0	0	0	0	0	0	0	13.28	0	0	0
turquoise	TaCYP71C143_2A	0	0	0	0.03	0	0	0.015	0	0	0	0.24	0	0	11.49	222.51	0	0	0.085
turquoise	TaCYP71C143_2D	0	0	0	0.01	0	0	0	0.01	0.08	0	0.065	0.015	0	6.85	51.145	0.01	0.025	0.13
turquoise	TaCYP71C162_5A	0	0.025	0.025	0.075	0	0	0	0	0.015	0	0.505	0.36	0	0.04	455.215	0.025	0.01	0.14
turquoise	TaCYP71C162_5D	0	0.99	0.845	0.035	0	0	0.05	0.01	0	0	0.24	0.115	0.015	0	151.84	0.05	0.035	0.275
turquoise	TaCYP71C163_5B	0	0	0	0	0	0	0	0	0	0	0.04	0.065	0	0	56.57	0.08	0.075	0.21
turquoise	TaCYP71R11_1A	0	0	0	0	0.03	0.03	2.115	4.16	19.98	0	0.03	0	0.03	1.15	39.72	3.12	22.92	42.825
turquoise	TaCYP71R11_1D	0	0	0	0	0	0	0.325	0.51	2.56	0.015	0.085	0	0	0.035	48.525	0.31	1.29	1.005
turquoise	TaCYP71R13_1D	0	0	0	0	0.01	0	1.405	0.01	0.04	0	0.07	0	0	1.44	43.26	0	0	0
turquoise	TaCYP71X32_2A	0.095	0	0.03	0.015	0	0	0	0.025	0.45	0	0.36	0.045	0.1	1.145	81.84	0	0	0
turquoise	TaCYP71X32_2D	0.305	0.015	0.03	0.715	0.51	0.175	0.435	0.375	1.7	0	0.09	0.365	8.29	2.365	43.23	0.495	0.56	0.635
turquoise	TaCYP71X40_6A	0.03	0.015	0	0	0	0.525	2.535	0.37	2.75	0	0.075	1.265	0.095	0.165	29.11	0.355	0.495	0.06
turquoise	TaCYP71X40_6B	1.725	0.43	0.525	0.565	0.14	0.2	0.11	0.03	1.875	0	0.17	2.94	0.995	0.19	60.215	0.695	1.64	0.065
turquoise	TaCYP71Y16_1D	0.69	3.07	1.815	0.235	0.765	0.28	0.11	0.775	20.13	0.025	0.045	0.795	1.175	0.63	22.36	5.81	5.635	11.59
turquoise	TaCYP71Y17_1A	0	0	0	0	0	0	0	0	0	0	0	0	0	0.05	22.2	0.01	0	0
turquoise	TaCYP71Y17_1B	0.365	0.195	0.18	0.025	0.02	0	0.025	0	0	0	0.055	0.025	0	0.06	31.99	0	0.01	0.03
turquoise	TaCYP71Y18_1A	0	0.05	0	0.015	0	0	0	0	0.115	0.015	0.505	1.565	0.325	0.08	327.24	0.015	0.07	5.285
turquoise	TaCYP71Y18_1B	0.02	0.04	0.035	0.065	0.015	0	0	0	0.075	0.04	0.525	0.625	0.17	0.14	404.985	0	0.02	0.695
turquoise	TaCYP71Y18_1D	0.01	0.02	0	0.075	0.015	0	0	0	0.785	0.06	0.455	1.365	0.145	0.135	388.155	0.545	5.035	62.735
turquoise	TaCYP72A569_3B	36.15	32.795	37.685	8.34	18.15	20.61	16.345	48.545	149.62	8.725	22.76	23.54	35.415	22.67	189.11	33.29	27.325	28.57
turquoise	TaCYP73A204_2D	0.83	1.61	1.395	0.35	1.205	0.07	0.04	0.09	0.215	0.335	0.22	0.16	2.32	9.585	44.505	0.025	0.035	0.2
turquoise	TaCYP76H36_2B	2.755	0.085	0.1	0.1	0.445	0.74	0.74	1.715	1.93	0	0.135	0.14	0.48	0.115	13.015	0.02	0	0.03
turquoise	TaCYP76H36_2D	0	0	0.05	0.01	0.08	0.19	0.615	0.12	0.69	0.01	0.015	0.175	0.095	0.22	16.455	0.52	0.185	0.25
turquoise	TaCYP81A47_2A	0.085	0.05	0	0	0.295	0	0	0.015	0.31	0	0.02	0.035	0	2.37	23.835	0	0	0.015
turquoise	TaCYP81A48_2D	0.12	1.905	1.89	0.14	1.705	0.15	0.065	0.17	0.985	2.78	0.77	1.765	2.705	0.775	19.195	1.49	1.9	6.87
turquoise	TaCYP81A55_5B	0.155	0.98	0.87	0.765	0.81	1.14	3.035	1.215	12.52	0.31	0.79	7.01	0.71	1.09	23.84	13.735	6.99	3.43
turquoise	TaCYP89D1_2A	0	0	0	0	0	0	0	0	0	0.015	0.025	0	0	2.88	17.87	0	0	0
turquoise	TaCYP89D1_2B	0	0	0.015	0	0.05	0	0	0	0.015	0	0.115	0	0	4.37	76.655	0	0	0
turquoise	TaCYP89D1_2D	0.015	0	0.03	0.025	0	0.03	0.015	0.025	0.015	0.075	0.07	0.04	0.025	3.475	27.555	0	0	0.055
turquoise	TaCYP94C104_3B	1.26	3.92	2.715	1.2	3.295	3.78	3.48	3.28	3.88	2.795	1.265	5.78	5.88	0.03	20.115	0.96	3.37	4.905
turquoise	TaCYP94C104_3D	1.185	3.165	2.205	2.67	6.34	0.98	3.53	4.105	1.245	10.105	4.605	5.46	10.975	0.115	19.89	1.615	3.33	6.385
turquoise	TaCYP94D99_4A	1.97	0.915	0.58	1.14	3.82	11.49	3.39	3.985	9.13	0.83	5.335	7.445	6.815	0.505	21.635	8.905	6.55	4.54
