# Supplementary material for: Comparative functional genomics analysis of cytochrome P450 gene superfamily in wheat and maize
Source: BMC Plant Biol. 2020 Mar 2;20:93. doi: 10.1186/s12870-020-2288-7 (PMC7052972; doi:10.1186/s12870-020-2288-7)
Supplement: Supplementary file 29 — Additional file 29: Table S11. Significantly enriched KEGG pathways in 22 modules. [file 12870_2020_2288_MOESM29_ESM.xlsx]

## Sheet: Sheet1
Table S11. Significantly enriched KEGG pathways in 22 modules
Module	KEGG_A_class	KEGG_B_class	Pathway	out (620)	All (7888)	Qvalue	Pathway ID
black	Metabolism	Energy metabolism	Carbon fixation in photosynthetic organisms	85	169	6.28486e-48	ko00710
	Metabolism	Global and Overview	Carbon metabolism	135	472	9.30948e-43	ko01200
	Metabolism	Energy metabolism	Photosynthesis	72	140	1.31703e-41	ko00195
	Metabolism	Carbohydrate metabolism	Glyoxylate and dicarboxylate metabolism	74	156	9.61923e-40	ko00630
	Metabolism	Metabolism of terpenoids and polyketides	Carotenoid biosynthesis	32	58	1.40554e-19	ko00906
	Metabolism	Carbohydrate metabolism	Pentose phosphate pathway	32	94	4.5843e-12	ko00030
	Metabolism	Amino acid metabolism	Glycine, serine and threonine metabolism	39	137	6.75225e-12	ko00260
	Metabolism	Global and Overview	Biosynthesis of amino acids	65	413	3.86916e-07	ko01230
	Metabolism	Metabolism of cofactors and vitamins	Porphyrin and chlorophyll metabolism	27	107	3.88921e-07	ko00860
	Metabolism	Carbohydrate metabolism	Fructose and mannose metabolism	24	112	4.85663e-05	ko00051
	Metabolism	Carbohydrate metabolism	Ascorbate and aldarate metabolism	19	79	7.50727e-05	ko00053
	Metabolism	Carbohydrate metabolism	Glycolysis / Gluconeogenesis	37	235	0.000276716	ko00010
	Metabolism	Metabolism of cofactors and vitamins	Vitamin B6 metabolism	8	19	0.000393365	ko00750
	Metabolism	Energy metabolism	Sulfur metabolism	16	69	0.000493586	ko00920
	Metabolism	Energy metabolism	Photosynthesis - antenna proteins	16	75	0.00132076	ko00196
	Metabolism	Carbohydrate metabolism	Pyruvate metabolism	24	140	0.00138188	ko00620
	Metabolism	Energy metabolism	Nitrogen metabolism	17	85	0.00169031	ko00910
	Metabolism	Metabolism of cofactors and vitamins	One carbon pool by folate	8	25	0.00266087	ko00670
	Metabolism	Lipid metabolism	Arachidonic acid metabolism	8	29	0.00755245	ko00590
	Cellular Processes	Transport and catabolism	Peroxisome	21	139	0.0141602	ko04146
	Metabolism	Metabolism of cofactors and vitamins	Ubiquinone and other terpenoid-quinone biosynthesis	16	98	0.0192507	ko00130
	Metabolism	Metabolism of cofactors and vitamins	Riboflavin metabolism	5	15	0.0219686	ko00740
	Metabolism	Lipid metabolism	Glycerolipid metabolism	16	103	0.028888	ko00561
	Metabolism	Metabolism of other amino acids	Cyanoamino acid metabolism	17	114	0.0329285	ko00460
	Metabolism	Lipid metabolism	Linoleic acid metabolism	9	48	0.0479162	ko00591
Module	KEGG_A_class	KEGG_B_class	Pathway	out (172)	All (7888)	Qvalue	Pathway ID
cyan	Metabolism	Global and Overview	Fatty acid metabolism	27	151	5.45626e-16	ko01212
	Metabolism	Lipid metabolism	Biosynthesis of unsaturated fatty acids	19	83	2.21081e-13	ko01040
	Metabolism	Lipid metabolism	Fatty acid elongation	20	100	4.47727e-13	ko00062
	Metabolism	Lipid metabolism	Fatty acid biosynthesis	15	66	9.61527e-11	ko00061
	Organismal Systems	Environmental adaptation	Plant-pathogen interaction	40	637	6.02043e-09	ko04626
	Cellular Processes	Transport and catabolism	Peroxisome	16	139	4.63003e-07	ko04146
	Metabolism	Lipid metabolism	Cutin, suberine and wax biosynthesis	13	101	2.04197e-06	ko00073
	Metabolism	Carbohydrate metabolism	Pentose and glucuronate interconversions	11	102	8.91358e-05	ko00040
	Metabolism	Lipid metabolism	Fatty acid degradation	9	86	0.000634103	ko00071
Module	KEGG_A_class	KEGG_B_class	Pathway	out (287)	All (7888)	Qvalue	Pathway ID
darkgreen	Genetic Information Processing	Transcription	Spliceosome	37	179	1.28931e-16	ko03040
	Genetic Information Processing	Transcription	RNA polymerase	21	63	7.20387e-14	ko03020
	Genetic Information Processing	Translation	RNA transport	35	210	4.2666e-13	ko03013
	Metabolism	Nucleotide metabolism	Purine metabolism	32	228	5.51815e-10	ko00230
	Genetic Information Processing	Translation	mRNA surveillance pathway	20	124	2.39378e-07	ko03015
	Genetic Information Processing	Transcription	Basal transcription factors	11	39	9.77077e-07	ko03022
	Metabolism	Nucleotide metabolism	Pyrimidine metabolism	21	178	1.75605e-05	ko00240
	Genetic Information Processing	Translation	Ribosome biogenesis in eukaryotes	19	155	2.73294e-05	ko03008
	Genetic Information Processing	Folding, sorting and degradation	Ubiquitin mediated proteolysis	14	130	0.00200934	ko04120
	Genetic Information Processing	Folding, sorting and degradation	RNA degradation	13	126	0.00435035	ko03018
	Genetic Information Processing	Replication and repair	Non-homologous end-joining	4	12	0.00435035	ko03450
	Genetic Information Processing	Replication and repair	Nucleotide excision repair	10	86	0.0063064	ko03420
Module	KEGG_A_class	KEGG_B_class	Pathway	out (348)	All (7888)	Qvalue	Pathway ID
darkmagenta	Genetic Information Processing	Folding, sorting and degradation	Protein processing in endoplasmic reticulum	58	311	7.38453e-20	ko04141
	Metabolism	Carbohydrate metabolism	Starch and sucrose metabolism	52	387	1.03404e-11	ko00500
	Metabolism	Carbohydrate metabolism	Galactose metabolism	26	157	1.23306e-07	ko00052
	Metabolism	Lipid metabolism	Cutin, suberine and wax biosynthesis	13	101	0.0107766	ko00073
Module	KEGG_A_class	KEGG_B_class	Pathway	out (2325)	All (7888)	Qvalue	Pathway ID
darkorange	Genetic Information Processing	Translation	Ribosome	509	646	5.9043e-161	ko03010
	Genetic Information Processing	Replication and repair	DNA replication	89	100	3.91658e-34	ko03030
	Genetic Information Processing	Translation	RNA transport	144	210	8.1588e-31	ko03013
	Genetic Information Processing	Replication and repair	Mismatch repair	51	59	2.70579e-18	ko03430
	Genetic Information Processing	Translation	Ribosome biogenesis in eukaryotes	97	155	1.6403e-16	ko03008
	Genetic Information Processing	Replication and repair	Homologous recombination	49	62	1.5059e-14	ko03440
	Cellular Processes	Transport and catabolism	Endocytosis	104	192	7.25327e-12	ko04144
	Genetic Information Processing	Replication and repair	Nucleotide excision repair	56	86	9.23028e-11	ko03420
	Genetic Information Processing	Translation	mRNA surveillance pathway	73	124	9.23028e-11	ko03015
	Genetic Information Processing	Folding, sorting and degradation	RNA degradation	69	126	2.52648e-08	ko03018
	Genetic Information Processing	Folding, sorting and degradation	Proteasome	22	26	8.70484e-08	ko03050
	Cellular Processes	Transport and catabolism	Phagosome	62	114	1.96359e-07	ko04145
	Metabolism	Nucleotide metabolism	Pyrimidine metabolism	87	178	2.66521e-07	ko00240
	Metabolism	Glycan biosynthesis and metabolism	N-Glycan biosynthesis	20	26	6.43889e-06	ko00510
	Genetic Information Processing	Replication and repair	Base excision repair	33	54	1.0342e-05	ko03410
	Metabolism	Nucleotide metabolism	Purine metabolism	99	228	2.99347e-05	ko00230
	Genetic Information Processing	Transcription	Spliceosome	78	179	0.000249736	ko03040
	Genetic Information Processing	Folding, sorting and degradation	Ubiquitin mediated proteolysis	60	130	0.000249736	ko04120
	Metabolism	Carbohydrate metabolism	Amino sugar and nucleotide sugar metabolism	91	217	0.000314853	ko00520
	Metabolism	Glycan biosynthesis and metabolism	Glycosylphosphatidylinositol(GPI)-anchor biosynthesis	8	8	0.000338927	ko00563
	Metabolism	Carbohydrate metabolism	Citrate cycle (TCA cycle)	35	69	0.000914315	ko00020
	Genetic Information Processing	Transcription	RNA polymerase	31	63	0.00399913	ko03020
Module	KEGG_A_class	KEGG_B_class	Pathway	out (109)	All (7888)	Qvalue	Pathway ID
darkred	Organismal Systems	Environmental adaptation	Plant-pathogen interaction	40	637	1.12948e-15	ko04626
	Environmental Information Processing	Signal transduction	Plant hormone signal transduction	25	401	2.16078e-09	ko04075
	Metabolism	Lipid metabolism	alpha-Linolenic acid metabolism	8	111	0.0017202	ko00592
	Metabolism	Glycan biosynthesis and metabolism	N-Glycan biosynthesis	4	26	0.00377417	ko00510
Module	KEGG_A_class	KEGG_B_class	Pathway	out (258)	All (7888)	Qvalue	Pathway ID
darkturquoise	Metabolism	Energy metabolism	Photosynthesis - antenna proteins	50	75	8.39219e-56	ko00196
	Metabolism	Energy metabolism	Photosynthesis	27	140	1.6814e-12	ko00195
	Metabolism	Metabolism of cofactors and vitamins	Porphyrin and chlorophyll metabolism	16	107	8.54808e-06	ko00860
	Metabolism	Metabolism of cofactors and vitamins	Lipoic acid metabolism	4	6	0.000314619	ko00785
	Metabolism	Lipid metabolism	Fatty acid elongation	10	100	0.0241503	ko00062
Module	KEGG_A_class	KEGG_B_class	Pathway	out (18)	All (7888)	Qvalue	Pathway ID
floralwhite	Metabolism	Metabolism of terpenoids and polyketides	Monoterpenoid biosynthesis	6	29	3.84394e-10	ko00902
	Metabolism	Biosynthesis of other secondary metabolites	Glucosinolate biosynthesis	2	10	0.00164216	ko00966
	Metabolism	Metabolism of terpenoids and polyketides	Diterpenoid biosynthesis	2	44	0.0219813	ko00904
	Metabolism	Global and Overview	2-Oxocarboxylic acid metabolism	2	66	0.0362887	ko01210
Module	KEGG_A_class	KEGG_B_class	Pathway	out (235)	All (7888)	Qvalue	Pathway ID
lightcyan	Metabolism	Lipid metabolism	Sphingolipid metabolism	11	39	1.01194e-06	ko00600
	Metabolism	Glycan biosynthesis and metabolism	Other glycan degradation	7	24	0.000207403	ko00511
	Environmental Information Processing	Signal transduction	Plant hormone signal transduction	28	401	0.000667538	ko04075
	Metabolism	Amino acid metabolism	Valine, leucine and isoleucine degradation	12	98	0.000752878	ko00280
	Metabolism	Glycan biosynthesis and metabolism	Glycosaminoglycan degradation	6	27	0.00222653	ko00531
	Organismal Systems	Environmental adaptation	Circadian rhythm - plant	11	98	0.00239358	ko04712
	Metabolism	Glycan biosynthesis and metabolism	Glycosphingolipid biosynthesis - globo series	5	19	0.00257387	ko00603
	Metabolism	Metabolism of other amino acids	Cyanoamino acid metabolism	11	114	0.00678665	ko00460
Module	KEGG_A_class	KEGG_B_class	Pathway	out (69)	All (7888)	Qvalue	Pathway ID
lightcyan1	Organismal Systems	Environmental adaptation	Plant-pathogen interaction	25	637	1.66959e-09	ko04626
Module	KEGG_A_class	KEGG_B_class	Pathway	out (362)	All (7888)	Qvalue	Pathway ID
lightgreen	Metabolism	Biosynthesis of other secondary metabolites	Phenylpropanoid biosynthesis	86	661	4.92472e-22	ko00940
	Metabolism	Amino acid metabolism	Phenylalanine metabolism	26	120	3.61845e-11	ko00360
	Metabolism	Amino acid metabolism	Cysteine and methionine metabolism	33	194	3.61845e-11	ko00270
	Metabolism	Metabolism of cofactors and vitamins	Ubiquinone and other terpenoid-quinone biosynthesis	23	98	9.50292e-11	ko00130
	Metabolism	Biosynthesis of other secondary metabolites	Stilbenoid, diarylheptanoid and gingerol biosynthesis	18	70	3.7354e-09	ko00945
	Metabolism	Xenobiotics biodegradation and metabolism	Drug metabolism - cytochrome P450	27	177	2.59834e-08	ko00982
	Metabolism	Xenobiotics biodegradation and metabolism	Metabolism of xenobiotics by cytochrome P450	26	169	3.85791e-08	ko00980
	Metabolism	Metabolism of other amino acids	Glutathione metabolism	30	227	7.99786e-08	ko00480
	Metabolism	Biosynthesis of other secondary metabolites	Flavonoid biosynthesis	22	137	2.46566e-07	ko00941
	Metabolism	Metabolism of terpenoids and polyketides	Diterpenoid biosynthesis	11	44	8.9775e-06	ko00904
	Organismal Systems	Digestive system	Mineral absorption	8	30	0.000153822	ko04978
	Metabolism	Biosynthesis of other secondary metabolites	Tropane, piperidine and pyridine alkaloid biosynthesis	10	51	0.000235907	ko00960
	Metabolism	Global and Overview	Degradation of aromatic compounds	7	27	0.000569294	ko01220
	Metabolism	Biosynthesis of other secondary metabolites	Isoquinoline alkaloid biosynthesis	9	51	0.00125491	ko00950
	Metabolism	Biosynthesis of other secondary metabolites	Indole alkaloid biosynthesis	6	23	0.00165567	ko00901
	Environmental Information Processing	Signal transduction	Plant hormone signal transduction	31	401	0.00195941	ko04075
	Organismal Systems	Environmental adaptation	Plant-pathogen interaction	42	637	0.00492764	ko04626
	Metabolism	Amino acid metabolism	Tyrosine metabolism	11	93	0.00718299	ko00350
Module	KEGG_A_class	KEGG_B_class	Pathway	out (164)	All (7888)	Qvalue	Pathway ID
lightsteelblue1	Metabolism	Metabolism of other amino acids	beta-Alanine metabolism	9	74	0.00147791	ko00410
	Metabolism	Metabolism of other amino acids	Taurine and hypotaurine metabolism	5	26	0.0061604	ko00430
	Metabolism	Lipid metabolism	Linoleic acid metabolism	6	48	0.0106823	ko00591
	Metabolism	Carbohydrate metabolism	Butanoate metabolism	6	52	0.012412	ko00650
	Metabolism	Lipid metabolism	alpha-Linolenic acid metabolism	8	111	0.0309041	ko00592
Module	KEGG_A_class	KEGG_B_class	Pathway	out (293)	All (7888)	Qvalue	Pathway ID
magenta	Metabolism	Carbohydrate metabolism	Pentose and glucuronate interconversions	33	102	5.26061e-21	ko00040
	Metabolism	Carbohydrate metabolism	Starch and sucrose metabolism	60	387	9.56807e-21	ko00500
	Metabolism	Lipid metabolism	Fatty acid elongation	21	100	1.61942e-09	ko00062
	Organismal Systems	Environmental adaptation	Plant-pathogen interaction	57	637	3.75607e-09	ko04626
	Metabolism	Lipid metabolism	Cutin, suberine and wax biosynthesis	20	101	8.54662e-09	ko00073
	Metabolism	Lipid metabolism	Biosynthesis of unsaturated fatty acids	14	83	2.25971e-05	ko01040
	Metabolism	Global and Overview	Fatty acid metabolism	17	151	0.000437192	ko01212
Module	KEGG_A_class	KEGG_B_class	Pathway	out (387)	All (7888)	Qvalue	Pathway ID
orange	Genetic Information Processing	Translation	Aminoacyl-tRNA biosynthesis	55	101	3.02989e-44	ko00970
	Metabolism	Metabolism of cofactors and vitamins	Porphyrin and chlorophyll metabolism	43	107	1.82705e-27	ko00860
	Genetic Information Processing	Translation	Ribosome	84	646	3.86104e-16	ko03010
	Genetic Information Processing	Folding, sorting and degradation	Protein export	17	56	1.24911e-08	ko03060
	Genetic Information Processing	Folding, sorting and degradation	RNA degradation	15	126	0.0186498	ko03018
	Metabolism	Metabolism of cofactors and vitamins	Ubiquinone and other terpenoid-quinone biosynthesis	12	98	0.0318675	ko00130
	Metabolism	Biosynthesis of other secondary metabolites	Monobactam biosynthesis	5	21	0.0318675	ko00261
	Metabolism	Metabolism of other amino acids	Selenocompound metabolism	6	31	0.0329994	ko00450
	Metabolism	Metabolism of cofactors and vitamins	Biotin metabolism	6	33	0.0406235	ko00780
Module	KEGG_A_class	KEGG_B_class	Pathway	out (19)	All (7888)	Qvalue	Pathway ID
orangered4	Organismal Systems	Environmental adaptation	Plant-pathogen interaction	7	637	0.0064565	ko04626
Module	KEGG_A_class	KEGG_B_class	Pathway	out (246)	All (7888)	Qvalue	Pathway ID
plum1	Metabolism	Biosynthesis of other secondary metabolites	Flavonoid biosynthesis	25	137	3.89703e-11	ko00941
	Metabolism	Global and Overview	Biosynthesis of amino acids	42	413	2.14622e-10	ko01230
	Metabolism	Amino acid metabolism	Cysteine and methionine metabolism	24	194	1.6467e-07	ko00270
	Metabolism	Amino acid metabolism	Glycine, serine and threonine metabolism	19	137	7.89597e-07	ko00260
	Metabolism	Biosynthesis of other secondary metabolites	Phenylpropanoid biosynthesis	44	661	1.45843e-05	ko00940
	Metabolism	Biosynthesis of other secondary metabolites	Stilbenoid, diarylheptanoid and gingerol biosynthesis	11	70	0.000121448	ko00945
	Metabolism	Amino acid metabolism	Phenylalanine metabolism	14	120	0.000225492	ko00360
	Metabolism	Glycan biosynthesis and metabolism	Other types of O-glycan biosynthesis	3	3	0.000296001	ko00514
	Metabolism	Metabolism of cofactors and vitamins	One carbon pool by folate	6	25	0.000817077	ko00670
	Metabolism	Amino acid metabolism	Phenylalanine, tyrosine and tryptophan biosynthesis	12	110	0.00119534	ko00400
	Metabolism	Metabolism of other amino acids	Selenocompound metabolism	6	31	0.00237546	ko00450
	Cellular Processes	Transport and catabolism	Phagosome	10	114	0.0178198	ko04145
	Metabolism	Metabolism of terpenoids and polyketides	Brassinosteroid biosynthesis	3	10	0.0178198	ko00905
	Metabolism	Global and Overview	Carbon metabolism	26	472	0.0178198	ko01200
	Metabolism	Metabolism of cofactors and vitamins	Ubiquinone and other terpenoid-quinone biosynthesis	9	98	0.0178198	ko00130
Module	KEGG_A_class	KEGG_B_class	Pathway	out (789)	All (7888)	Qvalue	Pathway ID
purple	Metabolism	Biosynthesis of other secondary metabolites	Phenylpropanoid biosynthesis	244	661	4.50692e-99	ko00940
	Metabolism	Amino acid metabolism	Phenylalanine metabolism	36	120	1.21273e-09	ko00360
	Metabolism	Xenobiotics biodegradation and metabolism	Metabolism of xenobiotics by cytochrome P450	38	169	1.68287e-06	ko00980
	Metabolism	Xenobiotics biodegradation and metabolism	Drug metabolism - cytochrome P450	39	177	1.68287e-06	ko00982
	Metabolism	Metabolism of other amino acids	Glutathione metabolism	44	227	9.5204e-06	ko00480
	Metabolism	Energy metabolism	Nitrogen metabolism	21	85	0.000231857	ko00910
	Metabolism	Metabolism of cofactors and vitamins	Nicotinate and nicotinamide metabolism	10	30	0.00363148	ko00760
	Environmental Information Processing	Signal transduction	Plant hormone signal transduction	56	401	0.00459392	ko04075
	Metabolism	Global and Overview	Degradation of aromatic compounds	9	27	0.00632137	ko01220
	Metabolism	Xenobiotics biodegradation and metabolism	Naphthalene degradation	6	14	0.012262	ko00626
	Metabolism	Metabolism of cofactors and vitamins	Retinol metabolism	6	17	0.0372401	ko00830
	Metabolism	Carbohydrate metabolism	Ascorbate and aldarate metabolism	15	79	0.0434899	ko00053
Module	KEGG_A_class	KEGG_B_class	Pathway	out (185)	All (7888)	Qvalue	Pathway ID
tan	Metabolism	Metabolism of terpenoids and polyketides	Terpenoid backbone biosynthesis	21	99	3.83398e-13	ko00900
	Organismal Systems	Environmental adaptation	Plant-pathogen interaction	42	637	1.28706e-08	ko04626
	Cellular Processes	Transport and catabolism	Regulation of autophagy	8	48	0.000270518	ko04140
Module	KEGG_A_class	KEGG_B_class	Pathway	out (576)	All (7888)	Qvalue	Pathway ID
turquoise	Genetic Information Processing	Folding, sorting and degradation	Protein processing in endoplasmic reticulum	65	311	2.71077e-13	ko04141
	Genetic Information Processing	Translation	Ribosome biogenesis in eukaryotes	33	155	8.19867e-07	ko03008
	Genetic Information Processing	Folding, sorting and degradation	Sulfur relay system	9	14	2.92629e-06	ko04122
	Genetic Information Processing	Transcription	Spliceosome	33	179	1.50313e-05	ko03040
	Cellular Processes	Transport and catabolism	Regulation of autophagy	12	48	0.00274206	ko04140
	Genetic Information Processing	Transcription	Basal transcription factors	10	39	0.00668664	ko03022
	Metabolism	Carbohydrate metabolism	Inositol phosphate metabolism	14	77	0.0188187	ko00562
	Metabolism	Amino acid metabolism	Arginine biosynthesis	11	55	0.0244879	ko00220
	Metabolism	Lipid metabolism	Ether lipid metabolism	9	41	0.0286309	ko00565
	Metabolism	Metabolism of cofactors and vitamins	Thiamine metabolism	6	21	0.032323	ko00730
	Genetic Information Processing	Folding, sorting and degradation	SNARE interactions in vesicular transport	7	28	0.032323	ko04130
	Genetic Information Processing	Replication and repair	Nucleotide excision repair	14	86	0.032323	ko03420
	Metabolism	Amino acid metabolism	Alanine, aspartate and glutamate metabolism	16	106	0.0347568	ko00250
	Metabolism	Metabolism of cofactors and vitamins	Folate biosynthesis	5	17	0.047418	ko00790
Module	KEGG_A_class	KEGG_B_class	Pathway	out (245)	All (7888)	Qvalue	Pathway ID
greenyellow	Metabolism	Carbohydrate metabolism	Galactose metabolism	23	157	1.8585e-08	ko00052
	Metabolism	Amino acid metabolism	Valine, leucine and isoleucine degradation	18	98	2.55134e-08	ko00280
	Environmental Information Processing	Signal transduction	Plant hormone signal transduction	37	401	3.71102e-08	ko04075
	Metabolism	Amino acid metabolism	Arginine and proline metabolism	13	111	0.000641836	ko00330
	Metabolism	Metabolism of terpenoids and polyketides	Carotenoid biosynthesis	8	58	0.00566551	ko00906
	Metabolism	Lipid metabolism	Glycerophospholipid metabolism	11	123	0.0166754	ko00564
	Environmental Information Processing	Signal transduction	Phosphatidylinositol signaling system	8	71	0.0166754	ko04070
	Metabolism	Amino acid metabolism	Tyrosine metabolism	9	93	0.0214141	ko00350
	Metabolism	Amino acid metabolism	Lysine biosynthesis	5	31	0.0214141	ko00300
	Metabolism	Carbohydrate metabolism	Citrate cycle (TCA cycle)	7	69	0.0428707	ko00020
Module	KEGG_A_class	KEGG_B_class	Pathway	out (16)	All (7888)	Qvalue	Pathway ID
darkorange2	Metabolism	Biosynthesis of other secondary metabolites	Flavonoid biosynthesis	11	137	1.29102e-15	ko00941
	Organismal Systems	Environmental adaptation	Circadian rhythm - plant	9	98	2.84236e-13	ko04712
Module	KEGG_A_class	KEGG_B_class	Pathway	out (189)	All (7888)	Qvalue	Pathway ID
ivory	Metabolism	Amino acid metabolism	Phenylalanine, tyrosine and tryptophan biosynthesis	26	110	2.02993e-17	ko00400
	Metabolism	Global and Overview	Biosynthesis of amino acids	32	413	9.60604e-08	ko01230
	Metabolism	Metabolism of other amino acids	Glutathione metabolism	22	227	4.84821e-07	ko00480
	Metabolism	Biosynthesis of other secondary metabolites	Phenylpropanoid biosynthesis	36	661	3.76806e-05	ko00940
	Metabolism	Biosynthesis of other secondary metabolites	Isoquinoline alkaloid biosynthesis	8	51	0.00036527	ko00950
	Metabolism	Lipid metabolism	Steroid biosynthesis	9	72	0.000613931	ko00100
	Metabolism	Amino acid metabolism	Tyrosine metabolism	10	93	0.000747823	ko00350
	Metabolism	Biosynthesis of other secondary metabolites	Flavonoid biosynthesis	12	137	0.000949993	ko00941
	Metabolism	Biosynthesis of other secondary metabolites	Stilbenoid, diarylheptanoid and gingerol biosynthesis	8	70	0.00204029	ko00945
	Metabolism	Lipid metabolism	alpha-Linolenic acid metabolism	9	111	0.00981321	ko00592
	Metabolism	Global and Overview	2-Oxocarboxylic acid metabolism	6	66	0.0324231	ko01210
	Metabolism	Amino acid metabolism	Glycine, serine and threonine metabolism	9	137	0.0340942	ko00260
