# Supplementary material for: Comparative functional genomics analysis of cytochrome P450 gene superfamily in wheat and maize
Source: BMC Plant Biol. 2020 Mar 2;20:93. doi: 10.1186/s12870-020-2288-7 (PMC7052972; doi:10.1186/s12870-020-2288-7)
Supplement: Supplementary file 30 — Additional file 30: Table S12. List of predicted miRNA-target interactions. [file 12870_2020_2288_MOESM30_ESM.xlsx]

## Sheet: Sheet1
Table S12. List of predicted miRNA-target interactions
miRNA_Acc.	Target_Acc.	Expectation	UPE	miRNA_start	miRNA_end	Target_start	Target_end	miRNA_aligned_fragment	Target_aligned_fragment	Inhibition	Multiplicity
tae-miR1118	TaCYP71E58_7B	0	10.421	1	23	140	162	CACUACAUUAUGGAAUGGAGGGA	UCCCUCCAUUCCAUAAUGUAGUG	Cleavage	1
tae-miR1127b-3p	TaCYP71Y25_4D	0	12.415	1	21	1885	1905	ACAAGUAUUUCUGGACGGAGG	UCUCCGUCCAGAAAUACUUGU	Cleavage	1
tae-miR1120c-5p	TaCYP71S9_2D	0.5	12.838	1	21	8	28	UAAUAUAAGAACGUUUUUGAC	GUCAGAAACGUUCUUAUAUUA	Cleavage	1
tae-miR1130a	TaCYP71S9_2D	1	9.326	1	23	17	39	CCUCCGUCUCGUAAUGUAAGACG	GUUCUUAUAUUAUGAGACGGAGG	Cleavage	1
tae-miR1130a	TaCYP709J9_5A	1	12.175	1	23	258	280	CCUCCGUCUCGUAAUGUAAGACG	ACUAUUAUAUUAUGAGACGGAGG	Cleavage	1
tae-miR5049-3p	TaCYP71C171_7D	1	16.496	1	21	2073	2093	AAUAUGGAUCGGAGGGAGUAC	UUACUCGCUCCGAUCCAUAUU	Cleavage	1
tae-miR1120c-5p	TaCYP97A59_6A	1.5	17.467	1	21	1410	1430	UAAUAUAAGAACGUUUUUGAC	UUGAAAAAUGUUCUUAUAUUA	Cleavage	1
tae-miR1130b-3p	TaCYP96E3_3D	1.5	18.66	1	21	157	177	UCUUAUAUUAUGGGACGGAGG	UCUCCGUCCCACAAUAUAAGA	Translation	1
tae-miR5049-3p	TaCYP72A590_4D	1.5	15.596	1	21	2028	2048	AAUAUGGAUCGGAGGGAGUAC	CUACUCCCUCCAAUCCAUAUU	Translation	1
tae-miR5049-3p	TaCYP73A201_3A	1.5	16.906	1	21	2284	2304	AAUAUGGAUCGGAGGGAGUAC	CGACUCCCGCCGAUCCAUAUU	Cleavage	1
tae-miR1120b-3p	TaCYP96E3_3D	2	18.825	1	21	158	178	UUCUUAUAUUGUGGGACAGAG	CUCCGUCCCACAAUAUAAGAC	Cleavage	1
tae-miR1121	TaCYP76H2_7D	2	11.696	1	22	108	129	AGUAGUGAUCUAAACGCUCUUA	UAAGAGUGUUUAGAUCAGUACU	Cleavage	1
tae-miR1122b-3p	TaCYP75B123_6D	2	16.182	1	21	1865	1885	AGACUUAUAUGUAGGAACGGA	UCCGUUCCUAAAUAUAGGUCU	Translation	1
tae-miR1122b-3p	TaCYP96B35_5B	2	8.686	1	21	65	85	AGACUUAUAUGUAGGAACGGA	UCCGUUCCUAAAUGUAAGUCU	Translation	1
tae-miR1122b-3p	TaCYP71T39_3B	2	13.906	1	21	113	133	AGACUUAUAUGUAGGAACGGA	UCCGUUUCUAAAUAUAAGUCU	Translation	1
tae-miR1130a	TaCYP75A90_6B	2	13.393	1	23	30	52	CCUCCGUCUCGUAAUGUAAGACG	GCUCUUAUAUUAUGAGACGGAGC	Cleavage	1
tae-miR1130b-3p	TaCYP74E7_6D	2	9.008	1	21	153	173	UCUUAUAUUAUGGGACGGAGG	CCGCCCUCCCAUAAUAUAAGA	Cleavage	1
tae-miR1120c-5p	TaCYP75A90_6B	2.5	12.376	1	21	21	41	UAAUAUAAGAACGUUUUUGAC	UUAAAAAACGCUCUUAUAUUA	Translation	1
tae-miR1122a	TaCYP51H39_5D	2.5	15.625	1	20	1897	1916	UAGAUACAUCCGUAUCUAGA	GUUAGAUAUGCAUGUAUCUA	Translation	1
tae-miR1122b-3p	TaCYP51H45_1D	2.5	9.011	1	21	157	177	AGACUUAUAUGUAGGAACGGA	UCCGUUUCUAAAUAUAAGUUU	Translation	1
tae-miR1122c-3p	TaCYP71F35_2D	2.5	13.687	1	21	432	452	UCUAAUAUUAUGGGACGGAGG	AAUGCGUCCCAUAAUAUUCGA	Cleavage	1
tae-miR1130a	TaCYP97A59_6A	2.5	12.185	1	23	1419	1441	CCUCCGUCUCGUAAUGUAAGACG	GUUCUUAUAUUAUGACACGGAGG	Cleavage	1
tae-miR1137a	TaCYP85A51_2B	2.5	18.025	1	20	51	70	UAGUACAAAGUUGAGUCAUC	AGUGACUCGACUUCGUACUA	Cleavage	1
tae-miR1847-5p	TaCYP96AB1_4A	2.5	23.505	1	21	1739	1759	ACCUGCAGUUGGGCCAAUGAC	AACAUUGGCCGGGCUGCAGGU	Translation	1
tae-miR5086	TaCYP71X39_6A	2.5	18.589	1	21	1038	1058	ACAUUGGUGGAAGGCGUGGUA	UUCCACGUCUUCCGCCAAUCU	Cleavage	1
tae-miR9676-5p	TaCYP711A71_3A	2.5	23.104	1	22	1018	1039	UGGAUGUCAUCGUGGCCGUACA	AGGUCGGCGACGAUGACGUCCA	Cleavage	1
tae-miR9677a	TaCYP51H43_5B	2.5	15.479	1	22	198	219	UGGCCGUUGGUAGAGUAGGAGA	AUUACUACUUUAUCAACGGCUA	Cleavage	1
tae-miR1118	TaCYP96B53_7A	3	23.939	1	23	1501	1523	CACUACAUUAUGGAAUGGAGGGA	ACGAACCAAUCCAUGGUGUAGUG	Cleavage	1
tae-miR1120a	TaCYP71AD7_T	3	24.292	1	24	28	51	ACAUUCUUAUAUUAUGAGACGGAG	GCAAGUCUCAUAAUAUAAAAACGU	Cleavage	1
tae-miR1120b-3p	TaCYP76M30_7D	3	15.433	1	21	172	192	UUCUUAUAUUGUGGGACAGAG	CCGUGUCCUACAAUAUGAGAU	Cleavage	2
tae-miR1120b-3p	TaCYP76M29_4A	3	12.197	1	21	72	92	UUCUUAUAUUGUGGGACAGAG	UCUUAUCCCACAAGAUAAGAA	Cleavage	2
tae-miR1120c-5p	TaCYP93G18_2D	3	16.551	1	21	711	731	UAAUAUAAGAACGUUUUUGAC	GUUAAAAACGCUUUUAUAUUG	Translation	1
tae-miR1122a	TaCYP734A72_7A	3	13.504	1	20	559	578	UAGAUACAUCCGUAUCUAGA	GCUACAUAUGGAUGUAUGUA	Cleavage	1
tae-miR1122b-3p	TaCYP71T8_2D	3	6.907	1	21	49	69	AGACUUAUAUGUAGGAACGGA	UCCGUUCCUAAAUAUAAGUGU	Translation	1
tae-miR1122b-3p	TaCYP92A150_2B	3	10.392	1	21	206	226	AGACUUAUAUGUAGGAACGGA	UCUGUUUUUAAAUAUAAGUCU	Translation	1
tae-miR1122c-3p	TaCYP96E3_3D	3	18.66	1	21	157	177	UCUAAUAUUAUGGGACGGAGG	UCUCCGUCCCACAAUAUAAGA	Translation	1
tae-miR1127a	TaCYP71F29_2B	3	13.608	1	19	14	32	UCCUUCCGUUCGGAAUUAC	GUAAAUCAGAACGGAGGGA	Cleavage	1
tae-miR1130b-3p	TaCYP76M31_T	3	14.117	1	21	1585	1605	UCUUAUAUUAUGGGACGGAGG	CCUCCGUAUCAUAAUAUAAUA	Cleavage	1
tae-miR1137a	TaCYP71T6_3A	3	16.021	1	20	139	158	UAGUACAAAGUUGAGUCAUC	GAUGACCCAACUUUAUAUUA	Cleavage	1
tae-miR164	TaCYP87C20_5B	3	20.687	1	21	604	624	UGGAGAAGCAGGGCACGUGCA	AGGACUUGCCCUGCUUUUCCG	Cleavage	1
tae-miR167a	TaCYP97A59_6A	3	16.117	1	21	704	724	UGAAGCUGCCAGCAUGAUCUA	CUGAUCCUGCUGGUAGCUUUC	Cleavage	1
tae-miR167b	TaCYP709J7_2B	3	20.315	1	21	215	235	UGAAGCUGACAGCAUGAUCUA	AAGAUCAUGCAGUCAGCUGCA	Translation	1
tae-miR167b	TaCYP87C21_6B	3	19.521	1	21	1415	1435	UGAAGCUGACAGCAUGAUCUA	GAGAUGAUGCUGUCGGCUCCA	Cleavage	1
tae-miR167b	TaCYP87C22_6B	3	17.678	1	21	1132	1152	UGAAGCUGACAGCAUGAUCUA	GAGAUGAUGCUGUCGGCUCCA	Cleavage	1
tae-miR167c-5p	TaCYP97A59_6A	3	16.117	1	22	703	724	UGAAGCUGCCAGCAUGAUCUGC	UCUGAUCCUGCUGGUAGCUUUC	Cleavage	1
tae-miR395a	TaCYP71C9_4A	3	11.311	1	21	209	229	GUGAAGUGUUUGGGGGAACUC	CUGUUAUUCCAAACACUUCAG	Cleavage	1
tae-miR395b	TaCYP71C9_4A	3	11.561	1	20	209	228	UGAAGUGUUUGGGGGAACUC	CUGUUAUUCCAAACACUUCA	Cleavage	1
tae-miR5086	TaCYP76H44_4A	3	17.757	1	21	540	560	ACAUUGGUGGAAGGCGUGGUA	CCCCAAGCCUUUCACCCAUGU	Cleavage	1
tae-miR5175-5p	TaCYP90D48_3A	3	14.685	1	21	4	24	UUCCAAAUUACUCGUCGUGGU	UUUAAGACAAGUAAUUUGGAA	Cleavage	1
tae-miR9660-5p	TaCYP72A597_6B	3	24.919	1	20	1939	1958	UUGCGAGCAACGGAUGAAUC	CAUUGGUCCGUUGCUCCCAA	Cleavage	1
tae-miR9677a	TaCYP51H39_5D	3	12.814	1	22	322	343	UGGCCGUUGGUAGAGUAGGAGA	AUUACUACUUUAUCAAUGGCUA	Cleavage	1
tae-miR9677a	TaCYP51H44_5B	3	8.142	1	22	221	242	UGGCCGUUGGUAGAGUAGGAGA	AUUACUGCUUUAUCAACGGCUA	Cleavage	1
tae-miR9677a	TaCYP51H39_5A	3	12.036	1	22	285	306	UGGCCGUUGGUAGAGUAGGAGA	AUUACUACUUUAUCAAUGGCUA	Cleavage	1
tae-miR9773	TaCYP98A11_1A	3	9.833	1	24	107	130	UUUGUUUUUAUGUUAUUUUGUGAA	AACUGUUAUUAACAUAAAAACAAA	Cleavage	1
tae-miR9778	TaCYP71C141_1B	3	20.17	1	21	712	732	UGCAUCAUCUCGAACUCGUCG	UCAAGGGUUUGAGAUGAUGUG	Cleavage	1
zma-miR156j-5p	ZmCYP711A13	2.5	10.265	1	21	1723	1743	UGACAGAAGAGAGAGAGCACA	UAUGCUCUUUCUCUCUUGUCA	Cleavage	1
zma-miR167d-3p	ZmCYP76AN1	2.5	21.083	1	23	420	442	GGUCAUGCUGCUGCAGCCUCACU	AGGAAGGGUGCAGCCGCAUGACC	Cleavage	1
zma-miR167e-3p	ZmCYP88A56P	2.5	18.994	1	22	1020	1041	GAUCAUGCUGUGCAGUUUCAUC	AAAGCAUCUGUACAGCAUGAUC	Cleavage	1
zma-miR408b-5p	ZmCYP87C11	2.5	16.137	1	21	401	421	CAGGGACGAGGCAGAGCAUGG	UCGUGCUCUGGCUCGUUCCUG	Translation	1
zma-miR156j-5p	ZmCYP78A53	3	9.332	1	21	288	308	UGACAGAAGAGAGAGAGCACA	CAUGCUCUUUUUCUUCUUUUA	Cleavage	1
zma-miR167d-3p	ZmCYP72A358	3	22.031	1	23	323	345	GGUCAUGCUGCUGCAGCCUCACU	AGAAGCGUUGCAGCAGCAUGGCC	Cleavage	1
zma-miR172a	ZmCYP72A28v2	3	22.939	1	20	742	761	AGAAUCUUGAUGAUGCUGCA	AGCACCAUCGUCACGAUUCU	Cleavage	1
zma-miR172b-3p	ZmCYP72A28v2	3	22.939	1	20	742	761	AGAAUCUUGAUGAUGCUGCA	AGCACCAUCGUCACGAUUCU	Cleavage	1
zma-miR172c-3p	ZmCYP72A28v2	3	22.939	1	20	742	761	AGAAUCUUGAUGAUGCUGCA	AGCACCAUCGUCACGAUUCU	Cleavage	1
zma-miR172d-3p	ZmCYP72A28v2	3	22.939	1	20	742	761	AGAAUCUUGAUGAUGCUGCA	AGCACCAUCGUCACGAUUCU	Cleavage	1
zma-miR399e-5p	ZmCYP72A353	3	23.887	1	21	1084	1104	GGGCUUCUCUUUCUUGGCAGG	GUUGGCAGGAGAGAGAAGCCA	Cleavage	1
