# Supplementary material for: Comparative functional genomics analysis of cytochrome P450 gene superfamily in wheat and maize
Source: BMC Plant Biol. 2020 Mar 2;20:93. doi: 10.1186/s12870-020-2288-7 (PMC7052972; doi:10.1186/s12870-020-2288-7)
Supplement: Supplementary file 31 — Additional file 31: Table S13. List of identified wheat JA biosynthesis-related genes. [file 12870_2020_2288_MOESM31_ESM.xlsx]

## Sheet: Sheet1
Table S13. List of identified wheat and maize JA biosynthesis-related genes
Gene ID	Name
TRIAE_CS42_1AL_TGACv1_002880_AA0045830	TaLOX1
TRIAE_CS42_1BL_TGACv1_030605_AA0095490	TaLOX2
TRIAE_CS42_1DL_TGACv1_062999_AA0222780	TaLOX3
TRIAE_CS42_2AL_TGACv1_093994_AA0290870	TaLOX4
TRIAE_CS42_2AL_TGACv1_094436_AA0297550	TaLOX5
TRIAE_CS42_2BL_TGACv1_130067_AA0402730	TaLOX6
TRIAE_CS42_2BL_TGACv1_133094_AA0441380	TaLOX7
TRIAE_CS42_2DL_TGACv1_159519_AA0539260	TaLOX8
TRIAE_CS42_2DL_TGACv1_159609_AA0540570	TaLOX9
TRIAE_CS42_2DL_TGACv1_160281_AA0549000	TaLOX10
TRIAE_CS42_3B_TGACv1_224923_AA0803150	TaLOX11
TRIAE_CS42_4AL_TGACv1_289219_AA0967530	TaLOX12
TRIAE_CS42_4AL_TGACv1_289415_AA0970610	TaLOX13
TRIAE_CS42_4AS_TGACv1_306436_AA1008070	TaLOX14
TRIAE_CS42_4BL_TGACv1_321267_AA1058170	TaLOX15
TRIAE_CS42_4BS_TGACv1_328595_AA1090730	TaLOX16
TRIAE_CS42_4BS_TGACv1_329963_AA1105070	TaLOX17
TRIAE_CS42_4BS_TGACv1_330068_AA1105770	TaLOX18
TRIAE_CS42_4DL_TGACv1_343233_AA1131910	TaLOX19
TRIAE_CS42_4DS_TGACv1_362339_AA1178930	TaLOX20
TRIAE_CS42_4DS_TGACv1_362384_AA1179360	TaLOX21
TRIAE_CS42_5AL_TGACv1_374041_AA1188580	TaLOX22
TRIAE_CS42_5AL_TGACv1_374359_AA1197930	TaLOX23
TRIAE_CS42_5AL_TGACv1_375808_AA1227420	TaLOX24
TRIAE_CS42_5AS_TGACv1_393105_AA1268520	TaLOX25
TRIAE_CS42_5AS_TGACv1_393918_AA1277150	TaLOX26
TRIAE_CS42_5BL_TGACv1_404130_AA1285700	TaLOX27
TRIAE_CS42_5BL_TGACv1_405274_AA1323740	TaLOX28
TRIAE_CS42_5BL_TGACv1_405430_AA1327210	TaLOX29
TRIAE_CS42_5BL_TGACv1_408003_AA1360930	TaLOX30
TRIAE_CS42_5BS_TGACv1_423430_AA1376740	TaLOX31
TRIAE_CS42_5DL_TGACv1_433064_AA1400410	TaLOX32
TRIAE_CS42_5DL_TGACv1_435337_AA1449230	TaLOX33
TRIAE_CS42_5DL_TGACv1_436636_AA1462370	TaLOX34
TRIAE_CS42_5DS_TGACv1_457428_AA1486420	TaLOX35
TRIAE_CS42_5DS_TGACv1_458181_AA1492590	TaLOX36
TRIAE_CS42_6AS_TGACv1_486600_AA1563010	TaLOX37
TRIAE_CS42_6AS_TGACv1_487498_AA1571040	TaLOX38
TRIAE_CS42_6AS_TGACv1_488871_AA1576410	TaLOX39
TRIAE_CS42_6BS_TGACv1_514287_AA1657950	TaLOX40
TRIAE_CS42_6BS_TGACv1_515244_AA1668580	TaLOX41
TRIAE_CS42_6DS_TGACv1_543193_AA1736690	TaLOX42
TRIAE_CS42_6DS_TGACv1_543442_AA1740140	TaLOX43
TRIAE_CS42_6DS_TGACv1_544465_AA1748390	TaLOX44
TRIAE_CS42_6DS_TGACv1_544650_AA1749070	TaLOX45
TRIAE_CS42_7AS_TGACv1_569515_AA1818020	TaLOX46
TRIAE_CS42_7AS_TGACv1_570650_AA1838910	TaLOX47
TRIAE_CS42_7BS_TGACv1_592504_AA1939410	TaLOX48
TRIAE_CS42_7DS_TGACv1_625379_AA2064980	TaLOX49
TRIAE_CS42_1AS_TGACv1_019142_AA0061560	TaAOC1
TRIAE_CS42_1BL_TGACv1_031373_AA0112770	TaAOC2
TRIAE_CS42_1BS_TGACv1_049541_AA0156220	TaAOC3
TRIAE_CS42_1BS_TGACv1_049699_AA0160030	TaAOC4
TRIAE_CS42_1BS_TGACv1_049841_AA0162640	TaAOC5
TRIAE_CS42_1BS_TGACv1_049978_AA0165300	TaAOC6
TRIAE_CS42_1DS_TGACv1_080131_AA0240800	TaAOC7
TRIAE_CS42_1DS_TGACv1_080245_AA0244110	TaAOC8
TRIAE_CS42_1DS_TGACv1_080522_AA0249520	TaAOC9
TRIAE_CS42_1DS_TGACv1_080522_AA0249530	TaAOC10
TRIAE_CS42_3B_TGACv1_222493_AA0765870	TaAOC11
TRIAE_CS42_3B_TGACv1_223153_AA0777077	TaAOC12
TRIAE_CS42_3B_TGACv1_223153_AA0777080	TaAOC13
TRIAE_CS42_3B_TGACv1_226154_AA0814310	TaAOC14
TRIAE_CS42_3B_TGACv1_229068_AA0828170	TaAOC15
TRIAE_CS42_3DL_TGACv1_249646_AA0853340	TaAOC16
TRIAE_CS42_3DL_TGACv1_249890_AA0858150	TaAOC17
TRIAE_CS42_4BL_TGACv1_320750_AA1047810	TaAOC18
TRIAE_CS42_4DL_TGACv1_343013_AA1127530	TaAOC19
TRIAE_CS42_5AL_TGACv1_374214_AA1193920	TaAOC20
TRIAE_CS42_6AL_TGACv1_473807_AA1533030	TaAOC21
TRIAE_CS42_6BL_TGACv1_500025_AA1597550	TaAOC22
TRIAE_CS42_6DL_TGACv1_527575_AA1705830	TaAOC23
TRIAE_CS42_6DL_TGACv1_529225_AA1717830	TaAOC24
TRIAE_CS42_U_TGACv1_641383_AA2093460	TaAOC25
TRIAE_CS42_1AS_TGACv1_019415_AA0066350	TaOPR1
TRIAE_CS42_1AS_TGACv1_019415_AA0066360	TaOPR2
TRIAE_CS42_1AS_TGACv1_019551_AA0068090	TaOPR3
TRIAE_CS42_1AS_TGACv1_019551_AA0068100	TaOPR4
TRIAE_CS42_1BL_TGACv1_031754_AA0120100	TaOPR5
TRIAE_CS42_1BS_TGACv1_049967_AA0164940	TaOPR6
TRIAE_CS42_1BS_TGACv1_049967_AA0164950	TaOPR7
TRIAE_CS42_1BS_TGACv1_050351_AA0171040	TaOPR8
TRIAE_CS42_1BS_TGACv1_050351_AA0171050	TaOPR9
TRIAE_CS42_1BS_TGACv1_050351_AA0171060	TaOPR10
TRIAE_CS42_1DL_TGACv1_062452_AA0214710	TaOPR11
TRIAE_CS42_1DS_TGACv1_080446_AA0248110	TaOPR12
TRIAE_CS42_1DS_TGACv1_080446_AA0248180	TaOPR13
TRIAE_CS42_1DS_TGACv1_080446_AA0248190	TaOPR14
TRIAE_CS42_1DS_TGACv1_080503_AA0249180	TaOPR15
TRIAE_CS42_1DS_TGACv1_082303_AA0264390	TaOPR16
TRIAE_CS42_2AL_TGACv1_094081_AA0292270	TaOPR17
TRIAE_CS42_2AL_TGACv1_094081_AA0292290	TaOPR18
TRIAE_CS42_2AS_TGACv1_112164_AA0332060	TaOPR19
TRIAE_CS42_2AS_TGACv1_112164_AA0332080	TaOPR20
TRIAE_CS42_2BL_TGACv1_129629_AA0391010	TaOPR21
TRIAE_CS42_2BL_TGACv1_129629_AA0391020	TaOPR22
TRIAE_CS42_2BS_TGACv1_146307_AA0462230	TaOPR23
TRIAE_CS42_2DL_TGACv1_160588_AA0552060	TaOPR24
TRIAE_CS42_2DL_TGACv1_161097_AA0556690	TaOPR25
TRIAE_CS42_2DS_TGACv1_177437_AA0577110	TaOPR26
TRIAE_CS42_4BL_TGACv1_320815_AA1049350	TaOPR27
TRIAE_CS42_4BS_TGACv1_331090_AA1109480	TaOPR28
TRIAE_CS42_4DL_TGACv1_342852_AA1123810	TaOPR29
TRIAE_CS42_5AL_TGACv1_374524_AA1202350	TaOPR30
TRIAE_CS42_5BL_TGACv1_404278_AA1293600	TaOPR31
TRIAE_CS42_6AL_TGACv1_471959_AA1516270	TaOPR32
TRIAE_CS42_6BL_TGACv1_501775_AA1620690	TaOPR33
TRIAE_CS42_6BL_TGACv1_502794_AA1626450	TaOPR34
TRIAE_CS42_6DL_TGACv1_527350_AA1702600	TaOPR35
TRIAE_CS42_7AL_TGACv1_556351_AA1761480	TaOPR36
TRIAE_CS42_7AL_TGACv1_560239_AA1801960	TaOPR37
TRIAE_CS42_7AS_TGACv1_571347_AA1847010	TaOPR38
TRIAE_CS42_7BL_TGACv1_576937_AA1860490	TaOPR39
TRIAE_CS42_7BL_TGACv1_577253_AA1870140	TaOPR40
TRIAE_CS42_7BL_TGACv1_577253_AA1870150	TaOPR41
TRIAE_CS42_7BS_TGACv1_592120_AA1931070	TaOPR42
TRIAE_CS42_7BS_TGACv1_593249_AA1949820	TaOPR43
TRIAE_CS42_7BS_TGACv1_593249_AA1949830	TaOPR44
TRIAE_CS42_7DL_TGACv1_604599_AA1999820	TaOPR45
TRIAE_CS42_7DL_TGACv1_604920_AA2003070	TaOPR46
TRIAE_CS42_7DL_TGACv1_605890_AA2008410	TaOPR47
TRIAE_CS42_7DS_TGACv1_622140_AA2033600	TaOPR48
TRIAE_CS42_7DS_TGACv1_622140_AA2033610	TaOPR49
TRIAE_CS42_7DS_TGACv1_622140_AA2033630	TaOPR50
TRIAE_CS42_7DS_TGACv1_622140_AA2033640	TaOPR51
TRIAE_CS42_7DS_TGACv1_622427_AA2039520	TaOPR52
TRIAE_CS42_7DS_TGACv1_622427_AA2039540	TaOPR53
TRIAE_CS42_7DS_TGACv1_622427_AA2039550	TaOPR54
TRIAE_CS42_7DS_TGACv1_622427_AA2039560	TaOPR55
