# Supplementary material for: Comparative functional genomics analysis of cytochrome P450 gene superfamily in wheat and maize
Source: BMC Plant Biol. 2020 Mar 2;20:93. doi: 10.1186/s12870-020-2288-7 (PMC7052972; doi:10.1186/s12870-020-2288-7)
Supplement: Supplementary file 32 — Additional file 32: Table S14. List of putative wheat lignin biosynthesis-related genes. [file 12870_2020_2288_MOESM32_ESM.xlsx]

## Sheet: Sheet1
Table S14. List of putative wheat lignin biosynthesis-related genes
1RCE:Root at cotyledon emergence stage
2RLP.03:Root at three leaves visible stage
3RSE.99:Root at maximum stem length reached stage
4SSE.00:Stem at stem elongation begins stage
5SSE.02:Stem at two nodes or internodes visible stage
6SFL.02:Stem at 1/2 of flowers open stage
7LCE:Leaf at cotyledon emergence stage
8L3N:Leaf at main shoot and axillary shoots visible at three nodes stage
9LF1:Leaf at whole plant fruit formation stage 30 to 50%
10ISE.02:Inflorescence at two nodes or internodes visible stage
11ISE.99:Inflorescence at maximum stem length reached stage
12IFL.02:Inflorescence at 1/2 of flowers open stage
13FF1:Fruit at whole plant fruit formation stage 30 to 50%
14FF2:Fruit at whole plant fruit formation stage 70% to final size
15FR:Fruit at whole plant fruit ripening stage
16C:control
17DS1h:after drought treatment at 1 h
18DS6h:after drought treatment at 6 h
Gene ID	Name	RCE1	RLP.032	RSE.993	SSE.004	SSE.025	SFL.026	LCE7	L3N8	LF19	ISE.0210	ISE.9911	IFL.0212	FF113	FF214	FR15	C16	DS1h17	DS6h18
TRIAE_CS42_2DL_TGACv1_158781_AA0526060	TaPAL1.1	72.65	69.055	71.34	8.425	63.3	27.315	3.895	12.43	7.805	3.435	5.16	12.435	42.505	7.35	0.495	6.635	28.84	7.25
TRIAE_CS42_2AL_TGACv1_096113_AA0317230	TaPAL1.2	31.715	29.89	30.425	2.865	5.54	0.875	2.615	2.41	0.675	3.075	2.825	2.37	19.825	0.52	0	0.225	0.5	0.105
TRIAE_CS42_2AL_TGACv1_096113_AA0317240	TaPAL1.3	76.945	102.74	98.235	5.455	40.36	9.535	3.515	17.3	9.32	5.595	3.775	7.415	60.285	2.605	0.1	6.655	37.755	5.03
TRIAE_CS42_2BL_TGACv1_131487_AA0428380	TaPAL1.4	127.945	131.165	129.07	8.705	52.375	15.62	3.385	16.29	7.5	6.88	2.65	5.68	28.73	2.82	0.045	4.665	30.88	3.96
TRIAE_CS42_2DL_TGACv1_158048_AA0507250	TaPAL1.5	51.375	64.01	66.65	3.455	20.96	9.695	1.29	7.625	2.7	2.815	1.125	4.095	17.875	1.34	0.01	4.885	21.315	3.32
TRIAE_CS42_2DL_TGACv1_158333_AA0515890	TaPAL1.6	23.51	42.4	38.72	0.9	4.59	0.155	0.475	4.49	3.4	1.07	0.17	0.645	6.81	0.335	0	4.695	15.19	3.985
TRIAE_CS42_2BL_TGACv1_132535_AA0438220	TaPAL1.7	62.385	99.875	103.08	20.27	40.375	7.695	10.13	21.355	3.12	1.17	3.965	1.58	3.385	0.57	0.025	7.395	8.03	5.03
TRIAE_CS42_2AL_TGACv1_093330_AA0277780	TaPAL1.8	47.15	71.4	67.47	7.865	24.09	2.54	3.96	10.36	4.34	2.865	1.31	2.56	15.505	0.95	0.53	6.09	21.685	9.695
TRIAE_CS42_2DL_TGACv1_158333_AA0515860	TaPAL1.9	34.825	62.54	62.735	6.665	29.12	0.405	2.225	6.665	5.38	7.56	2.905	2.42	12.3	1.56	0.12	4.32	8.69	6.81
TRIAE_CS42_2DL_TGACv1_160715_AA0553330	TaPAL1.10	104.845	120.605	114.965	18.8	59.565	5.52	15.645	24.69	12.685	1.93	12.97	5.595	2.42	0.335	0	34.93	48.24	31.66
TRIAE_CS42_1BS_TGACv1_051029_AA0177320	TaPAL1.11	24.48	38.05	37.295	4.195	8.92	0.57	0.885	0.845	0.29	1.99	1.455	0.6	9.75	0.25	0	0.08	0.305	0.1
TRIAE_CS42_2BL_TGACv1_131657_AA0430340	TaPAL1.12	55.21	84.435	79.98	6.535	28.32	1.985	1.735	9.17	4.27	3.395	2.15	1.665	13.555	1.225	0.05	2.1	9.07	4.79
TRIAE_CS42_1BS_TGACv1_049914_AA0164150	TaPAL1.13	40.89	39.88	39.795	0.085	0.645	0.04	0.03	0.12	0.04	0	0	0.15	0.795	0.095	0.01	0.07	0.73	0.05
TRIAE_CS42_4AL_TGACv1_290391_AA0984880	TaPAL1.14	43.285	102.1	104.16	3.475	14.725	4.505	1.935	1.555	2.29	4.75	1.555	2.31	14.46	0.16	0.065	3.655	17.37	1.38
TRIAE_CS42_1BS_TGACv1_049914_AA0164170	TaPAL1.15	41.54	70.81	70.98	1.155	14.05	0.11	0.36	2.115	0.54	0.025	0.01	0.17	0.855	0.21	0	0.005	0.115	0.02
TRIAE_CS42_1BS_TGACv1_049914_AA0164140	TaPAL1.16	19.215	22.185	21.85	0.42	2.405	0.03	0.095	0.075	0.06	0.33	0.185	0.255	1.6	0.005	0	0.41	5.49	2.59
TRIAE_CS42_5BL_TGACv1_408228_AA1362390	TaPAL1.17	27.435	48.235	46.835	0.46	1.9	0.135	0.27	0.275	0.135	0.905	0.13	0.445	6	0.275	0	0.465	3.31	0.03
TRIAE_CS42_1DS_TGACv1_080107_AA0239360	TaPAL1.18	86.945	104.325	105.265	2.81	21.24	0.16	1.925	5.905	2	2.75	0.29	0.905	16.46	0.235	0	2.53	11.045	0.285
TRIAE_CS42_1AS_TGACv1_019041_AA0058710	TaPAL1.19	18.36	39.905	38.53	1.615	3.615	0.49	0.075	0.37	0.165	0.385	1.55	1.005	4.975	0.065	0.045	0.015	0.06	0.05
TRIAE_CS42_1DS_TGACv1_080107_AA0239320	TaPAL1.20	8.55	14.915	15.18	0.475	1.765	0.055	0.06	0.19	0.035	0.02	0.04	0.02	1.1	0.01	0.01	0.225	0.42	0.075
TRIAE_CS42_6BL_TGACv1_500556_AA1606450	TaPAL1.21	205.08	233.97	234.59	64.01	175.72	270.575	45.53	49.495	23.16	23.08	160.335	102.02	65.69	13.685	36.715	38.63	134.545	65.355
TRIAE_CS42_1AS_TGACv1_019041_AA0058700	TaPAL1.22	7.67	20.935	19.905	1.01	2.12	0.155	0.08	0.115	0.065	0.365	0.33	0.34	3.68	0.055	0.01	0.015	0.365	0.03
TRIAE_CS42_6BL_TGACv1_500556_AA1606460	TaPAL1.23	31.56	28.05	29.86	1.645	10.155	0.995	1.295	8.355	3.21	0.575	1.385	1.095	3.045	0.235	0.02	0.725	4.095	0.315
TRIAE_CS42_6AL_TGACv1_471406_AA1508300	TaPAL1.24	13.145	14.45	14.395	0.59	7.55	0.11	0.835	1.595	0.385	0.495	0.21	0.38	1.85	0.01	0	0.155	0.345	0.02
TRIAE_CS42_6DL_TGACv1_528045_AA1711020	TaPAL1.25	34.275	60.59	59.165	26.005	79.13	198.465	4.605	7.845	1.815	0.44	29	11.84	4.935	0.52	0.045	6.04	4.68	1.195
TRIAE_CS42_2AL_TGACv1_093330_AA0277810	TaPAL1.26	119.755	129.33	118.2	12.25	25.28	3.1	5.615	15.955	3.91	1.805	7.525	1.805	4.205	0.58	0.155	8.655	16.605	19.065
TRIAE_CS42_1DS_TGACv1_080107_AA0239340	TaPAL1.27	14.71	33.45	33.35	0.525	3.425	0.005	0.455	1.59	0.905	0.235	0.075	0.11	1.64	0.015	2.195	0.18	2.565	0.195
TRIAE_CS42_6AL_TGACv1_471406_AA1508310	TaPAL1.28	138.155	171.08	160.895	46.58	134.445	176.74	31.095	32.24	11.725	18.95	94.92	56.135	59.49	11.735	37.435	25.36	47.715	32.455
TRIAE_CS42_6DL_TGACv1_527273_AA1701620	TaPAL1.29	212.69	250.625	255.645	69.22	146.095	247.41	58.56	64.395	25.255	38.695	154.585	100.275	74.075	17.32	29.675	67.79	207.015	89.56
TRIAE_CS42_5BL_TGACv1_408228_AA1362380	TaPAL1.30	24.67	43.94	44.785	0.135	0.555	0	0.075	0.01	0.015	0.295	0.04	0.15	1.46	0	0	0.45	6.565	0.335
TRIAE_CS42_2BL_TGACv1_132120_AA0435430	TaPAL1.31	7.37	16.445	16.415	0.24	0.345	0.01	0.065	2.78	0.855	0.07	0.13	0.025	0.03	0	0	3.615	2.165	3.735
TRIAE_CS42_2AS_TGACv1_113168_AA0352430	TaPAL1.32	81.175	133.515	138.485	34.675	115	0.755	11.105	63.61	21.655	76.43	15.905	4.835	82.27	3.17	0	1.655	3.835	0.3
TRIAE_CS42_6BL_TGACv1_499351_AA1578960	TaPAL1.33	45.255	104.565	92.07	34.755	75.615	271.445	4.115	5.97	1.165	0.235	35.99	9.56	7.565	1.485	0.1	1.705	1.635	0.985
TRIAE_CS42_1DS_TGACv1_080107_AA0239330	TaPAL1.34	6.07	13.7	13.025	0.325	0.835	0.01	0.005	0.05	0.01	0.09	0.02	0	0.61	0.005	0.04	0.07	0.475	0.03
TRIAE_CS42_2BL_TGACv1_131517_AA0428760	TaPAL1.35	29.89	66.305	68.955	3.215	21.03	1.435	0.63	4.24	0.955	1.965	0.48	0.51	5.735	0.79	0	1.12	2.89	0.495
TRIAE_CS42_1BS_TGACv1_050729_AA0174830	TaPAL2.1	73.775	128.77	119.75	26.45	73.08	0.07	7.51	69.915	43.88	39.395	10.13	2.19	90.285	3.645	0.075	2.13	5.385	0.365
TRIAE_CS42_2BS_TGACv1_146787_AA0472710	TaPAL2.2	26.855	43.81	41.165	3.115	20.16	2.13	1.245	6.05	1.535	1.58	0.52	1.2	11.715	0.35	0	0.42	0.885	0.105
TRIAE_CS42_2BS_TGACv1_146787_AA0472750	TaPAL2.3	86.35	135.095	135.05	26.8	97.295	0.195	9.76	45.9	11.285	21.725	4.76	0.79	28.015	1.695	0	1.545	6.145	0.335
TRIAE_CS42_1BS_TGACv1_049965_AA0164870	TaPAL2.4	38.755	57.88	59.59	1.075	4.31	0.335	0.235	0.36	0.075	0.34	0.235	0.315	7.195	0.165	0	0.28	1.065	0.725
TRIAE_CS42_2DS_TGACv1_178157_AA0592020	TaPAL2.5	39.71	60.745	63.365	4.58	23.995	0.18	1.745	6.935	1.08	5.475	0.955	0.915	25.3	0.355	0.13	1.21	4.895	0.825
TRIAE_CS42_1DS_TGACv1_080861_AA0254810	TaPAL2.6	65.205	116.235	119.035	27.46	89.91	0.425	10.05	70.32	56.17	33.345	12.605	1.27	78.055	2.89	0.085	3.145	8.1	1.325
TRIAE_CS42_2AS_TGACv1_114537_AA0367910	TaPAL2.7	31.285	50.11	50.38	1.555	7.21	0.625	1.18	2.51	1.29	8.875	1.175	1.85	24.35	0.37	0.695	1.12	2.595	1.02
TRIAE_CS42_2AS_TGACv1_112675_AA0343270	TaPAL2.8	29.01	88.12	93.45	15.905	40.64	1.7	3.295	15.845	0.925	8.03	2.675	0.445	13.75	0.44	0	0.425	0.565	0.105
TRIAE_CS42_1AS_TGACv1_019716_AA0070510	TaPAL2.9	22.045	47.7	46.65	9.81	12.435	0.05	1.935	6.045	2.17	6.59	2.865	0.21	27.325	0.715	1.195	0	0.04	0
TRIAE_CS42_2DS_TGACv1_178855_AA0601830	Ta4CL.1	15.085	36.56	29.56	1.015	8.715	0.365	0.805	4.59	2.085	0.935	0.125	0.53	1.6	0.045	0.035	0.75	4.5	0.3
TRIAE_CS42_7DL_TGACv1_604722_AA2001060	Ta4CL.2	10.365	12.225	12.65	7.225	11.645	30.155	3.575	3.745	1.575	4.105	14.63	11.095	7.9	1.24	5.975	0.83	1.135	6.82
TRIAE_CS42_7AL_TGACv1_557259_AA1778910	Ta4CL.3	24.76	26.655	24.655	14.405	17.52	57.42	12.19	8.195	1.92	5.55	32.685	24.305	25.48	4.36	8.88	3.365	3.055	2.985
TRIAE_CS42_6AS_TGACv1_486116_AA1557090	Ta4CL.4	100.185	229.775	183.995	46.38	271.41	411.835	18.605	47.25	26.065	28.775	59.85	45.915	107.405	4.98	0.495	21.095	45.27	13.615
TRIAE_CS42_2BS_TGACv1_147099_AA0477950	Ta4CL.5	41.1	47.525	42.9	1.55	29.37	0.57	0.36	2.255	1.35	1.23	0.215	1.42	6.95	0.385	0.015	0.675	2.05	0.195
TRIAE_CS42_2AS_TGACv1_113803_AA0360840	Ta4CL.6	24.245	29.355	21.425	0.955	18.025	0.115	0.69	3.32	0.975	1.89	0.495	0.92	7.985	0.13	0	0.265	1.77	0.13
TRIAE_CS42_7DS_TGACv1_621383_AA2013570	TaCCoAOMT1.1	377.1	371.145	336.855	149.96	261.235	596.975	112.87	46.515	16.36	14.965	197.695	63.455	111.765	6.37	12	44.28	57.945	55.485
TRIAE_CS42_7AS_TGACv1_571338_AA1846960	TaCCoAOMT1.2	293.38	392.385	353.685	132.025	251.5	766.35	67.4	34.87	10.965	5.25	150.155	53.215	104.63	6.775	14.215	9.165	13.19	13.265
TRIAE_CS42_7AS_TGACv1_571071_AA1844130	TaCCoAOMT1.3	78.265	40.595	39.055	2.975	2.745	0.315	1.89	0.395	0.46	1.61	8.43	3	36.45	36.445	12.44	0.3	0.22	2.62
TRIAE_CS42_7BS_TGACv1_592435_AA1938080	TaCCR1.1	0.035	3.125	2.18	0.355	3.63	30.835	0.12	0.795	1.435	0.215	0.39	2.295	0.98	0.945	0	0.32	0.55	0.11
TRIAE_CS42_7DS_TGACv1_622392_AA2038800	TaCCR1.2	0	0.97	0.195	0.535	2.075	34.84	0.135	2.68	2.1	0.69	0.51	7.985	0.805	0.78	0.03	0.695	1.56	0.17
TRIAE_CS42_5AL_TGACv1_375041_AA1214580	TaCCR1.3	71.775	93.855	94.485	15.895	18.355	2.56	4.125	4.9	0.235	0.82	3.78	4.335	15.655	1.2	0.085	1.625	2.845	0.79
TRIAE_CS42_5DL_TGACv1_436308_AA1459900	TaCCR1.4	58.25	80.595	82.78	10.91	17.75	2.335	2.23	2.205	0.32	0.935	2.935	1.85	11	3.875	0	0.605	2.43	0.71
TRIAE_CS42_5BL_TGACv1_406204_AA1342180	TaCCR1.5	34.43	44.34	44.245	5.89	11.99	1.795	1.775	1.38	0.125	0.14	1.14	0.83	0.86	0.69	0	0.335	1.91	0.835
TRIAE_CS42_5DL_TGACv1_434151_AA1430490	TaCCR1.6	34.35	61.94	59.395	56.48	247.17	416.73	10.96	22.35	15.7	16.575	29.35	25.755	3.025	1.58	2.385	18.335	31.915	86.195
TRIAE_CS42_5BS_TGACv1_423644_AA1381220	TaCCR1.7	28.885	14.015	12.93	1.795	1.905	0	2.005	0.79	0	1.66	1.58	0.065	1.47	0	0	0.04	0	0
TRIAE_CS42_5DS_TGACv1_456804_AA1478330	TaCCR1.8	20.12	7.93	6.72	0.415	1.055	0	0.975	0.435	0.02	0.37	0.32	0	0.425	0	0	0.065	0.135	0
TRIAE_CS42_5DS_TGACv1_456804_AA1478340	TaCCR1.9	27.455	7.65	7.08	0.72	1.795	0.02	0.76	0.36	0	1.205	0.885	0.105	3.61	0	0	0.015	0.015	0.035
TRIAE_CS42_5AS_TGACv1_392748_AA1264020	TaCCR1.10	21.555	7.79	7	0	0.07	0	0.605	0.055	0	0.035	0	0	0.365	0	0	0.23	0.215	0.06
TRIAE_CS42_5BS_TGACv1_424783_AA1391730	TaCCR1.11	46.245	18.73	17.445	1.89	3.495	0	2.56	2.115	0.105	2.47	1.065	0.02	4.15	0	0	0	0.015	0
TRIAE_CS42_5AL_TGACv1_376632_AA1239320	TaCCR1.12	10.18	37.79	29.825	34.96	133.2	198.49	7.53	16.315	6.915	12.265	34.12	14.685	3.08	1.71	1.055	7.81	10.865	19.67
TRIAE_CS42_6BL_TGACv1_503059_AA1627150	TaCCR1.13	0.33	0.08	0.1	0	0.075	0	0.27	0.015	0	0.04	0.08	0	0.265	2.76	11.665	0	0.01	0.08
TRIAE_CS42_5BL_TGACv1_405004_AA1317680	TaCCR1.14	39.415	68.025	60.9	37.33	221.635	331.73	6.85	21.155	9.07	6.115	15.325	14.325	1.195	0.815	1.095	12.995	19.63	45.8
TRIAE_CS42_7DL_TGACv1_603606_AA1986230	TaCOMT.1	79.81	178.77	165.41	146.14	387.47	884.525	28.675	45.515	44.48	16.695	241.67	189.175	71.75	10.19	21.935	32.925	46.615	34.15
TRIAE_CS42_3B_TGACv1_220646_AA0713590	TaCOMT.2	1.11	0.965	1.855	2.53	2.145	12.27	0.88	1.135	0.05	0.06	6.28	1.69	0.035	0	0	0.145	0.165	0
TRIAE_CS42_3DL_TGACv1_249256_AA0843350	TaCOMT.3	40.2	38.48	36.37	102.735	77.685	608.805	48.6	57.375	0.79	4.28	299.905	49.795	2.085	0	0	2.13	1.89	0.57
TRIAE_CS42_3AL_TGACv1_195106_AA0644850	TaCOMT.4	1.995	2.26	2.545	5.98	8.91	68.235	1.16	4.345	0.2	0.06	16.145	10.705	0.22	0	0	0.99	0.96	0.2
TRIAE_CS42_6BS_TGACv1_514476_AA1660340	TaCOMT.5	38.92	88.265	87.615	0.015	0.02	0.02	0.015	0	0.21	0	0.02	2.58	0	0.015	0	0	0.06	0.055
TRIAE_CS42_6DS_TGACv1_543204_AA1737020	TaCOMT.6	54.61	103.69	111.3	0.485	0.1	1.37	0.035	0.075	0.025	0.02	0	0.02	0.04	0.03	0	0	0.01	0.02
TRIAE_CS42_6AS_TGACv1_485180_AA1539230	TaCOMT.7	31.775	49.235	52.855	0.445	0.11	0	0.125	0.02	0.025	0	0	0	0.02	0	0	0	0	0
TRIAE_CS42_7BL_TGACv1_579947_AA1911100	TaCOMT.8	73.555	180.89	159.875	176.085	400.72	716.21	34.68	48.115	24.145	19.395	249.845	143.175	37.85	7.675	1.125	45.39	50.75	35.595
TRIAE_CS42_7AL_TGACv1_558347_AA1792640	TaCOMT.9	170.595	293.715	263.71	231.37	475.67	1255.03	47.58	75.345	38.315	32.22	256.105	129.11	83.92	10.41	10.35	31.51	36	27.165
TRIAE_CS42_3B_TGACv1_224757_AA0801140	TaLAC1	3.635	6.795	7.05	6.64	24.905	357.335	3.34	5.6	0.04	0.035	10.71	5.145	0.22	0	0	1.07	1.335	0.78
TRIAE_CS42_3AL_TGACv1_197911_AA0667590	TaLAC2	4.935	7.435	7.98	7.945	16.14	409.515	3.945	7.465	0.12	0.045	15.865	8.535	0.17	0	0	0.945	1.285	0.22
TRIAE_CS42_U_TGACv1_641426_AA2094740	TaLAC3	5.87	8.445	8.72	8.385	18.43	353.89	4.665	5.61	0.04	0.055	9.605	4.79	0.28	0	0.015	1.235	1.715	0.37
TRIAE_CS42_3DL_TGACv1_251681_AA0883760	TaLAC4	0.34	1.58	0.87	9.815	7.015	59.395	2.545	2.23	0.1	0.01	19.495	9.115	0.235	0	0	0.255	0.295	0.155
TRIAE_CS42_4BL_TGACv1_320491_AA1041160	TaLAC5	0	0.335	0.53	0.48	16.31	87.46	0.335	0.34	0.165	0	3.075	1.9	0	0	0.055	0.175	0.305	0.025
TRIAE_CS42_4DL_TGACv1_343548_AA1136380	TaLAC6	0	1.785	1.445	5.655	24.26	420.01	0.69	1.145	0.48	0	28.575	12.685	0.115	0	0	0.265	0.45	0.155
TRIAE_CS42_4AS_TGACv1_307068_AA1016640	TaLAC7	0	1.13	1.21	1.485	37.85	401.505	0.485	1.605	0.435	0.07	29.945	13.91	0	0	0	0.38	0.49	0.51
TRIAE_CS42_1BL_TGACv1_030462_AA0091490	TaLAC8	5.625	23.09	17.465	64.105	30.22	123.33	0.155	0.215	0.12	0.025	10.84	0.345	0.015	0	0.015	0.01	0.015	0.01
TRIAE_CS42_1AL_TGACv1_000711_AA0017640	TaLAC9	5.675	23.1	19.095	54.6	19.7	57	0.535	0.68	0.095	0.03	10.6	0.595	0	0	0	0.015	0.035	0.01
TRIAE_CS42_1DL_TGACv1_062267_AA0211600	TaLAC10	4.71	20.51	16.99	58.765	34.89	187.395	0.045	0.145	0.195	0.035	4.33	0.53	0	0.02	0.025	0	0.02	0.01
TRIAE_CS42_3AL_TGACv1_194798_AA0639690	TaLAC11	3.08	12.06	12.375	3.48	1.845	0.83	0.07	0.335	0	0	0.57	0.015	0	0.02	0.015	0.045	0.185	0.49
TRIAE_CS42_3DL_TGACv1_250565_AA0870360	TaLAC12	4.56	12.795	12.64	4.575	2.925	0.69	0.02	0.075	0.01	0	0.605	0	0	0	0	0.01	0	0
TRIAE_CS42_3B_TGACv1_221043_AA0728030	TaLAC13	10.42	14.845	15.42	3.18	2.11	2.26	0.095	0.055	0	0.02	0.99	0.02	0	0	0	0.01	0.01	0
TRIAE_CS42_3DS_TGACv1_272403_AA0920200	TaPOX1	87.925	66.88	64.37	5.56	3.405	0.02	2.19	1.915	0.03	2.32	13.345	1.155	3.075	0.1	0.035	0.07	0.18	0.47
TRIAE_CS42_2AS_TGACv1_112491_AA0339140	TaPOX2	20.02	19.82	19.605	13.565	2.85	0.04	0.535	0.87	0	0.225	0.325	0.02	0	0.015	0	0.015	0	0
TRIAE_CS42_7DL_TGACv1_602864_AA1970360	TaPOX3	67.56	100.315	85.1	11.625	4.035	0	3.395	4.715	0.015	2.465	12.12	0.81	0.97	0.255	0.02	0.015	0.01	0
TRIAE_CS42_3DL_TGACv1_249203_AA0841150	TaPOX4	18.38	170.665	135.24	0.9	0.45	0	0	0.115	0.22	0	0.095	0.04	0	0.015	0	1.145	2.19	3.37
TRIAE_CS42_7BL_TGACv1_576756_AA1853930	TaPOX5	79.375	98.8	82.93	3.57	1.82	0	0.545	0.655	0.02	1.21	3.955	4.265	4.385	0.16	0	0.025	0	0
TRIAE_CS42_7BS_TGACv1_591860_AA1923790	TaPOX6	11.515	12.78	13.075	3.405	2.805	4.035	2.185	0.705	0.835	1.265	1.11	0.73	0.78	1.15	0.735	0.515	0.42	1.51
TRIAE_CS42_2BL_TGACv1_130134_AA0404680	TaPOX7	1.215	22.125	18.37	0	0.875	0	0	0	0	0	0.02	0	0	0	0	0.2	0.145	0.415
TRIAE_CS42_7BL_TGACv1_576756_AA1853860	TaPOX8	0.02	0.065	0.045	0.94	0.515	12.715	0.115	0.245	0.025	0.055	0.09	8.135	0.17	0	0	0.02	0	0
TRIAE_CS42_7DS_TGACv1_621594_AA2020310	TaPOX9	14.415	12.61	13.05	2.19	1.645	0.495	1.405	0.545	0.075	0.565	0.325	0.24	2.78	0.795	0.055	0.115	0.925	1.955
TRIAE_CS42_4DL_TGACv1_342840_AA1123360	TaPOX10	15.8	91.505	60.57	0.02	0.155	0	0.015	0	0	0	0.21	0	0	0	0	0	0	0
TRIAE_CS42_7AS_TGACv1_570034_AA1829140	TaPOX11	17.13	15.425	14.535	5.38	3.95	2.905	5.395	1.9	0.565	2.395	2.405	0.785	3.92	5.91	0.2	0.075	0.22	0.545
TRIAE_CS42_4AS_TGACv1_308872_AA1029810	TaPOX12	16.555	82.175	70.945	0.035	0.035	0.02	0.015	0	0	0.045	0.145	0	0	0	0	0.04	0.045	1.755
TRIAE_CS42_4BL_TGACv1_320801_AA1049140	TaPOX13	8.91	110.065	89.825	0.02	0.245	0	0	0.015	0.02	0.055	0.325	0.015	0.04	0	0	0.04	0.025	0.24
TRIAE_CS42_7AS_TGACv1_571897_AA1850590	TaPOX14	14.805	18.585	16.765	0.255	0.09	0	0	0	0.02	0	0	0	0	0	0	0	0.02	0
TRIAE_CS42_1BL_TGACv1_030343_AA0087430	TaPOX15	7.98	16.765	19.105	0	0	0	0.045	0.03	0	0	0.05	0.03	0	0	0.03	0	0	0
TRIAE_CS42_4AS_TGACv1_306962_AA1015530	TaPOX16	2.82	13.93	9.645	0.27	1.865	0	0	0.035	0.02	0.02	0	0.06	0.925	0.045	0.135	0	0.01	0
TRIAE_CS42_7BL_TGACv1_579257_AA1905860	TaPOX17	6.075	158.07	119.325	2.235	8.56	0.51	0	0.175	0.175	0.02	0.335	0.035	0	0	0	14.18	18.95	14.97
TRIAE_CS42_3AL_TGACv1_194173_AA0627860	TaPOX18	13.35	79.985	66.95	0.275	0.02	0	0.02	0.02	0.02	0	0	0	0	0	0	5.235	6.24	4
TRIAE_CS42_1BS_TGACv1_051295_AA0179040	TaPOX19	24.7	158.27	138.86	2.14	30.25	11.545	0.035	0.02	0.065	0	0.035	0.225	0.04	0.015	0	3.865	3.36	0.825
TRIAE_CS42_1DS_TGACv1_080670_AA0252130	TaPOX20	5.3	53.505	49.82	0.03	1.475	0	0	0	0	0	0	0	0	0	0	0.75	0.74	0.14
TRIAE_CS42_1BS_TGACv1_049718_AA0160380	TaPOX21	4.845	61.37	57.185	0.02	0.52	0	0	0	0	0	0	0	0	0	0	3.44	2.715	0.26
TRIAE_CS42_U_TGACv1_644266_AA2138480	TaPOX22	3.28	11.14	11.835	0.155	0.055	0	0	0	0	0	0	0	0	0	0	0	0	0
TRIAE_CS42_1AS_TGACv1_020168_AA0075290	TaPOX23	2.15	29.185	24.81	0.02	0.245	0	0.015	0.055	0	0	0	0	0	0	0	0.015	0	0
TRIAE_CS42_1DS_TGACv1_080932_AA0255770	TaPOX24	31.505	213.35	179.165	2.99	12.325	1.025	0.02	0.035	0.02	0	0	0	0	0	0	1.145	1.115	0.09
TRIAE_CS42_U_TGACv1_642304_AA2115400	TaPOX25	8.595	12.12	11.78	0.19	0.35	1.91	0	0	0.11	0	0.085	0.84	0.045	0.185	0	0	0	0
TRIAE_CS42_2DL_TGACv1_158540_AA0521470	TaPOX26	1.555	64.05	44.795	0.015	0.67	0	0	0.03	0.045	0	0.015	0	0	0	0	0.02	0	0.815
TRIAE_CS42_2AL_TGACv1_093618_AA0283720	TaPOX27	1.575	107.795	83.34	0	10.485	0.21	0	0.015	0	0	0.015	0	0	0.105	0	3.5	5.245	3.54
TRIAE_CS42_6BS_TGACv1_516776_AA1676140	TaPOX28	4.685	16.46	16.925	0.18	0.045	0	0	0.02	0	0	0	0	0	0	0	0	0	0
TRIAE_CS42_U_TGACv1_641113_AA2085770	TaPOX29	10.795	26.275	18.4	0	0.1	0	0.055	0	0	0	0	0	0	0	0	0.025	0	0
TRIAE_CS42_2BL_TGACv1_129841_AA0397760	TaPOX30	0.73	78.805	54.86	0.02	3.43	0.1	0	0.02	0.085	0	0	0.09	0	0.345	0	1.775	2.19	1.715
TRIAE_CS42_4BL_TGACv1_321313_AA1058880	TaPOX31	5.67	10.3	11.56	0.435	0.715	0	0.02	0	0	0.165	0.04	0.02	0.02	0.075	0.02	0	0	0
TRIAE_CS42_1BL_TGACv1_030372_AA0088320	TaCESA4.1	18.18	36.93	35.325	54.865	66.45	421.965	8.595	14.075	0.85	0.4	91.73	42.845	1.61	0.03	0.035	3.155	4.305	1.38
TRIAE_CS42_1DL_TGACv1_062651_AA0217770	TaCESA4.2	19.265	44.15	38.755	55.435	57.885	407.75	10.38	15.125	0.785	0.21	88.655	40.08	1.135	2.03	0.555	2.97	3.915	1.21
TRIAE_CS42_1AL_TGACv1_003078_AA0047540	TaCESA4.3	17.025	35.615	33.32	49.585	50.985	387.075	7.475	11.505	0.455	0.315	67.855	31.985	0.82	0.56	0.035	3.695	4.605	1.955
TRIAE_CS42_5AL_TGACv1_375923_AA1228920	TaCESA.1	16.105	33.405	32.48	44.51	70.615	347.345	7.76	10.355	0.455	0.23	41.43	36.57	0.63	0.02	0.115	4.305	5.265	2.935
TRIAE_CS42_5BL_TGACv1_406012_AA1339020	TaCESA.2	22.305	49.945	48.61	69.705	102.44	452.555	9.8	15.265	0.845	0.32	72.52	44.985	1.555	0	0.355	4.8	4.995	2.33
TRIAE_CS42_5DL_TGACv1_433963_AA1426320	TaCESA.3	13.585	31.715	29.395	38	51.28	272.885	6.27	9.54	0.42	0.135	39.8	27.26	0.53	0	0.17	3.155	4.38	2.04
TRIAE_CS42_5AL_TGACv1_375923_AA1228920	TaCESA.4	16.105	33.405	32.48	44.51	70.615	347.345	7.76	10.355	0.455	0.23	41.43	36.57	0.63	0.02	0.115	4.305	5.265	2.935
TRIAE_CS42_3B_TGACv1_221053_AA0728400	TaCESA.5	21.085	39.86	39.675	60.955	85.565	411.865	6.62	13.55	0.885	0.505	65.64	42.89	0.74	0.025	0.025	3.71	4.75	1.27
TRIAE_CS42_U_TGACv1_644520_AA2140150	TaCESA.6	11.4	27.1	28.385	42.13	59.035	272.935	4.81	9.705	0.595	0.26	53.325	25.91	0.535	0	0.01	2.57	3.57	1.12
TRIAE_CS42_3DL_TGACv1_252155_AA0887950	TaCESA.7	13.95	28.735	32.33	50.67	68.795	302.17	6.04	10.39	0.655	0.48	60.14	25.425	0.91	0.015	0.025	3.325	3.74	1.07
TRIAE_CS42_3DL_TGACv1_252155_AA0887950	TaCESA.8	13.95	28.735	32.33	50.67	68.795	302.17	6.04	10.39	0.655	0.48	60.14	25.425	0.91	0.015	0.025	3.325	3.74	1.07
