# Supplementary material for: Comparative functional genomics analysis of cytochrome P450 gene superfamily in wheat and maize
Source: BMC Plant Biol. 2020 Mar 2;20:93. doi: 10.1186/s12870-020-2288-7 (PMC7052972; doi:10.1186/s12870-020-2288-7)
Supplement: Supplementary file 33 — Additional file 33: Table S15. List of identified wheat and maize NCED genes and their TPM and log2FoldChange values under drought stress. [file 12870_2020_2288_MOESM33_ESM.xlsx]

## Sheet: Sheet1
Table S15. List of identified wheat and maize NCED genes and their TPM and log2FoldChange values under drought stress
1C: control
2DS1h: after drought treatment at 1 h
3DS6h: after drought treatment at 6 h
			TPM value				log2(fold change)						TPM value
Gene ID	Name		C1	DS1h2	DS6h3		DS1h	DS6h		Gene ID	Name		control	drought		log2(fold change)
TRIAE_CS42_1AS_TGACv1_019078_AA0059960	TaNCED1		-	-	-		-	-		Zm00001d000095	ZmNCED1		-	-		-
TRIAE_CS42_2AL_TGACv1_093178_AA0274200	TaNCED2		-	-	-		-	-		Zm00001d000157	ZmNCED2		-	-		-
TRIAE_CS42_2AL_TGACv1_093621_AA0283820	TaNCED3		-	-	-		-	-		Zm00001d002736	ZmNCED3		-	-		-
TRIAE_CS42_2AS_TGACv1_114300_AA0366020	TaNCED4		-	-	-		-	-		Zm00001d007876	ZmNCED4		-	-		-
TRIAE_CS42_2BL_TGACv1_129432_AA0383450	TaNCED5		-	-	-		-	-		Zm00001d008638	ZmNCED5		-	-		-
TRIAE_CS42_2DL_TGACv1_160095_AA0546590	TaNCED6		-	-	-		-	-		Zm00001d009286	ZmNCED6		-	-		-
TRIAE_CS42_3AL_TGACv1_195163_AA0645580	TaNCED7		-	-	-		-	-		Zm00001d013689	ZmNCED7		-	-		-
TRIAE_CS42_3B_TGACv1_222109_AA0757460	TaNCED8		-	-	-		-	-		Zm00001d017766	ZmNCED8		3.905	26.685		2.41513
TRIAE_CS42_3B_TGACv1_223325_AA0780240	TaNCED9		-	-	-		-	-		Zm00001d018819	ZmNCED9		0.9	14.805		3.27226
TRIAE_CS42_3DL_TGACv1_249024_AA0834810	TaNCED10		-	-	-		-	-		Zm00001d019813	ZmNCED10		-	-		-
TRIAE_CS42_4AS_TGACv1_306992_AA1015900	TaNCED11		-	-	-		-	-		Zm00001d020069	ZmNCED11		-	-		-
TRIAE_CS42_4BL_TGACv1_320291_AA1034240	TaNCED12		-	-	-		-	-		Zm00001d022623	ZmNCED12		-	-		-
TRIAE_CS42_5AL_TGACv1_374601_AA1204180	TaNCED13		0.405	79.125	101.365		7.60878	7.9976		Zm00001d023458	ZmNCED13		-	-		-
TRIAE_CS42_5AL_TGACv1_375014_AA1213890	TaNCED14		-	-	-		-	-		Zm00001d023690	ZmNCED14		-	-		-
TRIAE_CS42_5AS_TGACv1_393094_AA1268330	TaNCED15		-	-	-		-	-		Zm00001d027592	ZmNCED15		-	-		-
TRIAE_CS42_5AS_TGACv1_393341_AA1271510	TaNCED16		72.325	66.775	70.555		-	-		Zm00001d027690	ZmNCED16		-	-		-
TRIAE_CS42_5BL_TGACv1_404125_AA1285180	TaNCED17		0.51	92.705	153.99		7.51524	8.27771		Zm00001d031086	ZmNCED17		-	-		-
TRIAE_CS42_5BL_TGACv1_405923_AA1337770	TaNCED18		-	-	-		-	-		Zm00001d033222	ZmNCED18		1.265	41.68		4.4295
TRIAE_CS42_5BS_TGACv1_423227_AA1371690	TaNCED19		-	-	-		-	-		Zm00001d033377	ZmNCED19		-	-		-
TRIAE_CS42_5BS_TGACv1_423504_AA1378240	TaNCED20		134.935	134.12	107.195		-	-		Zm00001d034075	ZmNCED20		-	-		-
TRIAE_CS42_5BS_TGACv1_423504_AA1378240	TaNCED21		134.935	134.12	107.195		-	-		Zm00001d035724	ZmNCED21		-	-		-
TRIAE_CS42_5DL_TGACv1_434857_AA1442640	TaNCED22		-	-	-		-	-		Zm00001d041319	ZmNCED22		-	-		-
TRIAE_CS42_5DS_TGACv1_456540_AA1473460	TaNCED23		83.945	80.625	109.735		-	-		Zm00001d042076	ZmNCED23		-	-		-
TRIAE_CS42_5DS_TGACv1_456540_AA1473460	TaNCED24		83.945	80.625	109.735		-	-		Zm00001d043442	ZmNCED24		-	-		-
TRIAE_CS42_5DS_TGACv1_456712_AA1476690	TaNCED25		-	-	-		-	-		Zm00001d045172	ZmNCED25		-	-		-
TRIAE_CS42_5DS_TGACv1_456712_AA1476700	TaNCED26		-	-	-		-	-		Zm00001d045232	ZmNCED26		-	-		-
TRIAE_CS42_5DS_TGACv1_457217_AA1483860	TaNCED27		0.095	35.33	39.835		8.1768	8.38184		Zm00001d048373	ZmNCED27		170.775	456.48		1.20146
TRIAE_CS42_6AL_TGACv1_472263_AA1520120	TaNCED28		-	-	-		-	-		Zm00001d050468	ZmNCED28		-	-		-
TRIAE_CS42_6BS_TGACv1_514495_AA1660530	TaNCED29		-	-	-		-	-		Zm00001d051556	ZmNCED29		5.615	74.485		3.40664
TRIAE_CS42_6DL_TGACv1_526572_AA1687310	TaNCED30		103.55	41.25	21.795		-1.22732	-2.11243
TRIAE_CS42_U_TGACv1_641949_AA2108080	TaNCED31		-	-	-		-	-
TRIAE_CS42_U_TGACv1_642666_AA2121200	TaNCED32		-	-	-		-	-
TRIAE_CS42_U_TGACv1_643498_AA2132620	TaNCED33		-	-	-		-	-
